# Supplementary material for: Disruption of alpha-tubulin releases carbon catabolite repression and enhances enzyme production in Trichoderma reesei even in the presence of glucose
Source: Biotechnol Biofuels. 2021 Feb 8;14:39. doi: 10.1186/s13068-021-01887-0 (PMC7869464; doi:10.1186/s13068-021-01887-0)
Supplement: Supplementary file 9 — Additional file 9: Table S6. Enriched gene ontology categories of DEGs between PC-3-7 and PC-3-7ΔtubB. [file 13068_2021_1887_MOESM9_ESM.xlsx]

## Sheet: Raw reads counts
Gene ID	PC-3-7_24h_C_rep1	PC-3-7_24h_C_rep2	PC-3-7_24h_C_rep3	ΔtubB_24h_C_rep1	ΔtubB_24h_C_rep2	ΔtubB_24h_C_rep3	PC-3-7_24h_C+G_rep1	PC-3-7_24h_C+G_rep2	PC-3-7_24h_C+G_rep3	ΔtubB_30h_+G_rep1	ΔtubB_30h_+G_rep2	ΔtubB_30h_+G_rep3	PC-3-7_48h_C_rep1	PC-3-7_48h_C_rep2	PC-3-7_48h_C_rep3	ΔtubB_48h_C_rep1	ΔtubB_48h_C_rep2	ΔtubB_48h_C_rep3	PC-3-7_48h_C+G_rep1	PC-3-7_48h_C+G_rep2	PC-3-7_48h_C+G_rep3	ΔtubB_48h_+G_rep1	ΔtubB_48h_+G_rep2	ΔtubB_48h_+G_rep3
TRIREDRAFT_102377_EGR52630_predicted_protein	6	20	24	27	15	14	30	28	23	29	29	25	19	24	43	22	19	24	50	29	30	14	11	14
TRIREDRAFT_102378_EGR52126_kinesin-like_protein	21	46	73	85	24	27	103	62	54	77	95	76	31	57	100	63	59	65	162	68	49	45	51	38
TRIREDRAFT_102379_EGR52631_predicted_protein	4	8	8	8	1	3	8	10	14	11	9	5	3	3	10	18	16	14	11	10	3	31	32	20
TRIREDRAFT_102381_EGR52632_predicted_protein	4	6	15	11	4	1	9	16	15	11	15	4	2	11	15	7	9	14	8	10	14	6	9	11
TRIREDRAFT_102382_EGR52633_predicted_protein	36	75	103	98	23	31	117	49	57	21	13	11	28	51	63	14	15	10	75	42	76	31	17	18
TRIREDRAFT_102383_EGR52634_predicted_protein	2	11	9	6	7	5	11	17	22	8	15	10	4	10	17	4	8	14	10	16	17	9	8	14
TRIREDRAFT_102385_EGR52128_predicted_protein	0	0	0	0	0	0	0	0	0	0	0	0	0	0	0	0	0	0	0	0	0	0	0	0
TRIREDRAFT_102386_EGR52636_predicted_protein	1	0	0	0	0	0	0	0	0	0	0	0	0	0	0	0	0	0	0	0	0	0	0	0
TRIREDRAFT_102401_EGR52641_hypothetical_protein	7	8	14	21	5	7	23	15	20	19	19	10	6	11	16	7	8	12	38	22	24	9	16	16
TRIREDRAFT_102403_EGR52642_predicted_protein	6	11	38	13	9	16	15	37	30	15	39	23	13	20	29	8	7	15	29	32	26	13	22	15
TRIREDRAFT_102411_EGR52647_predicted_protein	1	0	1	3	0	0	4	2	1	1	3	1	0	1	0	1	3	1	3	2	0	2	0	0
TRIREDRAFT_102414_EGR52649_predicted_protein	1	6	5	3	3	2	8	13	10	4	12	8	2	8	3	3	10	7	14	11	10	14	12	14
TRIREDRAFT_102416_EGR52145_amino_acid_transporter	7	30	23	27	14	21	20	14	15	25	43	18	10	32	40	17	22	24	46	23	22	30	24	28
TRIREDRAFT_102437_EGR52153_predicted_protein	5	21	33	11	6	7	53	40	27	11	32	30	27	65	106	26	25	39	281	91	112	21	42	40
TRIREDRAFT_102441_EGR52664_predicted_protein	0	1	1	1	1	0	0	2	1	0	1	0	0	0	1	0	0	0	0	0	2	0	0	1
TRIREDRAFT_102444_EGR52156_predicted_protein	2	11	13	14	4	6	13	27	22	8	24	4	3	8	10	7	7	7	23	9	11	5	9	3
TRIREDRAFT_102451_EGR52160_predicted_protein	5	10	17	20	12	17	26	50	49	15	33	34	4	26	37	15	16	27	51	21	25	14	22	14
TRIREDRAFT_102454_EGR52162_predicted_protein	0	3	2	2	1	0	1	0	3	0	2	3	0	1	0	0	2	0	4	1	1	0	1	0
TRIREDRAFT_102458_EGR52672_hypothetical_protein	5	21	32	30	14	23	14	47	43	19	38	24	10	20	30	13	15	27	38	31	28	21	22	14
TRIREDRAFT_102461_EGR52674_predicted_protein	1	20	25	9	7	4	7	15	23	10	26	22	9	17	28	5	11	13	33	21	36	12	12	16
TRIREDRAFT_102464_EGR52167_predicted_protein	13	59	57	51	24	22	90	105	98	23	68	49	25	43	67	43	18	40	127	54	59	33	27	35
TRIREDRAFT_102467_EGR52677_predicted_protein	0	0	2	0	0	2	0	3	3	1	0	3	1	2	2	0	1	1	0	1	2	0	1	1
TRIREDRAFT_102468_EGR52169_predicted_protein	0	5	6	2	2	2	17	22	40	16	22	14	4	9	19	4	11	15	38	25	36	6	19	19
TRIREDRAFT_102476_EGR52175_predicted_protein	9	55	54	56	33	41	91	100	127	46	79	66	21	59	88	34	35	53	154	111	109	48	49	48
TRIREDRAFT_102482_EGR52177_hypothetical_protein	19	66	61	38	17	28	131	140	137	36	46	44	43	96	136	39	24	50	190	126	150	39	38	51
TRIREDRAFT_102487_EGR52686_predicted_protein	6	7	11	11	2	0	11	8	11	7	2	9	3	11	20	6	7	8	14	3	7	4	3	1
TRIREDRAFT_102489_EGR52180_predicted_protein	0	1	0	0	0	0	0	0	1	0	0	0	3	1	2	0	0	0	5	0	0	0	0	0
TRIREDRAFT_102492_EGR52689_predicted_protein	0	0	0	0	0	0	0	0	0	0	0	0	0	0	0	0	0	0	0	0	0	0	0	0
TRIREDRAFT_102497_EGR52184_predicted_protein	5	20	32	13	11	6	25	59	31	15	20	12	11	30	36	21	24	22	27	27	25	25	19	19
TRIREDRAFT_102499_EGR52693_predicted_protein	6	38	45	5	1	4	2	18	21	5	25	16	14	29	48	14	12	14	72	25	43	6	30	34
TRIREDRAFT_102500_EGR52694_predicted_protein	7	12	24	24	21	17	0	19	11	87	113	71	6	8	11	29	25	25	10	7	5	24	42	29
TRIREDRAFT_102504_EGR52185_predicted_protein	0	0	0	2	0	0	0	1	0	0	0	0	0	2	3	0	0	1	0	0	2	0	0	0
TRIREDRAFT_102512_EGR52188_predicted_protein	24	79	101	120	32	58	159	106	85	123	129	100	41	103	141	80	57	70	298	106	131	88	83	70
TRIREDRAFT_102521_EGR52194_predicted_protein	0	1	1	0	0	0	4	1	2	0	1	1	0	0	1	0	0	0	1	2	1	0	0	0
TRIREDRAFT_102554_EGR52213_predicted_protein	1	8	9	13	4	3	16	16	15	4	15	5	5	7	20	7	7	9	16	9	15	12	9	7
TRIREDRAFT_102555_EGR52716_nucleoside_hydrolase	9	36	41	40	20	24	107	92	79	57	71	45	16	47	54	20	30	32	144	57	83	33	50	32
TRIREDRAFT_102559_EGR52216_predicted_protein	17	46	62	58	30	37	72	62	75	68	68	54	24	52	76	26	39	42	85	71	70	21	45	30
TRIREDRAFT_102561_EGR52718_predicted_protein	0	2	5	2	1	0	5	7	2	5	6	1	3	5	7	6	3	4	22	6	15	4	2	0
TRIREDRAFT_102562_EGR52719_predicted_protein	0	1	0	1	0	0	2	0	0	0	0	0	1	0	0	0	0	0	1	0	1	1	0	0
TRIREDRAFT_102567_EGR52219_predicted_protein	1	0	0	7	1	1	4	3	0	1	2	0	2	1	0	2	0	3	1	0	3	4	1	0
TRIREDRAFT_102572_EGR52222_predicted_protein	3	14	12	15	7	2	30	17	17	12	11	10	8	18	25	9	15	5	31	20	12	10	13	12
TRIREDRAFT_102579_EGR52728_predicted_protein	20	65	93	92	35	54	105	122	122	32	89	103	41	62	113	64	26	69	165	76	115	43	64	68
TRIREDRAFT_102581_EGR52729_hypothetical_protein	54	101	107	235	65	96	203	225	209	154	163	99	79	105	202	162	64	97	355	110	126	207	128	129
TRIREDRAFT_102582_EGR52730_predicted_protein	14	38	28	23	8	13	84	74	71	14	58	33	17	39	45	22	16	24	171	53	65	22	68	51
TRIREDRAFT_102593_EGR52232_hypothetical_protein	23	91	76	135	37	53	106	105	93	61	116	66	33	60	97	50	45	67	133	52	95	54	62	62
TRIREDRAFT_102599_EGR52236_predicted_protein	4	20	19	10	9	11	28	37	41	41	35	19	12	35	35	9	9	16	41	50	26	18	19	18
TRIREDRAFT_102603_EGR52738_predicted_protein	2	1	6	9	0	4	3	7	8	5	11	13	2	5	5	6	8	4	12	15	15	5	7	7
TRIREDRAFT_102607_EGR52740_predicted_protein	28	62	70	88	26	54	155	86	85	15	116	110	35	52	73	102	55	117	287	70	89	107	108	156
TRIREDRAFT_102612_EGR52243_hypothetical_protein	5	22	20	21	9	15	30	43	47	10	35	19	5	15	22	22	12	14	38	18	26	19	12	11
TRIREDRAFT_102616_EGR52746_predicted_protein	19	38	39	48	19	13	36	46	52	24	85	82	16	44	71	46	40	52	168	48	46	28	75	59
TRIREDRAFT_102617_EGR52747_predicted_protein	15	43	47	66	24	33	82	90	81	33	51	42	26	49	74	43	30	42	111	68	48	38	24	34
TRIREDRAFT_102619_EGR52245_predicted_protein	8	20	25	16	10	9	56	40	32	19	23	29	12	29	34	16	12	21	50	38	43	23	24	23
TRIREDRAFT_102627_EGR52753_predicted_protein	5	19	20	15	7	14	24	30	49	13	27	19	12	15	30	10	12	17	55	15	21	18	15	11
TRIREDRAFT_102637_EGR52760_predicted_protein	0	0	0	0	0	0	0	0	0	0	0	0	0	0	0	0	0	0	0	0	0	0	0	0
TRIREDRAFT_102640_EGR52762_predicted_protein	5	8	15	29	11	11	40	25	16	27	28	20	6	14	34	21	12	19	56	30	38	37	19	24
TRIREDRAFT_102641_EGR52253_predicted_protein	6	16	31	22	17	15	46	79	70	38	38	35	3	43	42	19	19	38	53	48	46	21	28	25
TRIREDRAFT_102648_EGR52766_predicted_protein	28	127	117	128	62	75	123	188	200	81	143	110	29	89	131	95	92	130	214	112	120	131	132	108
TRIREDRAFT_102650_EGR52767_predicted_protein	4	16	26	18	7	5	25	24	25	27	21	14	12	25	34	14	14	13	56	42	35	11	19	10
TRIREDRAFT_102652_EGR52258_predicted_protein	1	11	21	11	6	11	16	35	22	7	24	20	3	16	20	7	12	14	21	23	19	17	13	14
TRIREDRAFT_102655_EGR52261_phosphodiesterase	10	32	37	34	6	17	78	77	71	4	42	38	10	32	54	30	13	31	80	26	29	33	36	32
TRIREDRAFT_102659_EGR52770_ADP-ribosylation_factor_like_1	3	16	23	30	8	15	22	62	57	21	28	28	8	17	31	20	9	22	36	21	30	19	19	11
TRIREDRAFT_102668_EGR52267_predicted_protein	18	27	35	45	35	22	58	73	60	42	67	21	24	44	66	41	45	49	99	62	70	36	47	33
TRIREDRAFT_102672_EGR52776_predicted_protein	9	40	47	29	8	16	43	46	49	9	20	26	12	24	36	14	11	31	54	23	19	19	16	19
TRIREDRAFT_102673_EGR52270_predicted_protein	10	25	23	13	15	4	45	36	47	14	28	24	18	22	51	11	11	24	42	37	45	17	20	11
TRIREDRAFT_102676_EGR52778_predicted_protein	7	22	25	25	11	8	15	28	26	22	25	13	6	15	13	7	9	12	16	23	16	11	8	13
TRIREDRAFT_102677_EGR52272_predicted_protein	0	0	0	0	0	0	0	0	0	0	1	0	0	1	0	0	0	0	1	0	1	0	0	0
TRIREDRAFT_102680_EGR52274_predicted_protein	0	0	0	0	0	0	1	0	0	0	0	0	0	0	0	0	0	0	1	1	0	0	0	0
TRIREDRAFT_102686_EGR52783_predicted_protein	0	0	0	0	0	0	2	0	2	2	2	1	0	1	0	2	0	1	1	2	3	0	4	0
TRIREDRAFT_102694_EGR52280_predicted_protein	12	22	36	35	17	33	58	31	38	50	75	57	14	54	60	35	33	58	114	41	54	32	34	27
TRIREDRAFT_102700_EGR52790_hypothetical_protein	184	447	449	610	221	342	275	627	708	459	356	238	184	347	469	496	307	406	580	313	329	655	297	222
TRIREDRAFT_102705_EGR52793_predicted_protein	4	14	15	12	5	11	11	14	21	14	18	19	5	12	23	11	6	10	26	14	20	3	16	8
TRIREDRAFT_102711_EGR52286_predicted_protein	15	67	59	57	31	32	101	114	103	17	80	63	20	45	82	37	41	38	126	72	69	50	46	41
TRIREDRAFT_102723_EGR52290_predicted_protein	12	43	38	45	29	21	81	75	97	26	64	50	26	56	83	30	28	51	101	71	73	51	44	35
TRIREDRAFT_102735_EGR52811_COOH_terminal_WSC_domain-containing_protein	2	8	6	1	1	1	30	25	13	4	13	9	13	15	30	1	2	4	95	29	29	1	6	6
TRIREDRAFT_102737_EGR52813_predicted_protein	7	29	23	19	8	12	116	284	275	17	71	70	24	56	84	14	18	23	119	98	112	27	51	41
TRIREDRAFT_102738_EGR52814_predicted_protein	3	3	9	3	2	6	7	9	9	0	13	7	9	19	20	2	3	7	51	36	38	1	6	11
TRIREDRAFT_102743_EGR52297_predicted_protein	12	49	60	21	18	37	128	161	155	36	89	63	29	72	128	67	68	87	122	54	79	77	88	72
TRIREDRAFT_102744_EGR52816_anthranilate_synthase_component_I-like_protein	53	117	127	225	78	103	66	161	182	105	168	105	46	100	128	186	130	185	164	125	120	216	132	121
TRIREDRAFT_102763_EGR52305_predicted_protein	1	10	9	7	2	5	9	20	21	2	6	5	2	9	7	4	3	2	16	9	9	1	3	5
TRIREDRAFT_102766_EGR52306_predicted_protein	86	156	197	140	63	80	124	189	206	89	130	99	83	214	299	171	149	182	177	199	152	277	317	220
TRIREDRAFT_102769_EGR52308_predicted_protein	13	17	17	23	12	7	37	32	34	39	26	18	15	31	42	15	14	26	58	55	35	30	18	20
TRIREDRAFT_102772_EGR52832_predicted_protein	0	0	1	0	0	0	2	1	2	0	0	0	0	0	2	0	1	0	2	0	0	0	0	2
TRIREDRAFT_102773_EGR52833_predicted_protein	0	0	0	0	0	0	0	0	0	0	0	0	0	0	0	0	0	0	0	0	0	0	0	0
TRIREDRAFT_102774_EGR52834_predicted_protein	0	0	0	0	0	0	0	0	0	0	0	0	0	0	0	0	0	0	0	0	0	0	0	0
TRIREDRAFT_102775_EGR52835_predicted_protein	0	0	0	0	0	0	0	0	0	0	0	0	0	0	0	0	0	0	0	0	0	0	0	0
TRIREDRAFT_102776_EGR52836_predicted_protein	2	7	4	1	0	1	6	2	3	3	12	10	1	5	4	5	8	1	4	10	8	6	12	14
TRIREDRAFT_102778_EGR52310_predicted_protein	0	0	0	0	0	0	0	0	0	0	0	0	0	0	0	0	0	0	0	0	0	0	0	0
TRIREDRAFT_102779_EGR52311_predicted_protein	0	0	0	0	0	0	0	1	1	0	0	0	0	0	0	0	0	0	0	0	0	0	0	0
TRIREDRAFT_102780_EGR52312_predicted_protein	0	0	0	0	0	0	0	0	0	0	0	0	0	0	0	0	0	0	0	0	0	0	0	0
TRIREDRAFT_102785_EGR52839_predicted_protein	0	0	0	2	0	0	1	1	3	0	1	1	0	0	2	0	0	0	5	0	1	2	3	1
TRIREDRAFT_102787_EGR52840_predicted_protein	0	0	0	0	0	0	2	1	2	0	1	2	0	1	1	0	0	0	3	1	1	0	0	0
TRIREDRAFT_102788_EGR52841_predicted_protein	0	0	0	0	0	0	0	0	0	0	0	0	0	0	0	0	0	0	0	0	0	0	0	0
TRIREDRAFT_102789_EGR52842_predicted_protein	0	0	1	3	0	0	3	2	0	1	2	1	1	0	1	0	0	0	4	1	2	0	0	1
TRIREDRAFT_102794_EGR52845_predicted_protein	0	8	5	11	6	3	10	19	9	18	17	8	2	9	20	10	10	13	14	16	12	5	14	8
TRIREDRAFT_102799_EGR52849_predicted_protein	8	25	32	27	10	11	78	38	54	18	27	27	8	28	46	24	16	29	46	41	38	24	19	12
TRIREDRAFT_102813_EGR52327_p150/dynactin-like_protein	20	49	55	57	30	33	61	56	69	38	59	48	18	37	78	19	24	42	102	40	43	25	34	45
TRIREDRAFT_102816_EGR52857_predicted_protein	21	67	53	61	25	28	121	117	108	76	95	64	37	82	126	44	55	75	168	140	160	61	66	73
TRIREDRAFT_102820_EGR52860_ferroxidase-like_protein	24	188	202	3	6	7	338	766	718	28	106	116	207	740	1085	99	44	59	1301	294	381	25	45	46
TRIREDRAFT_102830_EGR52334_predicted_protein	1	15	17	23	5	3	32	21	15	6	8	5	10	19	29	8	8	8	48	41	33	7	15	6
TRIREDRAFT_102836_EGR52868_predicted_protein	0	0	0	0	0	0	0	0	0	0	0	0	0	0	0	0	0	0	0	0	0	0	0	0
TRIREDRAFT_102837_EGR52337_predicted_protein	19	17	22	5	3	2	188	110	96	7	50	54	30	57	119	7	0	7	500	182	192	8	30	27
TRIREDRAFT_102846_EGR52343_predicted_protein	4	14	13	6	10	6	26	19	15	12	18	14	6	14	18	4	13	15	41	25	23	9	21	11
TRIREDRAFT_102850_EGR52873_predicted_protein	0	4	7	9	4	7	4	11	6	9	5	4	4	4	9	5	3	4	8	8	7	0	5	6
TRIREDRAFT_102851_EGR52874_predicted_protein	0	0	0	0	0	1	0	1	0	1	1	0	0	0	0	0	0	0	0	0	0	0	0	0
TRIREDRAFT_102855_EGR52877_hypothetical_protein	3	8	11	9	3	3	10	17	16	13	13	9	5	14	18	6	7	8	15	16	19	6	6	2
TRIREDRAFT_102863_EGR52351_predicted_protein	5	22	11	13	7	11	17	9	29	15	19	8	2	14	21	4	7	8	15	27	35	4	17	12
TRIREDRAFT_102864_EGR52881_hyoothetical_protein	0	0	2	0	0	0	2	6	3	0	2	3	0	2	1	0	0	0	4	4	4	1	2	2
TRIREDRAFT_102870_EGR52884_predicted_protein	50	128	106	168	66	87	185	221	182	168	151	106	55	102	139	98	66	109	328	122	142	119	104	89
TRIREDRAFT_102871_EGR52885_predicted_protein	2	20	18	15	9	9	23	28	18	16	24	8	5	10	17	8	15	6	12	18	14	14	10	15
TRIREDRAFT_102876_EGR52889_predicted_protein	0	1	0	2	0	1	1	3	5	4	3	2	1	0	2	0	4	4	2	3	3	1	3	3
TRIREDRAFT_102884_EGR52360_predicted_protein	0	0	0	0	0	0	0	1	1	0	0	0	0	0	0	0	0	0	0	0	0	0	0	0
TRIREDRAFT_102887_EGR52361_predicted_protein	0	0	0	0	0	0	0	0	0	0	1	0	0	0	0	0	0	0	0	0	0	0	0	0
TRIREDRAFT_102890_EGR52895_predicted_protein	1	5	5	3	2	1	16	9	9	4	6	1	2	5	8	2	1	5	9	3	8	3	5	2
TRIREDRAFT_102892_EGR52365_predicted_protein	9	14	11	16	16	8	36	35	27	22	24	26	12	22	25	10	23	20	50	37	35	22	27	11
TRIREDRAFT_102901_EGR52369_predicted_protein	5	18	8	9	3	3	10	16	18	8	9	11	7	8	12	2	4	5	19	14	9	5	12	5
TRIREDRAFT_102904_EGR52370_predicted_protein	28	38	30	69	18	28	5	61	68	22	45	29	24	29	53	63	16	52	46	7	15	149	28	41
TRIREDRAFT_102906_EGR52371_predicted_protein	0	2	2	1	1	0	3	3	4	0	6	0	1	5	2	0	0	0	1	2	5	2	3	3
TRIREDRAFT_102908_EGR52905_predicted_protein	1	1	1	0	0	0	6	16	6	2	8	6	3	8	13	6	5	4	88	27	24	4	4	5
TRIREDRAFT_102909_EGR52372_predicted_protein	1	1	1	0	1	1	1	7	10	4	5	7	0	4	2	0	2	3	13	4	6	1	4	3
TRIREDRAFT_102910_EGR52373_predicted_protein	2	9	13	12	5	12	25	37	30	8	22	16	5	6	18	14	9	14	18	23	24	11	11	13
TRIREDRAFT_102920_EGR52377_predicted_protein	4	22	20	17	7	7	47	27	32	7	14	10	14	15	37	19	7	20	98	40	58	39	10	25
TRIREDRAFT_102927_EGR52381_predicted_protein	0	0	0	0	0	0	0	1	0	0	0	0	0	0	0	0	0	0	0	0	0	0	0	0
TRIREDRAFT_102933_EGR52918_predicted_protein	1	4	3	1	1	1	2	4	5	3	1	7	1	0	0	2	1	4	1	3	1	0	1	2
TRIREDRAFT_102935_EGR52920_predicted_protein	0	0	0	0	0	0	0	0	0	0	0	1	0	0	0	0	0	0	0	0	0	0	0	0
TRIREDRAFT_102936_EGR52384_predicted_protein	0	0	0	0	0	0	0	0	0	0	0	0	0	0	0	0	0	0	0	0	0	0	0	0
TRIREDRAFT_102938_EGR52386_predicted_protein	0	0	0	0	0	0	0	0	0	0	0	0	0	0	1	0	0	0	0	0	0	0	0	0
TRIREDRAFT_102941_EGR52922_predicted_protein	15	42	33	48	17	20	61	49	42	38	57	27	24	35	54	38	36	39	128	41	45	59	32	33
TRIREDRAFT_102947_EGR52927_predicted_protein	5	13	7	6	6	3	22	21	26	9	14	9	3	15	24	13	8	12	30	21	33	7	16	12
TRIREDRAFT_102952_EGR52930_predicted_protein	0	0	0	0	0	1	1	1	0	0	0	0	1	0	1	1	1	1	0	0	0	1	1	0
TRIREDRAFT_102953_EGR52391_predicted_protein	4	10	22	8	2	4	16	25	12	5	6	7	3	22	21	9	7	7	17	14	19	6	17	13
TRIREDRAFT_102957_EGR52933_predicted_protein	0	0	0	0	0	1	1	6	3	0	2	0	0	0	1	0	0	1	0	0	3	1	1	1
TRIREDRAFT_102960_EGR52935_predicted_protein	5	13	11	20	8	7	6	23	17	10	24	8	3	16	18	12	10	11	52	26	14	9	9	8
TRIREDRAFT_102964_EGR52395_hypothetical_protein	1	6	3	1	4	2	5	5	7	3	4	1	0	3	9	1	5	3	3	9	5	3	4	4
TRIREDRAFT_102966_EGR52938_predicted_protein	3	2	8	10	3	1	49	106	101	116	43	23	6	13	9	5	4	0	26	9	8	12	23	19
TRIREDRAFT_102970_EGR52398_predicted_protein	2	4	3	0	0	0	7	3	6	0	4	1	0	1	3	2	3	1	5	8	2	0	1	3
TRIREDRAFT_102973_EGR52942_predicted_protein	11	29	24	21	10	20	35	51	56	25	53	37	12	27	51	10	21	18	80	40	44	14	24	20
TRIREDRAFT_102976_EGR52943_predicted_protein	2	7	15	9	4	10	10	12	8	12	20	12	2	4	7	7	7	16	10	20	8	5	18	14
TRIREDRAFT_102980_EGR52945_predicted_protein	10	26	19	22	7	9	33	19	28	25	38	31	21	45	60	47	26	29	103	61	45	51	33	16
TRIREDRAFT_102985_EGR52948_predicted_protein	23	39	34	23	16	9	190	57	46	70	82	46	33	70	99	51	30	56	265	106	91	49	51	43
TRIREDRAFT_102989_EGR52407_predicted_protein	7	22	27	13	10	13	31	65	71	14	33	26	11	31	48	11	12	24	38	33	37	14	29	17
TRIREDRAFT_102996_EGR52955_predicted_protein	0	0	0	0	0	0	1	0	0	0	1	0	0	0	0	0	0	0	1	0	0	0	0	0
TRIREDRAFT_102998_EGR52411_ADP-ribosylglycohydrolase-like_protein	6	9	11	12	5	5	34	48	60	23	35	38	9	12	26	21	15	14	30	15	20	9	16	17
TRIREDRAFT_102999_EGR52956_predicted_protein	0	0	0	0	0	0	9	35	41	1	9	8	4	3	2	2	0	0	52	13	11	2	8	6
TRIREDRAFT_103002_EGR52413_predicted_protein	0	0	0	1	1	0	0	0	5	0	0	4	1	0	2	1	0	1	1	1	1	0	1	1
TRIREDRAFT_103006_EGR52960_predicted_protein	1	8	7	2	2	2	5	3	2	2	7	3	0	10	18	7	6	8	3	9	14	2	12	5
TRIREDRAFT_103009_EGR52416_predicted_protein	0	0	0	0	0	0	1	1	1	0	0	0	0	0	0	0	0	0	0	0	1	0	0	0
TRIREDRAFT_103012_EGR52963_predicted_protein	606	1759	2366	3746	1218	2224	9	18	23	141	849	796	300	712	989	2939	1737	2725	528	1032	1410	3842	3225	3038
TRIREDRAFT_103015_EGR52964_predicted_protein	12	32	43	73	45	42	48	31	27	28	83	39	9	30	23	54	57	65	37	45	101	70	156	90
TRIREDRAFT_103016_EGR52965_predicted_protein	0	0	0	0	0	0	2	1	1	0	0	0	0	0	0	0	0	1	0	0	0	0	0	0
TRIREDRAFT_103023_EGR52970_predicted_protein	11	31	31	37	12	7	44	44	31	36	50	27	12	27	55	31	30	32	65	74	62	29	30	30
TRIREDRAFT_103028_EGR52973_predicted_protein	7	1	4	19	0	0	24	13	12	3	7	3	4	7	6	10	2	2	11	9	6	8	2	12
TRIREDRAFT_103031_EGR52975_predicted_protein	0	0	0	1	0	0	5	1	1	1	0	2	0	0	0	0	1	0	6	1	1	1	2	0
TRIREDRAFT_103032_EGR52976_Hypothetical_protein	0	0	0	0	0	0	2	1	1	0	0	0	0	12	13	1	1	0	1	6	5	0	2	0
TRIREDRAFT_103033_EGR52426_polysaccharide_lyase_family_7	0	0	0	0	0	0	125	0	0	1	1	0	0	0	0	0	0	0	2	5	3	0	0	0
TRIREDRAFT_103034_EGR52427_predicted_protein	0	0	0	0	0	0	8	3	3	0	2	1	2	1	0	1	2	0	4	1	3	3	1	4
TRIREDRAFT_103039_EGR52429_predicted_protein	464	1587	2012	1086	513	782	4	112	182	74	405	403	255	563	883	1116	794	1145	283	459	575	1297	1648	1537
TRIREDRAFT_103041_EGR52982_predicted_protein	20	155	132	82	49	55	4	141	176	51	88	35	19	53	78	70	84	114	34	24	34	130	60	57
TRIREDRAFT_103043_EGR52983_predicted_protein	0	0	0	0	0	0	0	0	0	0	0	0	0	0	0	0	0	0	0	0	0	0	0	0
TRIREDRAFT_103044_EGR52984_predicted_protein	0	0	0	0	0	0	0	0	0	0	0	0	0	0	0	0	0	0	0	0	0	0	0	0
TRIREDRAFT_103045_EGR52432_predicted_protein	0	0	0	0	0	0	0	0	0	0	0	0	0	0	0	0	0	0	0	0	0	0	0	0
TRIREDRAFT_103048_EGR52434_predicted_protein	7	34	46	34	29	18	49	53	51	46	70	47	6	11	28	47	60	86	11	35	34	72	67	64
TRIREDRAFT_103049_EGR52435_glycoside_hydrolase_family_28	4	10	10	70	23	44	2	29	29	38	62	32	1	7	7	122	85	110	1	1	0	166	42	49
TRIREDRAFT_103050_EGR52436_predicted_protein	0	0	0	0	0	0	0	1	0	1	0	0	0	1	1	0	1	0	1	0	0	0	1	0
TRIREDRAFT_103059_EGR52439_predicted_protein	0	2	3	0	0	0	5	13	4	1	3	3	1	4	10	2	6	1	7	9	5	2	5	1
TRIREDRAFT_103060_EGR52440_predicted_protein	1	1	0	1	1	1	4	0	2	0	1	0	9	5	8	0	0	1	11	1	3	0	0	1
TRIREDRAFT_103061_EGR52993_predicted_protein	0	0	0	0	0	0	0	1	0	0	0	0	0	0	0	0	0	0	0	0	0	0	0	1
TRIREDRAFT_103062_EGR52441_predicted_protein	1	0	0	0	0	0	3	0	2	0	1	0	0	0	0	0	0	0	0	0	0	0	1	0
TRIREDRAFT_103063_EGR52994_predicted_protein	7	35	34	15	10	9	37	54	82	13	26	21	18	36	63	15	9	16	40	28	27	15	26	17
TRIREDRAFT_103064_EGR52442_WD40_repeat-containing_protein	5	22	23	17	11	9	24	74	61	18	36	31	5	20	32	7	28	19	18	14	9	13	29	26
TRIREDRAFT_103065_EGR52443_predicted_protein	0	0	0	0	0	0	15	8	6	3	2	0	0	5	4	1	1	1	13	10	6	0	8	5
TRIREDRAFT_103073_EGR52448_predicted_protein	0	0	1	2	0	1	3	1	0	0	1	0	2	2	2	0	1	1	2	1	0	0	1	0
TRIREDRAFT_103080_EGR53001_predicted_protein	3	6	11	11	5	3	30	20	27	8	19	12	3	12	18	12	11	14	23	7	17	7	12	8
TRIREDRAFT_103103_EGR53012_predicted_protein	0	3	3	4	0	1	3	1	7	2	9	6	1	3	3	1	3	1	3	8	6	1	2	1
TRIREDRAFT_103108_EGR52466_predicted_protein	1	17	12	23	9	3	487	123	86	70	116	85	11	25	32	29	44	64	86	54	46	52	201	183
TRIREDRAFT_103112_EGR52471_predicted_protein	0	1	0	0	0	1	44	18	11	14	18	17	2	4	3	2	1	0	63	24	27	0	21	17
TRIREDRAFT_103113_EGR52472_predicted_protein	0	0	0	0	0	0	0	1	1	0	3	0	0	0	1	0	0	1	3	3	1	0	0	0
TRIREDRAFT_103114_EGR53013_predicted_protein	0	0	0	0	0	0	0	0	0	0	0	0	0	0	0	0	0	0	0	0	0	0	0	0
TRIREDRAFT_103119_EGR53015_predicted_protein	0	2	0	0	0	0	0	0	1	0	0	0	0	0	1	0	0	0	0	0	0	0	0	0
TRIREDRAFT_103121_EGR53017_predicted_protein	0	0	0	0	0	0	0	0	0	0	0	0	0	0	0	0	0	0	0	0	0	0	0	0
TRIREDRAFT_103122_EGR52476_predicted_protein	1	7	8	0	2	0	0	0	0	0	2	8	3	4	4	3	4	7	4	14	8	4	16	28
TRIREDRAFT_103127_EGR52479_predicted_protein	17	73	63	40	34	29	124	79	98	111	197	149	32	68	125	61	98	126	106	63	74	92	166	158
TRIREDRAFT_103129_EGR52480_predicted_protein	0	1	3	0	0	0	63	22	20	3	2	1	0	0	4	0	2	2	8	16	18	5	9	14
TRIREDRAFT_103130_EGR53021_predicted_protein	0	0	0	1	0	0	90	580	344	0	3	2	0	0	0	1	1	0	121	207	301	4	26	20
TRIREDRAFT_103131_EGR52481_predicted_protein	0	1	2	0	1	1	159	96	49	3	7	4	2	2	3	2	2	0	100	81	91	3	22	13
TRIREDRAFT_103132_EGR53022_acetylglutamate_kinase	114	250	309	461	170	222	102	396	373	317	492	360	85	222	302	394	299	429	337	215	199	496	362	315
TRIREDRAFT_103133_EGR53023_predicted_protein	0	0	1	1	0	0	3	29	12	0	1	0	0	0	0	0	1	1	8	22	26	2	6	3
TRIREDRAFT_103134_EGR52482_predicted_protein	0	1	0	0	0	0	31	145	69	0	0	0	0	0	0	0	0	0	54	83	103	0	14	9
TRIREDRAFT_103135_EGR52483_predicted_protein	0	1	2	0	0	0	1	0	0	0	0	0	0	2	1	0	0	0	1	1	1	0	1	0
TRIREDRAFT_103136_EGR53024_predicted_protein	0	0	1	1	1	0	0	0	4	3	0	1	0	1	2	2	1	1	0	2	1	0	0	4
TRIREDRAFT_103138_EGR53025_predicted_protein	5	22	17	15	4	9	35	37	35	16	19	13	8	19	42	12	9	11	51	30	42	16	24	13
TRIREDRAFT_103143_EGR53028_predicted_protein	1	3	5	6	1	2	12	10	2	14	10	6	4	10	9	8	12	7	14	8	12	9	12	8
TRIREDRAFT_103145_EGR53029_predicted_protein	0	0	3	0	0	0	4	4	3	0	2	1	1	1	3	0	1	2	7	5	5	4	3	4
TRIREDRAFT_103147_EGR52487_predicted_protein	44	83	73	342	187	203	1959	521	451	359	271	230	64	125	217	302	222	272	200	182	190	338	241	199
TRIREDRAFT_103149_EGR53031_predicted_protein	1	8	4	1	0	3	127	41	39	0	26	16	10	2	12	1	2	1	74	40	34	4	22	6
TRIREDRAFT_103153_EGR53033_predicted_protein	0	1	0	0	0	1	36	56	47	2	5	4	0	3	5	3	0	1	8	7	4	0	10	6
TRIREDRAFT_103155_EGR52491_predicted_protein	0	0	0	0	0	0	0	0	0	0	0	0	0	0	0	0	0	0	0	0	0	0	0	0
TRIREDRAFT_103156_EGR52492_predicted_protein	0	0	0	1	0	0	0	0	0	0	0	0	0	0	0	0	0	0	1	0	1	0	0	0
TRIREDRAFT_103157_EGR53035_predicted_protein	2	3	0	3	0	0	94	49	35	8	24	10	7	21	27	3	7	7	67	62	60	2	12	7
TRIREDRAFT_103158_EGR52493_predicted_protein	1	0	0	0	0	0	10	6	6	2	2	0	0	2	2	0	2	1	6	7	4	1	3	5
TRIREDRAFT_103162_EGR53037_predicted_protein	0	1	4	2	1	1	24	36	16	4	19	8	3	3	2	2	4	5	25	30	30	4	9	5
TRIREDRAFT_103167_EGR53040_predicted_protein	11	31	43	25	19	16	36	55	46	39	51	36	27	44	60	25	43	43	66	63	58	27	31	29
TRIREDRAFT_103172_EGR52501_predicted_protein	0	1	0	0	0	0	0	0	1	0	0	0	0	0	0	0	0	0	0	0	0	1	0	1
TRIREDRAFT_103174_EGR53042_predicted_protein	0	0	0	0	0	0	0	0	0	0	0	0	0	0	0	0	0	1	0	0	0	0	0	0
TRIREDRAFT_103175_EGR53043_predicted_protein	0	0	0	0	0	0	0	0	0	0	0	0	0	1	0	0	0	0	0	0	0	0	0	0
TRIREDRAFT_103176_EGR52503_predicted_protein	0	0	0	0	0	0	0	0	0	0	0	0	0	0	0	0	0	0	0	0	0	0	0	0
TRIREDRAFT_103177_EGR52504_predicted_protein	0	0	0	0	0	0	0	0	0	0	0	0	0	0	0	0	0	0	0	0	0	0	0	0
TRIREDRAFT_103179_EGR52506_predicted_protein	0	0	0	0	0	0	692	419	400	301	770	644	0	0	0	0	1	1	124	38	42	2	394	301
TRIREDRAFT_103180_EGR52507_predicted_protein	5	23	16	12	14	14	48	51	51	27	41	23	16	28	31	22	23	38	64	50	33	42	48	37
TRIREDRAFT_103186_EGR52512_predicted_protein	0	0	0	0	0	0	0	0	0	0	0	1	0	0	0	0	0	0	0	0	0	0	0	0
TRIREDRAFT_103189_EGR53048_predicted_protein	0	0	0	3	1	1	6	1	5	1	1	3	0	0	0	2	1	0	3	0	0	3	0	0
TRIREDRAFT_103191_EGR53050_predicted_protein	0	4	1	9	4	9	2	8	9	6	3	6	0	0	2	11	14	28	0	0	2	10	11	10
TRIREDRAFT_103193_EGR53051_predicted_protein	0	0	0	0	0	0	1	0	0	0	0	0	0	0	0	1	0	0	0	0	1	0	0	0
TRIREDRAFT_103205_EGR53056_predicted_protein	0	1	0	0	0	0	2	6	0	0	0	0	0	0	0	0	0	0	1	1	1	0	0	0
TRIREDRAFT_103209_EGR52521_predicted_protein	5	15	30	26	13	23	38	43	44	15	28	27	7	34	33	20	18	27	58	35	38	27	27	28
TRIREDRAFT_103215_EGR52524_predicted_protein	9	47	22	18	14	15	192	66	47	20	31	22	14	30	41	25	28	55	111	38	51	58	61	48
TRIREDRAFT_103222_EGR52526_ribosomal_protein_S29__S14_family	90	382	278	387	346	126	218	402	382	493	448	205	73	183	232	162	187	241	247	255	211	174	137	95
TRIREDRAFT_103230_EGR52532_N-terminal_binuclear_Zn_cluster-containing_protein	20	57	74	68	21	25	147	116	94	41	87	74	31	69	123	55	50	83	225	103	140	76	77	91
TRIREDRAFT_103236_EGR53071_predicted_protein	0	8	10	3	4	3	23	19	23	8	13	6	1	5	8	4	2	6	10	5	8	5	5	1
TRIREDRAFT_103252_EGR53079_predicted_protein	0	0	2	3	1	1	2	9	7	5	3	1	1	4	4	2	1	1	3	3	3	1	0	1
TRIREDRAFT_103273_EGR53089_predicted_protein	8	31	25	27	6	12	59	40	54	23	34	15	13	14	40	16	8	16	75	45	36	22	19	16
TRIREDRAFT_103275_EGR53090_predicted_protein	0	3	3	0	1	2	33	33	36	3	28	40	1	18	30	6	5	12	97	78	75	3	33	30
TRIREDRAFT_103276_EGR53091_predicted_protein	0	0	0	0	0	0	0	0	0	0	0	0	0	0	0	0	0	1	0	0	0	0	0	0
TRIREDRAFT_103282_EGR52555_predicted_protein	8	26	47	30	19	21	68	109	95	17	47	51	11	31	51	34	27	36	82	36	43	36	44	38
TRIREDRAFT_103286_EGR53096_predicted_protein	0	0	0	0	0	0	0	0	0	0	0	0	0	0	0	0	0	0	0	0	0	0	0	0
TRIREDRAFT_103291_EGR52560_predicted_protein	10	18	33	33	8	11	40	50	47	43	61	39	15	36	32	27	23	40	48	61	39	28	23	26
TRIREDRAFT_103302_EGR52566_predicted_protein	7	23	15	8	10	10	18	32	28	14	18	15	5	21	34	16	14	23	33	28	15	13	15	18
TRIREDRAFT_103303_EGR53103_predicted_protein	16	50	75	51	22	27	48	126	111	47	90	66	14	44	56	36	30	43	72	53	49	43	51	42
TRIREDRAFT_103311_EGR52569_hypothetical_protein	11	31	39	69	12	20	44	62	61	42	55	40	17	26	57	29	13	35	82	27	51	29	20	31
TRIREDRAFT_103312_EGR52570_predicted_protein	15	28	30	44	22	9	20	44	40	49	52	28	17	31	39	18	29	40	68	44	45	26	36	15
TRIREDRAFT_103321_EGR52576_predicted_protein	8	27	12	19	8	12	22	36	34	25	36	20	5	18	37	18	21	30	45	25	22	13	19	26
TRIREDRAFT_103322_EGR53111_hypothetical_protein	5	13	13	21	3	9	20	21	29	9	10	11	6	10	13	13	6	12	23	6	11	8	4	5
TRIREDRAFT_103330_EGR52581_predicted_protein	0	0	1	0	0	0	1	0	1	0	1	0	0	0	1	0	0	0	0	0	0	1	0	0
TRIREDRAFT_103335_EGR52585_predicted_protein	0	0	0	0	0	0	0	0	0	0	0	0	0	0	0	0	0	0	0	0	0	0	0	0
TRIREDRAFT_103336_EGR53116_predicted_protein	0	0	0	0	0	0	0	0	0	0	0	0	0	0	0	0	0	0	1	0	0	0	0	0
TRIREDRAFT_103348_EGR52592_predicted_protein	1	14	26	19	6	9	33	29	29	21	25	16	10	16	30	14	18	15	51	24	25	15	10	12
TRIREDRAFT_103350_EGR53122_xylose_isomerase	22	80	81	116	49	60	129	126	126	89	109	72	27	70	114	41	44	60	183	99	98	48	56	51
TRIREDRAFT_103356_EGR53125_predicted_protein	6	15	19	30	5	11	73	40	30	18	33	11	18	34	29	22	17	21	87	40	40	18	24	19
TRIREDRAFT_103364_EGR53128_predicted_protein	0	0	0	0	1	1	0	0	0	0	0	0	0	0	0	0	0	0	0	1	2	0	0	0
TRIREDRAFT_103366_EGR53129_predicted_protein	0	1	0	3	2	1	2	3	1	0	2	3	0	0	0	0	0	2	0	0	0	0	0	0
TRIREDRAFT_103372_EGR52603_basic-leucine_zipper_transcription_factor-like_protein	19	48	46	57	21	20	142	78	50	31	80	56	40	79	91	60	59	73	248	80	90	70	78	67
TRIREDRAFT_103376_EGR52605_predicted_protein	4	17	10	25	7	10	36	26	29	29	18	15	6	19	16	19	11	17	68	23	17	23	19	12
TRIREDRAFT_103393_EGR52615_predicted_protein	0	0	0	1	0	0	0	2	1	2	1	0	0	0	1	0	0	0	0	0	0	1	1	0
TRIREDRAFT_103394_EGR53140_predicted_protein	0	0	0	0	0	0	0	2	0	0	0	0	0	0	0	0	0	0	0	0	0	0	0	0
TRIREDRAFT_103395_EGR52616_predicted_protein	0	1	1	0	1	0	0	2	5	0	1	0	0	1	0	0	0	0	0	0	0	1	1	1
TRIREDRAFT_103403_EGR52621_predicted_protein	0	0	0	0	0	0	0	0	0	0	0	0	0	0	0	0	0	0	0	0	0	0	0	0
TRIREDRAFT_103411_EGR52626_predicted_protein	0	0	1	1	0	1	0	1	4	0	1	0	3	2	0	3	0	5	1	0	2	3	0	2
TRIREDRAFT_103421_EGR51856_predicted_protein	2	5	6	5	2	5	7	11	18	5	14	6	4	9	5	4	8	4	27	13	14	3	11	5
TRIREDRAFT_103423_EGR51591_predicted_protein	0	1	1	0	0	0	0	2	1	0	0	0	0	2	1	0	0	0	0	0	0	0	1	0
TRIREDRAFT_103437_EGR51597_predicted_protein	7	13	17	11	9	12	6	18	21	10	19	11	4	5	10	11	11	25	18	6	2	18	13	12
TRIREDRAFT_103438_EGR51598_predicted_protein	15	45	16	18	16	7	22	27	37	57	50	37	13	24	41	20	49	58	30	20	22	36	59	61
TRIREDRAFT_103442_EGR51602_predicted_protein	27	87	95	41	26	17	67	143	161	41	90	64	32	69	108	57	63	75	162	149	134	60	77	53
TRIREDRAFT_103446_EGR51863_predicted_protein	18	8	3	0	1	2	18	10	6	3	2	0	7	1	6	0	0	1	2	16	11	0	0	1
TRIREDRAFT_103447_EGR51605_predicted_protein	30	12	8	1	2	2	20	18	14	3	4	4	3	8	8	1	2	2	19	17	27	3	3	4
TRIREDRAFT_103451_EGR51864_beta_subunit_of_GDP-forming_succinate-CoA_ligase	8	91	105	57	19	30	28	139	101	38	48	28	29	66	116	103	116	177	34	47	61	156	183	161
TRIREDRAFT_103455_EGR51867_predicted_protein	0	1	3	1	0	0	32	24	20	0	9	5	2	4	3	0	1	2	32	20	27	0	7	6
TRIREDRAFT_103458_EGR51868_glycoside_hydrolase_family_25	0	0	0	0	0	0	0	0	0	0	0	0	0	0	0	0	0	0	1	0	0	0	0	0
TRIREDRAFT_103459_EGR51869_predicted_protein	0	0	0	0	0	0	0	0	0	0	0	0	0	3	1	0	0	1	2	1	0	4	1	2
TRIREDRAFT_103463_EGR51611_predicted_protein	0	0	0	0	0	0	0	0	1	0	1	0	0	0	1	1	0	0	0	2	0	2	0	0
TRIREDRAFT_103470_EGR51873_predicted_protein	0	0	0	0	0	0	0	0	0	0	0	0	0	0	0	0	0	0	0	0	0	0	0	0
TRIREDRAFT_103482_EGR51620_predicted_protein	0	6	3	0	1	1	10	14	15	0	4	1	5	13	15	0	3	6	35	42	35	3	6	3
TRIREDRAFT_103487_EGR51881_predicted_protein	12	6	11	33	5	4	30	10	16	24	23	21	8	10	15	15	10	9	134	10	7	32	17	14
TRIREDRAFT_103498_EGR51627_predicted_protein	4	5	3	3	3	3	22	7	6	4	12	11	7	6	13	3	10	12	28	26	21	14	9	12
TRIREDRAFT_103506_EGR51887_predicted_protein	14	42	50	73	13	19	57	69	58	21	54	40	14	28	46	28	24	24	61	34	44	19	27	22
TRIREDRAFT_103517_EGR51635_predicted_protein	16	48	39	63	16	26	27	45	49	38	44	33	15	29	53	66	59	74	65	57	52	97	62	47
TRIREDRAFT_103537_EGR51902_predicted_protein	0	0	5	0	2	1	1	4	4	2	2	3	1	3	0	2	1	1	2	1	1	1	2	0
TRIREDRAFT_103555_EGR51650_predicted_protein	6	40	27	24	11	20	31	53	36	21	37	16	9	46	54	23	22	35	41	43	40	22	19	10
TRIREDRAFT_103560_EGR51653_predicted_protein	0	1	5	3	2	2	7	7	9	4	7	1	0	1	2	1	5	5	3	12	5	4	8	5
TRIREDRAFT_103563_EGR51912_predicted_protein	2	7	3	10	3	3	23	13	10	2	9	6	4	8	18	8	8	12	24	10	8	15	4	7
TRIREDRAFT_103576_EGR51661_predicted_protein	0	0	0	0	0	0	0	0	0	1	0	0	0	2	2	1	1	0	1	2	3	0	0	0
TRIREDRAFT_103579_EGR51664_predicted_protein	7	15	8	1	8	0	22	27	24	3	17	11	20	34	51	2	2	4	129	82	90	4	23	16
TRIREDRAFT_103594_EGR51668_predicted_protein	2	4	2	5	3	3	4	13	6	4	7	2	1	14	8	3	2	7	14	8	9	2	5	6
TRIREDRAFT_103597_EGR51669_predicted_protein	1	3	6	4	0	1	1	4	9	2	4	2	1	3	2	1	0	1	4	3	3	2	2	2
TRIREDRAFT_103599_EGR51926_hypothetical_protein	8	36	46	37	20	23	32	57	50	28	48	36	11	38	45	20	36	54	53	31	33	38	55	39
TRIREDRAFT_103613_EGR51674_predicted_protein	0	0	0	0	1	2	0	1	0	1	0	0	0	0	0	0	0	1	0	0	0	0	0	2
TRIREDRAFT_103614_EGR51675_predicted_protein	0	0	0	0	0	0	1	0	0	0	1	1	0	1	1	0	0	3	0	2	1	2	1	0
TRIREDRAFT_103618_EGR51932_t-SNARE_protein	12	42	48	73	45	46	46	106	122	36	60	44	12	29	39	37	24	30	33	45	33	41	45	35
TRIREDRAFT_103625_EGR51934_predicted_protein	17	40	30	83	29	33	67	66	59	69	68	45	34	43	65	41	38	49	137	80	61	70	44	34
TRIREDRAFT_103651_EGR51946_predicted_protein	0	1	3	0	2	0	0	0	0	1	0	1	1	0	1	1	0	0	0	0	0	2	3	0
TRIREDRAFT_103653_EGR51691_predicted_protein	0	1	1	0	0	0	0	2	0	0	0	0	1	1	1	3	1	2	0	0	0	3	1	0
TRIREDRAFT_103655_EGR51948_hypothetical_protein	8	36	33	29	22	26	25	90	85	58	49	40	6	13	25	22	20	43	34	34	33	57	52	32
TRIREDRAFT_103660_EGR51949_predicted_protein	1	0	1	3	0	0	2	1	1	0	2	1	1	0	0	1	0	4	3	3	0	2	2	0
TRIREDRAFT_103668_EGR51955_predicted_protein	0	2	0	0	0	0	11	6	5	1	3	3	0	1	0	0	0	2	1	3	1	0	0	0
TRIREDRAFT_103669_EGR51695_predicted_protein	25	52	52	167	54	83	133	200	174	66	151	103	32	48	65	106	74	127	198	118	162	173	132	103
TRIREDRAFT_103671_EGR51958_predicted_protein	1	5	2	7	6	8	13	3	8	7	14	9	1	2	11	10	5	11	17	3	12	22	8	5
TRIREDRAFT_103683_EGR51705_predicted_protein	0	0	0	0	0	0	0	0	0	0	0	0	1	0	0	0	0	0	1	1	0	0	0	0
TRIREDRAFT_103694_EGR51964_GPCR_protein__PTH11-type	2	12	19	5	10	7	18	27	19	8	28	12	5	7	13	8	14	13	24	12	13	14	22	24
TRIREDRAFT_103695_EGR51710_predicted_protein	0	0	0	0	0	0	0	0	0	0	0	0	0	0	0	0	0	1	0	0	0	0	0	0
TRIREDRAFT_103703_EGR51970_predicted_protein	5	17	18	14	6	8	35	39	26	17	32	17	12	10	25	10	8	12	21	17	16	10	11	18
TRIREDRAFT_103712_EGR51975_predicted_protein	0	4	3	1	0	1	8	16	18	5	9	10	2	2	13	9	4	8	13	10	15	13	11	14
TRIREDRAFT_103715_EGR51718_predicted_protein	0	0	0	1	0	0	1	0	2	1	1	0	0	0	0	0	0	1	0	1	0	0	0	0
TRIREDRAFT_103720_EGR51979_predicted_protein	18	35	31	40	23	19	53	42	41	40	46	41	22	58	52	26	34	34	123	68	54	39	41	28
TRIREDRAFT_103725_EGR51980_predicted_protein	9	16	22	18	4	13	43	40	39	8	21	11	11	34	48	20	11	21	45	20	46	38	23	12
TRIREDRAFT_103739_EGR51727_predicted_protein	4	4	6	6	5	3	16	10	12	4	4	4	4	7	4	2	4	4	23	10	6	7	7	3
TRIREDRAFT_103740_EGR51988_predicted_protein	6	6	13	11	7	4	16	14	19	8	14	14	5	18	12	7	10	9	22	20	8	9	10	12
TRIREDRAFT_103745_EGR51990_predicted_protein	8	19	17	29	7	14	19	15	12	6	21	12	3	11	18	11	8	7	19	5	11	15	2	3
TRIREDRAFT_103747_EGR51730_predicted_protein	2	13	8	3	1	2	4	19	13	10	16	13	3	11	12	4	12	16	21	26	13	4	13	6
TRIREDRAFT_103751_EGR51731_predicted_protein	38	117	100	107	55	75	31	125	131	49	71	65	33	69	116	133	73	128	50	32	42	134	72	80
TRIREDRAFT_103754_EGR51995_serine/threonine_protein_kinase	15	33	32	17	22	18	62	76	60	15	59	23	13	37	66	23	40	27	107	40	47	24	38	28
TRIREDRAFT_103755_EGR51733_predicted_protein	1	5	3	2	2	0	0	10	7	2	6	2	2	1	8	2	3	3	2	9	4	1	4	4
TRIREDRAFT_103756_EGR51996_predicted_protein	31	64	76	105	27	63	110	111	114	28	81	89	40	47	114	83	39	76	261	89	133	110	85	98
TRIREDRAFT_103761_EGR52000_predicted_protein	0	6	7	8	3	6	14	9	5	5	7	5	0	8	6	2	2	7	9	3	4	4	7	5
TRIREDRAFT_103771_EGR51737_predicted_protein	1	1	1	2	2	2	6	9	9	6	4	1	3	4	6	2	2	1	8	3	5	2	2	2
TRIREDRAFT_103772_EGR52009_predicted_protein	0	2	0	0	0	0	1	1	1	1	1	0	0	1	0	1	2	0	9	20	40	0	3	1
TRIREDRAFT_103774_EGR52010_predicted_protein	0	0	0	0	0	0	1	0	0	0	0	0	0	0	0	0	0	0	1	2	0	1	0	0
TRIREDRAFT_103778_EGR52014_predicted_protein	0	0	0	0	0	0	0	0	0	0	0	0	0	0	0	0	0	0	0	0	0	0	0	0
TRIREDRAFT_103798_EGR51746_predicted_protein	1	2	7	8	1	2	4	9	6	0	6	6	3	1	6	4	1	5	19	5	8	9	2	5
TRIREDRAFT_103799_EGR52023_predicted_protein	33	49	50	56	25	23	114	186	182	73	66	44	36	68	84	87	40	58	56	38	27	78	56	54
TRIREDRAFT_103801_EGR52024_predicted_protein	0	0	0	0	0	0	0	0	0	0	0	0	0	0	0	0	0	2	0	1	0	0	0	0
TRIREDRAFT_103804_EGR51749_predicted_protein	8	17	30	22	20	17	18	31	23	5	32	23	4	25	20	20	20	29	29	20	22	16	18	20
TRIREDRAFT_103812_EGR52028_predicted_protein	1	9	16	12	4	5	15	19	24	7	16	10	6	14	23	7	7	7	19	17	21	5	12	15
TRIREDRAFT_103813_EGR51751_predicted_protein	0	0	0	0	0	0	10	3	7	0	2	3	4	7	8	0	0	2	21	16	17	1	2	3
TRIREDRAFT_103822_EGR51756_predicted_protein	2	4	9	6	3	6	46	19	16	7	18	10	6	6	8	9	8	11	59	20	14	10	24	10
TRIREDRAFT_103825_EGR51758_predicted_protein	3	5	4	10	4	4	30	8	7	13	9	6	0	4	12	9	10	18	11	5	10	17	15	11
TRIREDRAFT_103827_EGR51760_predicted_protein	0	0	0	0	0	1	1	0	1	0	2	0	0	2	1	0	0	0	3	1	3	1	0	1
TRIREDRAFT_103844_EGR52042_predicted_protein	44	151	115	126	67	76	132	316	297	114	236	129	46	132	186	102	105	161	184	142	152	128	154	115
TRIREDRAFT_103850_EGR52044_glycosyltransferase_family_33	22	65	79	91	54	83	54	189	191	93	115	64	16	31	44	60	66	86	64	48	53	105	54	59
TRIREDRAFT_103852_EGR51770_predicted_protein	3	26	46	25	15	16	86	67	51	31	45	23	20	31	62	25	22	38	45	41	51	34	35	29
TRIREDRAFT_103853_EGR51771_predicted_protein	6	11	11	32	15	9	97	40	25	27	47	29	8	28	22	19	28	17	40	28	20	24	36	28
TRIREDRAFT_103861_EGR51776_predicted_protein	116	384	365	383	137	163	374	565	486	120	517	394	215	340	569	438	237	336	1041	238	308	400	327	371
TRIREDRAFT_103863_EGR52047_predicted_protein	0	0	0	0	0	0	0	0	0	0	0	0	0	0	0	0	0	0	0	0	0	0	0	0
TRIREDRAFT_103865_EGR51778_predicted_protein	13	60	59	49	37	14	33	41	29	59	24	16	17	34	44	16	19	46	33	30	38	32	21	13
TRIREDRAFT_103866_EGR51779_predicted_protein	1	3	3	2	0	2	0	5	1	2	2	0	1	3	4	0	0	0	4	0	3	1	2	3
TRIREDRAFT_103886_EGR51788_predicted_protein	33	57	49	96	25	37	176	110	122	41	67	55	53	87	120	89	47	66	277	66	59	126	78	53
TRIREDRAFT_103898_EGR51794_predicted_protein	5	8	9	8	1	2	10	18	26	12	13	8	2	8	9	17	7	10	5	8	13	22	9	5
TRIREDRAFT_103900_EGR51796_predicted_protein	2	12	22	2	1	1	0	26	45	1	1	0	7	8	14	16	3	5	1	2	4	14	1	4
TRIREDRAFT_103907_EGR51798_predicted_protein	0	0	3	0	0	1	1	1	0	0	0	1	3	2	2	0	0	0	2	4	2	0	0	0
TRIREDRAFT_103917_EGR51802_predicted_protein	4	10	11	17	4	5	26	24	21	7	14	20	4	12	14	6	4	20	26	5	13	10	5	11
TRIREDRAFT_103920_EGR52066_predicted_protein	10	23	24	37	11	22	73	64	71	19	42	41	19	31	69	27	27	51	130	24	48	38	57	43
TRIREDRAFT_103930_EGR52070_predicted_protein	1	2	3	4	0	2	7	6	4	1	6	3	0	4	1	0	0	0	9	4	5	1	1	2
TRIREDRAFT_103937_EGR52073_predicted_protein	10	30	27	48	15	22	33	36	32	23	28	26	14	17	34	19	14	24	67	26	30	27	21	20
TRIREDRAFT_103947_EGR52080_predicted_protein	14	39	39	28	10	7	42	56	40	11	19	17	12	19	26	18	9	7	40	9	16	34	13	10
TRIREDRAFT_103949_EGR52081_predicted_protein	4	9	10	20	4	8	17	25	17	3	10	12	2	17	9	15	6	3	29	8	18	11	5	6
TRIREDRAFT_103951_EGR51816_predicted_protein	14	40	44	41	11	20	55	53	57	35	48	25	14	44	45	42	36	49	75	53	53	66	51	27
TRIREDRAFT_103959_EGR51818_predicted_protein	0	0	0	0	0	0	0	0	0	0	0	0	0	0	0	0	0	0	0	0	0	0	0	0
TRIREDRAFT_103960_EGR52085_predicted_protein	11	18	22	71	12	22	16	13	7	11	10	18	7	6	12	18	19	27	12	7	6	59	21	20
TRIREDRAFT_103973_EGR51822_predicted_protein	0	0	0	0	0	0	1	1	0	0	0	1	0	0	1	0	0	0	1	0	1	0	1	1
TRIREDRAFT_103993_EGR52102_predicted_protein	4	17	30	20	13	10	16	35	48	9	28	19	5	10	24	8	8	16	26	22	28	9	21	13
TRIREDRAFT_103995_EGR51830_predicted_protein	33	78	60	128	50	49	84	135	126	138	113	81	33	64	85	68	59	67	167	60	70	84	89	80
TRIREDRAFT_104000_EGR51832_predicted_protein	3	10	13	15	6	8	11	19	24	11	19	14	2	12	22	4	11	12	33	30	38	5	17	11
TRIREDRAFT_104004_EGR52106_transcription_initiation_factor	33	78	94	109	40	51	149	164	157	87	120	95	54	99	135	74	69	88	224	130	127	107	97	83
TRIREDRAFT_104015_EGR52111_predicted_protein	6	19	13	30	9	14	28	47	27	11	37	20	10	16	24	9	7	15	37	36	23	13	20	15
TRIREDRAFT_104016_EGR51840_predicted_protein	3	6	8	6	4	3	8	11	9	1	6	5	1	8	4	0	1	3	6	7	3	4	6	1
TRIREDRAFT_104021_EGR52113_predicted_protein	7	12	10	8	3	3	11	15	18	13	12	11	5	12	14	4	11	11	19	9	11	15	17	14
TRIREDRAFT_104046_EGR51297_predicted_protein	0	0	0	0	0	0	0	0	0	0	0	0	0	0	0	0	0	0	0	0	0	0	0	0
TRIREDRAFT_104050_EGR51299_predicted_protein	11	22	25	23	12	10	1	47	55	13	5	2	4	11	16	22	6	9	7	4	8	46	3	4
TRIREDRAFT_104054_EGR51302_predicted_protein	0	0	0	0	0	0	0	0	0	0	0	0	0	0	0	0	0	0	0	0	0	0	0	0
TRIREDRAFT_104059_EGR51021_predicted_protein	1	2	1	2	0	0	0	0	1	1	0	4	0	2	3	5	3	1	0	0	3	2	0	2
TRIREDRAFT_104060_EGR51305_predicted_protein	0	0	0	0	0	0	0	0	0	0	0	0	0	0	0	0	0	0	0	1	0	1	0	0
TRIREDRAFT_104061_EGR51022_predicted_protein	0	0	0	0	0	0	0	0	1	0	0	0	0	0	1	0	0	0	0	0	0	0	1	0
TRIREDRAFT_104064_EGR51023_predicted_protein	0	0	0	0	0	0	0	0	0	0	0	0	0	0	0	0	0	0	0	0	0	0	0	0
TRIREDRAFT_104067_EGR51309_predicted_protein	0	1	0	0	0	0	0	0	0	0	1	1	0	0	0	0	0	0	0	0	0	0	0	0
TRIREDRAFT_104071_EGR51027_predicted_protein	0	2	1	0	1	0	0	0	0	0	0	2	0	0	0	2	0	0	0	0	0	1	1	0
TRIREDRAFT_104072_EGR51028_hexose_transporter	2	2	5	31	14	25	3	57	57	20	12	7	0	1	2	6	6	4	0	0	1	11	8	6
TRIREDRAFT_104073_EGR51311_aspartate_racemace	8	23	22	7	11	0	2	25	19	9	11	3	6	10	19	10	26	16	4	4	5	43	18	24
TRIREDRAFT_104075_EGR51029_predicted_protein	5	14	11	14	12	10	21	24	17	11	23	24	2	16	18	12	14	19	17	18	18	11	19	20
TRIREDRAFT_104077_EGR51030_amino_acid_transporter-like_protein	0	3	1	15	4	9	15	2	8	4	10	6	1	16	17	13	10	20	3	8	6	10	11	8
TRIREDRAFT_104079_EGR51031_Non-Catalytic_module_family_expansin	0	0	0	0	0	0	0	0	0	0	0	0	0	0	0	0	0	0	0	1	0	0	1	1
TRIREDRAFT_104081_EGR51032_predicted_protein	294	1179	1335	998	563	789	1	47	65	252	1097	780	239	603	862	1017	1227	1614	231	382	485	1655	2047	1737
TRIREDRAFT_104084_EGR51035_predicted_protein	4	20	14	16	5	8	17	21	24	22	14	8	4	12	7	8	9	11	19	12	10	24	14	8
TRIREDRAFT_104089_EGR51038_Hypothetical_protein	0	1	0	0	0	0	0	1	0	0	0	0	1	0	1	0	1	0	2	2	5	1	1	0
TRIREDRAFT_104097_EGR51320_predicted_protein	0	1	0	1	0	0	1	4	1	1	1	3	1	1	4	0	0	0	5	3	2	1	2	2
TRIREDRAFT_104102_EGR51321_predicted_protein	0	0	0	0	0	0	2	1	2	0	0	0	0	0	2	0	0	0	0	1	3	0	0	0
TRIREDRAFT_104103_EGR51049_predicted_protein	4	9	10	4	3	2	17	24	27	17	21	11	5	14	16	3	4	7	16	25	31	4	14	4
TRIREDRAFT_104104_EGR51322_N-terminal_binuclear_Zn_cluster-containing_protein	1	5	2	3	2	4	9	33	19	2	13	6	1	6	2	1	5	7	11	18	12	6	9	6
TRIREDRAFT_104106_EGR51051_predicted_protein	0	0	0	0	0	0	0	1	0	0	0	1	0	0	1	0	0	1	1	0	0	0	0	0
TRIREDRAFT_104109_EGR51052_predicted_protein	0	0	0	0	0	0	0	0	0	0	0	0	0	0	0	0	0	0	0	0	0	0	0	0
TRIREDRAFT_104115_EGR51056_predicted_protein	6	19	20	7	12	15	14	35	42	29	26	26	7	22	26	13	16	18	13	9	20	37	31	20
TRIREDRAFT_104116_EGR51327_predicted_protein	0	0	0	0	0	0	0	1	0	0	0	0	0	0	0	0	0	0	0	0	0	0	0	0
TRIREDRAFT_104117_EGR51057_predicted_protein	0	0	0	0	0	0	2	0	0	0	1	0	0	0	0	0	0	0	2	0	0	0	0	0
TRIREDRAFT_104118_EGR51328_predicted_protein	0	0	0	0	0	0	0	0	0	0	0	0	0	0	0	0	0	0	0	0	1	0	0	0
TRIREDRAFT_104121_EGR51059_glycosyltransferase_family_58	43	129	114	116	75	62	59	202	203	227	205	132	64	163	296	105	131	189	254	361	429	213	210	156
TRIREDRAFT_104132_EGR51334_predicted_protein	8	10	6	15	3	8	23	12	19	20	18	10	2	15	17	10	8	10	36	19	12	17	15	12
TRIREDRAFT_104135_EGR51066_predicted_protein	7	27	29	25	19	12	36	42	31	27	46	24	11	20	30	16	23	19	45	44	31	11	30	21
TRIREDRAFT_104137_EGR51336_predicted_protein	0	1	1	1	0	0	2	1	1	1	2	0	1	0	1	0	0	0	1	0	1	0	0	1
TRIREDRAFT_104140_EGR51338_predicted_protein	0	2	5	19	4	12	96	33	25	16	25	18	2	10	9	27	18	20	20	15	11	56	53	40
TRIREDRAFT_104141_EGR51339_DNA-binding_domain-containing_protein	18	26	26	54	15	25	41	58	46	39	44	35	23	25	34	33	18	31	85	24	34	38	19	22
TRIREDRAFT_104152_EGR51346_predicted_protein	70	273	206	283	149	83	152	207	237	303	277	173	70	194	280	164	180	262	225	233	192	167	127	100
TRIREDRAFT_104156_EGR51347_predicted_protein	7	20	29	19	66	22	126	78	70	15	451	70	15	67	123	23	87	272	53	80	153	19	79	176
TRIREDRAFT_104157_EGR51348_predicted_protein	0	0	0	0	0	0	0	0	0	0	0	0	0	0	0	0	0	0	0	0	0	0	0	0
TRIREDRAFT_104159_EGR51349_zeta_subunit_of_DNA_polymerase	0	5	2	7	3	4	5	7	8	2	4	3	1	6	10	5	4	3	5	6	7	6	4	4
TRIREDRAFT_104161_EGR51350_predicted_protein	29	65	65	126	35	60	161	89	102	28	107	80	49	73	134	76	40	78	284	84	119	72	71	63
TRIREDRAFT_104168_EGR51081_predicted_protein	2	3	0	0	1	0	4	2	0	2	0	3	0	1	0	2	1	1	4	2	3	0	2	1
TRIREDRAFT_104171_EGR51082_predicted_protein	0	0	0	1	0	0	0	0	0	1	0	1	0	0	0	0	0	0	0	0	0	0	0	0
TRIREDRAFT_104173_EGR51083_predicted_protein	0	0	0	0	0	0	2	0	1	0	0	1	0	0	0	0	0	0	0	1	0	0	0	0
TRIREDRAFT_104174_EGR51357_predicted_protein	0	0	1	2	0	1	1	7	9	5	10	5	1	1	0	4	4	3	11	4	2	0	9	6
TRIREDRAFT_104175_EGR51358_predicted_protein	0	0	0	0	0	0	0	0	0	0	0	0	0	0	0	0	0	0	0	0	0	0	0	0
TRIREDRAFT_104179_EGR51085_predicted_protein	1	3	4	0	1	0	3	8	9	2	2	2	2	5	7	2	1	2	0	10	11	1	2	1
TRIREDRAFT_104180_EGR51086_predicted_protein	0	1	0	0	0	0	6	3	3	0	0	0	1	4	1	0	0	0	10	9	7	0	4	2
TRIREDRAFT_104181_EGR51361_predicted_protein	0	0	0	0	0	0	1	3	1	0	1	1	0	0	0	0	0	2	3	5	3	0	5	5
TRIREDRAFT_104182_EGR51362_N-terminal_binuclear_Zn_cluster-containing_protein	1	5	3	4	1	5	16	9	19	1	2	4	1	0	2	3	2	3	6	3	12	7	3	8
TRIREDRAFT_104197_EGR51094_predicted_protein	0	0	0	0	0	0	0	0	0	0	0	1	0	0	0	0	0	0	0	0	0	0	0	0
TRIREDRAFT_104199_EGR51370_predicted_protein	0	1	3	3	0	2	0	9	4	1	8	5	0	4	6	2	0	0	2	6	0	0	2	1
TRIREDRAFT_104200_EGR51096_predicted_protein	0	4	3	5	2	5	10	14	16	17	19	16	1	6	14	6	16	16	19	13	9	18	29	39
TRIREDRAFT_104201_EGR51371_predicted_protein	0	0	0	0	0	0	0	0	0	0	0	0	0	0	0	0	0	0	0	0	0	0	0	0
TRIREDRAFT_104202_EGR51097_predicted_protein	0	3	0	0	1	0	3	4	1	0	3	3	0	1	4	1	1	4	2	4	2	0	2	1
TRIREDRAFT_104203_EGR51372_predicted_protein	5	21	19	23	7	10	40	39	25	11	24	12	4	22	23	13	15	18	49	27	21	14	16	10
TRIREDRAFT_104206_EGR51099_predicted_protein	0	0	0	0	0	0	0	0	0	0	0	0	0	0	0	0	0	0	0	0	0	1	0	0
TRIREDRAFT_104207_EGR51100_predicted_protein	5	7	15	8	6	4	17	17	13	13	17	8	2	11	13	7	2	7	16	19	5	6	7	9
TRIREDRAFT_104209_EGR51375_predicted_protein	0	0	0	0	0	0	0	0	1	0	0	0	0	0	0	0	0	0	0	0	0	0	0	0
TRIREDRAFT_104211_EGR51102_predicted_protein	0	0	0	0	0	0	3	2	3	0	0	0	0	0	0	0	0	0	0	0	0	0	0	0
TRIREDRAFT_104215_EGR51107_predicted_protein	0	0	0	0	0	0	0	0	0	0	0	0	0	0	0	0	0	0	0	1	1	0	0	0
TRIREDRAFT_104217_EGR51377_predicted_protein	1	2	4	1	0	0	5	1	1	0	0	0	7	1	4	0	1	1	7	7	8	2	6	5
TRIREDRAFT_104219_EGR51108_predicted_protein	11	15	17	20	21	18	38	23	27	61	102	103	4	14	29	44	37	50	40	21	27	28	62	69
TRIREDRAFT_104220_EGR51379_predicted_protein	0	3	2	1	1	0	10	7	10	6	5	2	0	5	5	1	1	0	3	11	6	0	4	3
TRIREDRAFT_104222_EGR51110_predicted_protein	6	37	43	55	30	26	20	280	216	39	86	66	11	16	29	26	47	48	36	54	38	56	113	83
TRIREDRAFT_104227_EGR51115_predicted_protein	206	563	545	389	166	127	1	176	169	180	174	83	198	498	692	454	278	321	52	34	51	279	68	70
TRIREDRAFT_104228_EGR51116_predicted_protein	0	0	0	0	0	0	0	0	0	0	0	0	0	0	0	0	0	0	0	0	0	0	0	0
TRIREDRAFT_104230_EGR51382_predicted_protein	11	30	34	53	17	22	51	97	116	18	47	41	14	30	47	36	15	36	101	46	47	42	27	33
TRIREDRAFT_104231_EGR51117_predicted_protein	23	69	74	91	37	50	125	127	106	41	125	87	37	64	107	103	78	94	133	54	67	108	89	74
TRIREDRAFT_104239_EGR51387_predicted_protein	3	15	27	18	6	9	19	32	23	5	21	25	8	19	22	10	13	11	42	33	20	7	28	18
TRIREDRAFT_104243_EGR51389_predicted_protein	0	0	0	0	0	1	0	0	1	0	0	0	0	0	0	0	0	0	0	0	0	0	0	0
TRIREDRAFT_104251_EGR51394_predicted_protein	19	107	112	62	40	35	14	184	224	109	186	133	41	73	151	62	106	129	118	109	93	96	168	140
TRIREDRAFT_104260_EGR51398_predicted_protein	0	0	0	0	0	0	0	1	1	0	1	0	0	0	0	0	0	0	1	1	1	4	0	1
TRIREDRAFT_104261_EGR51399_predicted_protein	0	2	1	1	0	1	1	1	2	0	2	2	0	5	5	4	4	6	1	6	5	5	7	2
TRIREDRAFT_104263_EGR51128_predicted_protein	2	3	3	3	2	1	3	1	2	1	0	1	2	2	5	1	3	4	9	4	6	5	1	4
TRIREDRAFT_104272_EGR51403_predicted_protein	2	0	2	0	0	0	3	3	1	0	2	2	3	9	9	1	0	0	26	8	6	0	1	0
TRIREDRAFT_104276_EGR51135_predicted_protein	4	19	19	22	6	19	23	27	28	11	23	22	4	21	25	20	7	24	37	24	25	12	16	16
TRIREDRAFT_104277_EGR51136_cell_wall_protein	0	3	1	32	18	11	820	62	35	37	106	68	1	2	1	34	28	39	3	5	1	20	129	98
TRIREDRAFT_104286_EGR51412_predicted_protein	0	0	0	0	0	0	0	0	0	0	0	0	0	0	0	0	0	0	0	0	0	0	0	0
TRIREDRAFT_104288_EGR51414_predicted_protein	0	2	4	2	0	0	44	6	8	2	1	0	1	4	8	2	1	2	5	6	14	1	5	4
TRIREDRAFT_104289_EGR51415_predicted_protein	0	0	0	0	0	0	0	0	0	0	0	0	0	0	0	0	0	0	0	0	0	0	0	0
TRIREDRAFT_104291_EGR51417_predicted_protein	4	19	16	9	6	3	21	30	29	16	31	10	6	18	26	19	17	24	43	32	35	17	23	19
TRIREDRAFT_104292_EGR51418_mating_pheromone_precursor	0	1	1	0	0	0	0	1	0	0	0	0	0	0	1	1	0	0	0	1	1	0	0	0
TRIREDRAFT_104293_EGR51140_predicted_protein	0	0	0	0	0	0	0	0	0	0	0	0	0	0	0	0	0	0	0	0	0	0	0	0
TRIREDRAFT_104294_EGR51141_predicted_protein	0	1	1	0	0	3	0	0	0	0	1	1	1	0	0	2	1	3	0	0	1	3	4	0
TRIREDRAFT_104295_EGR51419_predicted_protein	36	117	114	117	68	60	0	51	57	23	87	70	21	81	109	107	55	84	18	3	7	92	48	56
TRIREDRAFT_104301_EGR51422_predicted_protein	0	0	0	0	0	0	0	0	0	0	0	0	0	0	0	0	1	0	0	0	0	0	0	0
TRIREDRAFT_104302_EGR51423_predicted_protein	0	0	0	0	0	0	0	0	0	0	0	0	0	0	0	0	0	0	0	0	0	0	0	0
TRIREDRAFT_104304_EGR51424_predicted_protein	1	2	0	1	0	0	1	1	0	0	1	0	0	0	0	1	0	0	1	3	1	1	2	0
TRIREDRAFT_104310_EGR51148_predicted_protein	1	4	4	3	5	1	1	4	8	2	5	1	3	8	6	5	9	9	14	4	6	7	4	9
TRIREDRAFT_104313_EGR51429_predicted_protein	4	4	3	7	4	1	4	4	3	2	5	1	0	3	8	1	1	6	6	7	2	1	4	2
TRIREDRAFT_104318_EGR51433_predicted_protein	0	0	0	0	1	0	0	0	1	0	0	0	0	0	0	0	0	0	0	0	0	0	0	0
TRIREDRAFT_104320_EGR51152_predicted_protein	0	4	4	4	4	3	22	13	15	3	7	8	4	12	9	2	5	4	27	19	16	3	12	8
TRIREDRAFT_104322_EGR51435_predicted_protein	1	3	5	2	0	3	387	71	52	2	7	8	4	15	16	2	7	3	45	30	42	6	5	5
TRIREDRAFT_104325_EGR51153_predicted_protein	12	37	39	50	28	32	21	32	24	64	42	35	21	22	29	38	44	62	46	25	35	73	33	40
TRIREDRAFT_104333_EGR51440_predicted_protein	12	16	20	12	4	3	6	14	18	7	14	8	39	138	184	99	81	78	14	10	15	169	8	11
TRIREDRAFT_104334_EGR51441_predicted_protein	7	24	16	15	9	7	55	27	24	14	27	25	9	32	32	10	16	21	67	46	45	27	20	17
TRIREDRAFT_104335_EGR51442_predicted_protein	0	0	0	0	1	0	0	0	0	0	0	0	0	0	0	0	0	0	0	0	0	0	0	0
TRIREDRAFT_104336_EGR51159_predicted_protein	0	0	0	0	0	0	0	0	0	0	0	0	0	0	0	0	0	0	0	0	0	0	0	0
TRIREDRAFT_104343_EGR51164_predicted_protein	0	0	0	0	0	0	0	0	0	0	0	0	0	0	0	0	0	0	0	0	0	0	0	0
TRIREDRAFT_104351_EGR51448_predicted_protein	0	1	0	0	0	0	1	0	1	0	0	0	2	0	1	0	0	2	3	1	1	1	0	1
TRIREDRAFT_104353_EGR51449_predicted_protein	0	6	6	2	2	4	0	1	3	3	5	4	2	6	4	4	7	6	5	4	4	5	10	8
TRIREDRAFT_104354_EGR51450_predicted_protein	0	0	0	0	0	0	0	0	0	0	0	0	0	0	0	0	0	0	0	0	0	0	0	0
TRIREDRAFT_104356_EGR51451_predicted_protein	5	31	29	17	12	17	23	40	42	16	41	22	8	34	46	22	17	21	35	40	48	15	31	21
TRIREDRAFT_104359_EGR51171_predicted_protein	0	0	3	1	0	0	4	6	3	1	3	2	1	5	9	0	0	2	3	4	12	0	2	0
TRIREDRAFT_104364_EGR51173_mitogen-activated_protein_kinase	16	39	33	43	16	22	79	68	48	6	25	33	12	34	54	37	15	27	121	33	33	25	26	26
TRIREDRAFT_104368_EGR51459_predicted_protein	0	0	0	0	0	0	0	0	0	0	0	0	0	0	0	0	0	0	0	0	0	0	0	0
TRIREDRAFT_104369_EGR51174_predicted_protein	1	0	0	0	0	0	0	0	0	0	0	0	0	0	1	0	0	0	1	0	0	0	0	0
TRIREDRAFT_104370_EGR51175_predicted_protein	4	22	16	25	8	9	39	25	20	17	33	24	13	30	31	30	25	31	63	28	33	24	31	16
TRIREDRAFT_104372_EGR51176_predicted_protein	0	3	3	0	0	0	4	6	11	1	1	2	1	3	5	1	1	0	9	9	8	0	3	0
TRIREDRAFT_104373_EGR51177_predicted_protein	0	0	0	0	0	0	0	0	0	0	0	0	0	0	0	0	0	0	0	0	0	0	0	0
TRIREDRAFT_104377_EGR51179_predicted_protein	1	0	1	0	0	0	2	2	2	2	2	0	0	1	0	1	0	0	1	4	0	0	5	0
TRIREDRAFT_104380_EGR51462_predicted_protein	0	0	0	0	1	1	0	3	1	0	0	1	0	0	0	0	0	0	1	1	0	1	0	0
TRIREDRAFT_104382_EGR51464_acyltransferase	2	18	22	13	8	10	10	25	40	9	41	26	6	15	32	23	25	26	19	28	27	23	18	20
TRIREDRAFT_104390_EGR51185_predicted_protein	13	20	35	7	4	3	162	81	75	28	43	23	37	129	238	12	27	26	293	239	240	25	61	51
TRIREDRAFT_104393_EGR51470_predicted_protein	3	10	12	12	4	5	5	9	20	11	13	8	7	26	40	7	18	30	29	19	37	11	18	18
TRIREDRAFT_104394_EGR51187_predicted_protein	1	0	0	0	0	0	1	1	0	0	0	0	3	8	7	0	1	0	9	10	6	1	0	0
TRIREDRAFT_104395_EGR51471_predicted_protein	2	7	3	2	0	1	13	12	15	1	11	5	5	5	9	1	3	2	18	15	7	2	4	4
TRIREDRAFT_104399_EGR51189_predicted_protein	0	0	0	0	0	0	0	0	0	0	0	0	0	0	1	0	0	1	0	0	0	0	0	0
TRIREDRAFT_104400_EGR51190_hypothetical_protein	16	43	35	44	14	40	38	51	45	52	52	35	19	38	61	27	23	33	44	30	39	28	18	21
TRIREDRAFT_104401_EGR51191_cell_wall_protein	40	91	87	204	56	60	210	166	124	299	330	210	71	127	170	191	131	152	398	136	123	180	141	135
TRIREDRAFT_104413_EGR51478_predicted_protein	2	26	28	14	23	15	12	32	33	17	25	28	8	22	45	28	23	46	31	22	28	37	32	29
TRIREDRAFT_104415_EGR51198_predicted_protein	8	12	18	7	11	0	14	21	22	12	17	10	0	12	18	5	9	7	17	16	21	10	13	7
TRIREDRAFT_104418_EGR51481_predicted_protein	0	5	5	4	2	3	4	15	14	1	7	2	0	8	12	3	2	3	10	11	12	4	9	9
TRIREDRAFT_104419_EGR51199_predicted_protein	2	0	3	0	0	0	1	3	0	2	0	1	1	4	3	0	1	0	4	1	1	0	0	1
TRIREDRAFT_104421_EGR51482_predicted_protein	0	0	0	0	0	0	0	0	0	0	0	0	0	0	0	0	0	0	0	0	0	1	0	0
TRIREDRAFT_104422_EGR51483_predicted_protein	16	62	37	38	43	24	0	34	47	21	8	6	12	22	33	71	65	67	2	1	6	108	35	16
TRIREDRAFT_104423_EGR51201_predicted_protein	11	13	15	3	2	0	0	1	10	2	0	0	8	14	12	15	4	2	0	1	2	11	0	0
TRIREDRAFT_104425_EGR51202_predicted_protein	0	0	0	0	0	0	0	0	0	0	0	0	0	0	0	0	1	1	0	0	0	0	0	0
TRIREDRAFT_104435_EGR51490_predicted_protein	0	0	0	0	0	0	0	0	0	0	0	0	0	0	0	0	0	0	0	0	0	0	0	0
TRIREDRAFT_104437_EGR51491_predicted_protein	4	29	32	49	27	27	6	32	30	13	53	38	11	32	41	36	29	42	14	8	18	23	26	18
TRIREDRAFT_104438_EGR51492_predicted_protein	0	2	1	1	0	3	6	8	5	0	1	1	0	2	1	1	1	1	5	1	4	3	2	3
TRIREDRAFT_104448_EGR51215_predicted_protein	2	0	3	9	0	5	7	6	10	4	7	4	0	0	6	2	1	9	8	5	5	5	6	6
TRIREDRAFT_104451_EGR51496_predicted_protein	8	7	15	19	7	9	50	38	33	33	21	19	5	13	27	11	8	12	55	19	21	20	11	14
TRIREDRAFT_104454_EGR51498_predicted_protein	7	20	31	25	4	12	40	35	29	6	24	29	6	13	32	15	8	15	39	17	33	13	20	17
TRIREDRAFT_104455_EGR51499_predicted_protein	0	0	0	0	1	0	3	0	1	0	2	0	0	0	0	3	0	1	2	0	0	0	1	1
TRIREDRAFT_104458_EGR51219_predicted_protein	0	0	0	0	0	0	1	0	0	0	0	1	0	3	0	0	0	0	3	3	4	0	0	0
TRIREDRAFT_104461_EGR51501_predicted_protein	29	37	38	33	13	15	50	43	35	114	170	96	34	77	104	62	50	51	205	99	79	17	59	38
TRIREDRAFT_104463_EGR51502_predicted_protein	4	9	4	1	4	0	4	15	16	1	5	3	2	5	13	3	3	4	9	8	9	1	10	5
TRIREDRAFT_104469_EGR51225_predicted_protein	12	37	34	13	6	19	239	106	120	22	69	54	36	52	80	40	39	63	526	82	107	45	46	57
TRIREDRAFT_104474_EGR51508_kinesin-like_protein	16	31	43	35	9	17	38	54	47	28	39	28	15	38	42	42	22	38	110	33	49	25	26	29
TRIREDRAFT_104490_EGR51517_v-SNARE_protein	6	24	29	22	15	15	51	63	34	18	41	30	14	29	51	31	20	39	96	61	63	33	44	39
TRIREDRAFT_104491_EGR51235_60S_ribosomal_protein_L35__L29_family	252	922	914	1430	582	639	459	726	729	1048	945	689	215	363	521	414	346	452	602	590	531	337	327	331
TRIREDRAFT_104494_EGR51237_predicted_protein	6	14	15	18	3	6	29	27	23	12	29	17	4	9	14	27	19	26	31	15	16	30	21	28
TRIREDRAFT_104495_EGR51519_predicted_protein	20	48	59	62	39	46	65	110	137	34	76	57	22	61	101	36	40	46	90	74	74	46	42	56
TRIREDRAFT_104501_EGR51523_predicted_protein	0	0	0	0	0	0	0	0	0	0	0	0	0	0	0	0	0	0	0	0	0	0	0	0
TRIREDRAFT_104511_EGR51244_predicted_protein	2	0	1	1	2	1	3	1	2	3	2	5	1	0	3	1	1	3	2	5	3	2	3	2
TRIREDRAFT_104513_EGR51529_predicted_protein	10	26	33	23	9	15	73	77	77	14	72	57	20	44	65	35	28	40	149	69	87	33	33	37
TRIREDRAFT_104514_EGR51246_predicted_protein	3	11	3	3	3	5	10	13	8	18	21	18	4	10	2	4	2	7	27	22	18	9	6	13
TRIREDRAFT_104533_EGR51537_predicted_protein	0	0	0	0	0	0	0	0	0	0	0	0	0	0	0	0	0	0	0	0	0	0	0	0
TRIREDRAFT_104535_EGR51258_predicted_protein	11	31	39	37	16	23	28	46	62	58	49	37	13	28	31	22	23	29	33	32	39	20	29	25
TRIREDRAFT_104541_EGR51542_predicted_protein	4	23	18	19	12	9	36	35	21	19	37	15	8	16	45	13	25	35	44	42	37	27	28	17
TRIREDRAFT_104547_EGR51545_predicted_protein	5	16	13	23	5	9	15	26	17	15	21	17	1	12	18	6	7	13	14	23	31	11	16	19
TRIREDRAFT_104549_EGR51546_predicted_protein	1	3	2	0	0	1	45	65	71	4	14	22	4	4	8	0	0	4	50	21	33	2	8	14
TRIREDRAFT_104551_EGR51548_predicted_protein	0	0	1	0	0	0	0	1	0	0	0	0	0	0	0	0	0	0	0	2	0	0	0	0
TRIREDRAFT_104556_EGR51265_predicted_protein	0	0	0	0	0	0	0	4	4	1	0	1	1	0	0	0	0	1	0	2	0	0	0	0
TRIREDRAFT_104557_EGR51553_predicted_protein	0	3	2	1	0	0	6	3	2	0	1	0	0	3	5	2	0	0	6	5	5	1	0	0
TRIREDRAFT_104573_EGR51562_predicted_protein	25	33	40	71	15	31	49	72	51	58	67	48	35	40	67	46	36	54	105	51	67	34	47	35
TRIREDRAFT_104576_EGR51564_predicted_protein	0	0	0	0	0	0	0	0	0	0	0	0	0	0	0	0	0	0	0	0	0	0	0	0
TRIREDRAFT_104577_EGR51565_predicted_protein	0	0	0	0	0	0	0	1	1	0	0	0	0	0	0	0	0	0	0	0	0	0	0	0
TRIREDRAFT_104584_EGR51276_predicted_protein	0	0	0	1	0	0	3	9	6	0	5	2	0	1	4	0	0	0	2	5	2	0	3	3
TRIREDRAFT_104585_EGR51277_predicted_protein	0	0	0	0	1	0	2	0	0	0	0	0	0	0	1	0	0	1	0	1	1	1	1	1
TRIREDRAFT_104592_EGR51571_predicted_protein	0	0	0	0	0	0	0	0	0	0	0	0	0	0	0	0	0	0	0	0	0	0	0	0
TRIREDRAFT_104593_EGR51572_WD40-repeat-containing/Ankyrin_domain-containing_protein	0	0	0	0	0	0	0	0	0	0	0	0	0	0	0	0	0	1	0	0	0	0	0	0
TRIREDRAFT_104595_EGR51282_hypothetical_protein	27	81	68	118	50	30	66	68	44	169	112	46	36	56	95	27	35	59	83	74	55	32	41	30
TRIREDRAFT_104599_EGR51284_predicted_protein	0	1	1	9	3	3	163	12	8	16	13	6	0	2	3	5	7	0	4	3	7	5	8	8
TRIREDRAFT_104601_EGR51286_predicted_protein	2	4	1	5	4	2	14	12	12	10	12	6	1	6	12	1	4	10	13	7	11	3	12	3
TRIREDRAFT_104606_EGR51288_predicted_protein	50	109	92	133	72	71	215	249	302	116	97	79	69	119	188	156	85	107	157	104	106	184	106	118
TRIREDRAFT_104609_EGR51289_predicted_protein	13	30	38	37	23	14	31	30	31	42	52	18	11	42	36	16	20	27	52	21	27	20	22	13
TRIREDRAFT_104617_EGR51294_hypothetical_protein	5	14	15	10	6	12	23	32	34	5	22	10	6	9	21	10	7	16	60	34	28	12	18	11
TRIREDRAFT_104623_EGR50770_predicted_protein	10	45	45	47	19	17	69	84	80	46	87	44	18	55	62	33	50	54	86	82	56	29	42	50
TRIREDRAFT_104639_EGR50536_ER_to_Golgi_protein_transport	27	73	93	101	46	56	93	155	160	95	144	98	38	92	111	71	47	74	163	99	114	70	77	78
TRIREDRAFT_104643_EGR50538_predicted_protein	11	47	43	29	22	24	37	55	81	21	65	41	10	34	65	24	28	33	76	41	47	30	33	31
TRIREDRAFT_104651_EGR50543_predicted_protein	7	7	15	15	8	4	15	23	20	7	13	19	5	6	13	15	9	13	23	18	16	18	18	19
TRIREDRAFT_104659_EGR50546_predicted_protein	5	16	8	15	5	4	29	23	15	11	14	4	8	10	24	11	9	12	34	9	12	6	9	14
TRIREDRAFT_104661_EGR50547_predicted_protein	0	0	3	0	0	0	1	1	2	1	1	2	0	1	2	1	1	3	1	1	0	2	0	0
TRIREDRAFT_104664_EGR50785_cell_wall_protein	265	750	625	793	291	292	380	1090	982	840	1313	815	295	654	864	866	770	889	1546	735	642	950	1061	1017
TRIREDRAFT_104683_EGR50790_predicted_protein	4	10	11	9	6	8	16	20	14	5	16	13	5	10	11	4	1	8	16	20	19	3	5	5
TRIREDRAFT_104684_EGR50560_predicted_protein	1	4	3	1	3	4	6	4	2	5	1	3	2	1	7	2	0	4	10	7	8	1	2	1
TRIREDRAFT_104691_EGR50564_predicted_protein	14	40	40	48	16	38	70	73	90	24	64	51	29	47	59	27	17	49	156	55	40	34	33	38
TRIREDRAFT_104695_EGR50566_predicted_protein	0	1	0	0	0	0	4	1	1	1	0	0	0	0	1	0	0	0	5	1	0	1	0	0
TRIREDRAFT_104704_EGR50797_hypothetical_protein	46	139	148	218	61	104	126	155	134	112	149	101	44	103	159	70	60	107	193	118	171	92	94	92
TRIREDRAFT_104707_EGR50571_predicted_protein	14	35	34	50	9	21	39	66	53	32	47	27	12	34	42	22	9	25	49	45	43	52	21	29
TRIREDRAFT_104715_EGR50576_predicted_protein	6	1	1	5	1	0	11	1	0	3	3	2	2	4	2	3	2	2	9	6	6	0	4	4
TRIREDRAFT_104716_EGR50800_predicted_protein	0	0	0	0	0	0	0	0	0	0	0	0	0	0	0	0	0	0	0	0	0	0	0	0
TRIREDRAFT_104721_EGR50803_syntaxin	10	40	38	36	24	21	59	82	63	47	50	35	12	63	67	24	52	44	95	60	59	55	33	37
TRIREDRAFT_104741_EGR50586_predicted_protein	0	2	3	1	0	0	7	12	17	1	3	1	1	5	3	0	0	1	16	18	11	0	2	1
TRIREDRAFT_104744_EGR50587_predicted_protein	15	71	76	70	49	28	100	86	112	83	99	51	31	60	102	48	61	95	135	123	125	60	77	84
TRIREDRAFT_104750_EGR50813_predicted_protein	0	0	0	0	0	0	0	0	0	0	0	0	0	0	0	0	0	0	0	0	1	0	0	1
TRIREDRAFT_104762_EGR50817_predicted_protein	2	11	11	23	4	4	25	26	21	2	8	8	7	13	21	19	3	16	34	6	8	24	11	9
TRIREDRAFT_104785_EGR50825_predicted_protein	23	112	115	69	61	58	76	153	169	93	128	75	40	101	162	74	65	99	151	112	108	65	99	113
TRIREDRAFT_104786_EGR50603_predicted_protein	19	46	47	59	17	23	114	80	50	19	50	52	26	67	55	43	20	38	179	41	63	54	23	41
TRIREDRAFT_104790_EGR50606_tubulin_gamma_chain	7	22	15	28	8	12	27	25	29	30	39	23	6	17	28	20	9	23	49	23	34	9	26	13
TRIREDRAFT_104795_EGR50608_predicted_protein	0	0	0	0	0	0	0	0	0	0	0	0	0	0	0	0	0	0	0	0	0	0	0	0
TRIREDRAFT_104797_EGR50829_glycoside_hydrolase_family_3	35	97	112	154	58	89	70	137	170	53	186	124	37	58	101	174	88	158	22	13	15	130	103	93
TRIREDRAFT_104803_EGR50831_predicted_protein	10	39	26	57	23	20	52	48	43	42	53	24	12	36	52	57	56	78	104	67	40	88	62	55
TRIREDRAFT_104807_EGR50832_predicted_protein	7	21	26	24	11	20	28	24	23	13	32	18	4	18	27	9	9	12	34	31	27	7	11	11
TRIREDRAFT_104816_EGR50836_predicted_protein	1	0	1	0	0	0	0	0	0	0	0	0	0	1	0	0	0	0	3	1	0	0	0	0
TRIREDRAFT_104820_EGR50840_predicted_protein	3	8	6	19	2	6	15	17	15	10	8	10	4	10	19	19	22	38	23	12	18	74	19	28
TRIREDRAFT_104831_EGR50843_predicted_protein	23	49	41	40	15	21	21	61	83	10	52	33	21	32	80	26	18	37	134	46	45	34	30	36
TRIREDRAFT_104838_EGR50846_predicted_protein	1	6	3	3	5	2	2	8	4	2	2	5	4	6	2	3	2	1	9	7	7	0	4	3
TRIREDRAFT_104842_EGR50848_predicted_protein	13	13	20	29	14	9	95	53	36	52	45	20	28	44	65	24	29	45	145	59	39	31	40	26
TRIREDRAFT_104856_EGR50852_predicted_protein	16	63	50	70	39	48	54	120	93	26	92	70	37	54	78	44	37	60	103	104	76	51	61	46
TRIREDRAFT_104867_EGR50856_predicted_protein	0	1	2	0	1	0	1	3	2	0	1	2	0	1	1	1	1	2	1	2	3	1	0	1
TRIREDRAFT_104878_EGR50640_predicted_protein	22	51	46	62	29	36	92	82	77	17	56	44	24	38	57	47	34	53	128	46	65	54	35	42
TRIREDRAFT_104879_EGR50861_predicted_protein	4	26	22	12	21	10	19	70	57	11	25	15	8	22	35	34	27	53	17	9	17	51	28	16
TRIREDRAFT_104890_EGR50867_predicted_protein	22	47	57	89	27	39	16	49	37	52	65	34	12	39	59	58	51	65	52	50	40	66	50	50
TRIREDRAFT_104898_EGR50649_predicted_protein	28	57	74	100	20	51	88	43	42	78	65	42	32	57	64	66	32	43	157	45	60	53	45	41
TRIREDRAFT_104907_EGR50655_predicted_protein	1	5	2	0	3	2	4	10	5	2	6	2	1	3	8	1	4	7	9	7	5	3	6	2
TRIREDRAFT_104911_EGR50876_predicted_protein	0	0	3	2	0	3	16	26	7	1	4	8	0	6	11	2	1	2	27	17	21	3	9	2
TRIREDRAFT_104923_EGR50882_predicted_protein	0	0	0	0	0	0	0	0	1	0	0	0	0	0	0	0	0	0	0	0	0	0	0	0
TRIREDRAFT_104925_EGR50663_predicted_protein	2	5	4	2	1	0	9	5	5	2	3	5	0	4	5	1	4	1	7	6	7	2	2	4
TRIREDRAFT_104927_EGR50884_predicted_protein	0	0	0	0	0	0	1	0	1	0	0	1	0	0	0	0	0	0	2	0	0	0	0	0
TRIREDRAFT_104939_EGR50888_predicted_protein	0	1	0	0	0	0	0	0	0	0	0	0	0	0	0	0	0	0	0	0	1	0	0	0
TRIREDRAFT_104942_EGR50889_predicted_protein	21	47	24	30	13	11	76	51	45	37	49	52	25	46	82	32	38	42	88	45	56	43	45	26
TRIREDRAFT_104952_EGR50675_predicted_protein	1	4	0	2	0	0	10	2	1	0	0	1	1	1	1	3	0	0	5	1	5	1	0	1
TRIREDRAFT_104958_EGR50679_predicted_protein	3	22	31	22	20	14	27	51	46	34	35	20	8	27	37	12	16	25	26	41	55	18	20	26
TRIREDRAFT_104968_EGR50898_predicted_protein	8	26	27	22	10	15	84	65	55	21	33	15	22	43	56	29	12	44	87	41	54	30	41	30
TRIREDRAFT_104972_EGR50683_glutathione_synthetase-like_protein	9	28	38	34	16	19	87	41	35	32	42	30	20	46	52	30	26	32	128	93	84	32	59	36
TRIREDRAFT_104978_EGR50685_predicted_protein	10	50	44	35	16	17	37	44	57	11	55	49	12	38	50	20	17	42	71	37	46	21	32	39
TRIREDRAFT_104994_EGR50911_predicted_protein	9	21	22	40	15	22	12	25	30	19	21	19	6	22	33	27	16	19	12	17	22	22	19	19
TRIREDRAFT_105003_EGR50691_predicted_protein	11	19	19	7	3	4	137	80	62	7	60	32	32	29	35	6	6	11	216	141	91	11	27	17
TRIREDRAFT_105011_EGR50921_predicted_protein	9	22	20	27	8	9	27	23	19	22	48	24	14	36	53	16	37	42	70	80	52	21	49	33
TRIREDRAFT_105019_EGR50697_predicted_protein	2	10	15	14	5	4	15	19	19	5	17	5	3	9	12	4	9	5	14	14	13	8	12	7
TRIREDRAFT_105026_EGR50700_predicted_protein	6	12	19	20	5	10	17	24	27	20	26	10	5	11	30	12	13	15	36	31	23	20	15	16
TRIREDRAFT_105027_EGR50701_predicted_protein	0	0	0	0	0	1	0	0	0	0	1	0	1	0	0	0	0	0	1	1	0	0	0	0
TRIREDRAFT_105031_EGR50927_hypothetical_protein	6	13	20	19	12	4	42	36	49	11	28	22	10	15	26	10	5	21	44	43	36	8	16	8
TRIREDRAFT_105035_EGR50928_predicted_protein	26	65	47	183	42	73	104	230	179	109	96	67	29	59	81	80	51	65	175	57	68	90	53	64
TRIREDRAFT_105051_EGR50708_predicted_protein	2	5	12	5	2	2	15	30	41	7	16	9	5	9	9	4	7	6	23	18	14	7	17	3
TRIREDRAFT_105054_EGR50938_predicted_protein	36	82	80	119	32	63	197	166	184	17	90	74	45	83	155	97	36	77	327	79	104	83	56	88
TRIREDRAFT_105055_EGR50709_tyrosine_phosphatase-like_protein	12	45	53	57	19	27	53	96	82	15	67	38	24	53	75	23	26	40	100	87	90	33	41	24
TRIREDRAFT_105062_EGR50711_predicted_protein	0	1	1	2	1	2	5	6	3	0	3	0	2	2	1	1	2	0	6	2	5	1	5	1
TRIREDRAFT_105070_EGR50714_cystathionine_beta-lyase/cystathionine_gamma-synthase-like_protein	23	88	66	78	20	36	79	41	42	45	28	23	42	131	167	126	119	162	128	97	111	295	89	56
TRIREDRAFT_105072_EGR50715_carbohydrate_esterase_family_4	2	7	8	6	2	6	10	12	10	5	13	7	4	6	14	3	4	10	13	8	8	3	8	5
TRIREDRAFT_105079_EGR50717_predicted_protein	0	1	1	1	1	3	6	4	5	3	6	2	1	3	4	2	5	1	5	0	6	2	2	4
TRIREDRAFT_105081_EGR50950_EF-hand_protein	13	29	16	42	15	14	45	28	25	32	45	23	19	37	53	18	22	38	86	43	51	36	28	26
TRIREDRAFT_105092_EGR50957_predicted_protein	0	0	0	0	0	0	0	0	1	0	0	0	0	1	0	0	0	0	1	0	0	0	0	0
TRIREDRAFT_105106_EGR50966_predicted_protein	1	5	1	1	1	0	10	6	6	4	3	1	0	3	3	2	4	1	13	5	4	2	3	3
TRIREDRAFT_105133_EGR50981_predicted_protein	2	5	3	16	0	2	62	5	7	9	11	4	5	2	1	8	1	2	53	3	5	6	1	5
TRIREDRAFT_105143_EGR50736_predicted_protein	0	1	1	0	0	0	0	2	1	0	1	2	0	1	1	1	0	1	3	0	1	0	2	1
TRIREDRAFT_105147_EGR50737_predicted_protein	10	40	32	41	14	22	48	44	42	46	55	14	22	37	49	27	31	46	57	30	47	33	34	21
TRIREDRAFT_105150_EGR50739_predicted_protein	0	0	0	0	0	0	0	0	0	0	0	0	0	0	0	0	0	0	0	0	0	0	0	0
TRIREDRAFT_105154_EGR50990_predicted_protein	0	0	0	0	0	0	0	0	0	0	0	0	0	0	0	0	0	0	0	0	0	0	0	0
TRIREDRAFT_105155_EGR50991_predicted_protein	0	0	0	0	0	0	0	0	0	0	0	0	0	0	0	0	0	0	0	0	0	0	0	0
TRIREDRAFT_105156_EGR50992_predicted_protein	0	0	0	0	0	0	0	0	1	0	0	0	0	0	0	0	0	0	1	0	0	0	0	0
TRIREDRAFT_105157_EGR50740_predicted_protein	0	0	0	0	0	0	0	0	0	0	0	0	0	0	0	0	0	0	0	0	0	0	0	0
TRIREDRAFT_105158_EGR50741_predicted_protein	0	1	2	0	0	0	10	2	3	0	0	3	0	0	1	0	1	0	2	1	1	0	1	1
TRIREDRAFT_105165_EGR50994_predicted_protein	0	0	0	0	0	0	0	0	0	0	0	0	0	0	0	0	0	0	0	0	0	0	0	0
TRIREDRAFT_105167_EGR50996_predicted_protein	0	1	2	2	1	0	0	3	3	3	1	1	0	0	1	2	1	0	0	1	0	2	2	2
TRIREDRAFT_105171_EGR50998_predicted_protein	0	0	0	0	0	0	2	1	0	0	0	0	2	0	0	0	0	0	0	1	4	0	0	0
TRIREDRAFT_105173_EGR50999_predicted_protein	0	0	0	0	0	0	0	0	0	0	0	0	0	0	0	0	0	0	0	0	0	0	0	0
TRIREDRAFT_105174_EGR51000_predicted_protein	0	0	0	0	0	0	0	0	0	0	0	0	0	0	0	0	0	0	0	1	0	0	0	0
TRIREDRAFT_105176_EGR50751_predicted_protein	0	0	0	0	0	0	0	0	0	0	0	0	0	0	0	0	0	0	0	0	0	0	0	0
TRIREDRAFT_105187_EGR51004_predicted_protein	0	0	0	0	0	0	0	0	0	0	0	0	0	0	0	0	0	0	0	0	0	0	0	0
TRIREDRAFT_105189_EGR51005_predicted_protein	41	106	98	200	59	65	163	149	130	169	168	103	42	108	142	107	87	105	301	139	131	118	110	86
TRIREDRAFT_105190_EGR50759_predicted_protein	23	79	87	82	29	47	98	111	118	50	94	66	36	79	112	58	41	70	202	101	88	57	65	70
TRIREDRAFT_105191_EGR50760_predicted_protein	14	31	29	38	12	14	49	43	38	26	44	30	13	29	38	20	20	31	74	30	41	20	33	25
TRIREDRAFT_105192_EGR51006_predicted_protein	12	30	28	46	14	13	52	34	35	19	39	40	14	32	46	23	14	27	78	39	47	18	27	21
TRIREDRAFT_105196_EGR51008_predicted_protein	3	17	11	7	4	8	30	58	49	32	41	31	13	27	31	12	24	33	47	52	47	26	44	34
TRIREDRAFT_105202_EGR50763_predicted_protein	97	179	185	322	116	166	285	309	353	198	318	220	90	215	323	200	144	172	523	301	294	191	198	183
TRIREDRAFT_105206_EGR50766_predicted_protein	0	0	0	0	0	0	0	0	0	0	0	0	0	0	0	0	0	0	0	0	0	0	0	0
TRIREDRAFT_105216_EGR50283_predicted_protein	0	7	8	1	2	1	5	10	8	0	5	3	1	7	10	4	0	3	10	19	11	3	19	12
TRIREDRAFT_105220_EGR50058_predicted_protein	1	0	0	0	1	0	0	3	1	0	2	0	0	6	3	0	5	3	6	8	11	2	14	10
TRIREDRAFT_105221_EGR50285_predicted_protein	0	0	0	0	0	0	0	1	1	0	0	1	0	0	0	0	2	1	1	19	22	3	7	9
TRIREDRAFT_105222_EGR50059_predicted_protein	0	1	0	0	0	0	1	7	6	0	0	1	0	0	0	0	0	0	14	96	125	1	71	35
TRIREDRAFT_105223_EGR50060_predicted_protein	0	1	0	1	0	3	5	6	7	1	1	5	0	2	2	0	1	1	1	1	1	1	3	8
TRIREDRAFT_105224_EGR50061_predicted_protein	3	5	3	6	3	7	12	18	15	10	34	12	1	3	4	3	4	10	11	11	7	2	16	13
TRIREDRAFT_105233_EGR50289_predicted_protein	0	0	0	0	0	0	0	2	0	0	0	0	0	0	0	0	0	0	0	0	0	0	0	1
TRIREDRAFT_105237_EGR50068_predicted_protein	0	0	0	0	0	0	0	0	0	0	0	0	0	0	0	0	0	0	0	0	0	0	0	0
TRIREDRAFT_105238_EGR50290_predicted_protein	2	4	6	2	0	1	15	8	8	2	3	2	1	10	5	4	4	4	2	3	3	5	5	5
TRIREDRAFT_105239_EGR50069_predicted_protein	2	8	9	7	10	7	29	20	21	9	13	10	4	14	21	13	10	11	15	9	7	13	6	7
TRIREDRAFT_105242_EGR50292_predicted_protein	15	62	80	21	13	21	840	480	410	347	599	496	134	303	369	235	332	339	1577	1200	935	689	1041	849
TRIREDRAFT_105246_EGR50294_glycoside_hydrolase	0	0	0	0	0	0	0	0	0	0	0	0	0	0	0	0	0	1	1	0	0	1	0	0
TRIREDRAFT_105247_EGR50072_predicted_protein	0	1	0	0	0	0	0	0	1	0	0	0	0	0	0	0	0	0	0	0	1	0	0	0
TRIREDRAFT_105251_EGR50074_predicted_protein	3	39	36	30	31	14	71	62	73	36	83	32	14	47	65	27	44	63	47	33	37	47	68	42
TRIREDRAFT_105255_EGR50077_predicted_protein	1	6	3	2	3	4	18	15	14	2	11	5	3	2	9	3	2	7	7	10	13	6	5	12
TRIREDRAFT_105260_EGR50080_predicted_protein	0	0	0	1	0	1	61	5	2	0	4	4	0	0	0	0	0	0	1	0	0	1	2	1
TRIREDRAFT_105263_EGR50081_predicted_protein	3	6	11	3	3	6	18	26	27	3	19	9	1	10	21	9	6	7	29	14	17	6	10	8
TRIREDRAFT_105269_EGR50299_predicted_protein	0	0	0	2	2	1	29	7	5	8	9	4	1	0	2	2	6	9	1	1	1	5	9	6
TRIREDRAFT_105275_EGR50303_predicted_protein	4	11	15	14	2	7	79	34	35	8	22	11	2	14	20	5	9	8	25	13	12	7	13	7
TRIREDRAFT_105279_EGR50305_predicted_protein	0	0	0	0	0	0	0	0	0	0	0	1	0	0	0	0	0	0	0	0	0	0	0	0
TRIREDRAFT_105282_EGR50090_predicted_protein	28	39	46	30	20	27	31	34	41	4	15	21	24	44	50	17	8	5	50	70	81	9	31	17
TRIREDRAFT_105286_EGR50093_predicted_protein	0	1	0	0	0	0	0	0	1	0	0	0	0	0	0	0	0	0	1	0	0	0	1	0
TRIREDRAFT_105287_EGR50307_predicted_protein	0	1	2	2	0	0	2	1	1	0	0	0	0	1	3	1	0	0	8	10	6	0	0	0
TRIREDRAFT_105288_EGR50094_predicted_protein	2	0	2	1	0	1	10	10	4	3	3	5	3	4	3	1	2	2	5	5	2	3	6	0
TRIREDRAFT_105290_EGR50095_predicted_protein	0	1	1	1	0	0	0	0	0	0	1	0	0	0	1	1	0	0	0	0	1	1	4	0
TRIREDRAFT_105291_EGR50096_predicted_protein	8	27	23	46	16	15	20	10	12	34	54	39	1	10	15	36	40	62	7	4	8	48	33	30
TRIREDRAFT_105307_EGR50316_hypothetical_protein	23	155	145	97	80	69	108	254	237	95	219	150	45	93	189	51	73	95	241	399	421	63	154	150
TRIREDRAFT_105311_EGR50104_predicted_protein	0	2	2	0	1	1	11	5	2	12	19	11	2	2	7	6	8	8	41	25	24	7	11	4
TRIREDRAFT_105313_EGR50317_predicted_protein	48	95	85	53	29	32	355	169	157	80	375	257	33	18	32	68	55	57	127	30	24	25	166	131
TRIREDRAFT_105328_EGR50322_predicted_protein	0	0	0	0	0	0	0	2	0	0	0	0	0	1	0	0	0	1	0	0	0	0	0	0
TRIREDRAFT_105330_EGR50323_predicted_protein	1	5	5	0	0	0	1	5	3	0	1	0	2	11	10	2	0	0	6	6	9	0	3	1
TRIREDRAFT_105336_EGR50326_predicted_protein	0	0	0	0	0	0	0	0	0	0	0	0	0	0	0	0	0	0	0	0	0	0	0	0
TRIREDRAFT_105338_EGR50327_predicted_protein	0	0	0	0	0	0	0	0	0	0	0	0	0	0	0	0	0	0	0	0	0	0	0	0
TRIREDRAFT_105342_EGR50115_predicted_protein	1	1	0	0	0	0	2	2	3	0	0	0	0	0	0	0	0	0	1	2	2	1	0	0
TRIREDRAFT_105346_EGR50332_predicted_protein	0	4	2	1	1	0	0	5	2	2	0	0	0	1	4	0	1	2	4	3	5	2	2	1
TRIREDRAFT_105349_EGR50118_predicted_protein	3	5	5	3	1	2	33	34	27	2	7	6	3	3	6	9	2	7	6	7	4	4	6	8
TRIREDRAFT_105351_EGR50119_predicted_protein	40	108	101	139	39	77	135	140	140	84	135	123	59	90	151	81	49	97	267	121	182	92	93	94
TRIREDRAFT_105356_EGR50338_predicted_protein	0	0	0	0	1	0	1	0	0	0	0	0	1	1	0	0	0	0	2	1	0	1	1	0
TRIREDRAFT_105363_EGR50125_predicted_protein	0	1	3	0	1	5	4	4	3	1	6	4	3	7	6	6	6	14	3	4	5	6	3	7
TRIREDRAFT_105379_EGR50349_predicted_protein	0	0	0	0	0	0	0	0	0	0	0	0	0	0	0	0	0	0	0	0	0	0	0	0
TRIREDRAFT_105381_EGR50131_predicted_protein	11	20	28	33	13	24	13	33	41	71	53	33	10	34	34	37	46	51	27	39	39	54	38	25
TRIREDRAFT_105383_EGR50350_predicted_protein	0	0	0	0	0	0	0	0	0	0	0	0	0	0	0	0	0	0	0	1	0	0	0	0
TRIREDRAFT_105385_EGR50134_predicted_protein	0	0	0	0	0	0	0	0	0	0	0	0	0	0	0	0	0	0	0	0	0	0	0	0
TRIREDRAFT_105386_EGR50351_predicted_protein	2	4	6	7	3	5	14	24	21	9	11	7	2	9	22	9	6	5	20	11	9	11	8	8
TRIREDRAFT_105389_EGR50353_predicted_protein	0	1	5	0	5	2	14	9	7	1	6	4	5	6	8	2	3	4	12	23	19	4	3	5
TRIREDRAFT_105391_EGR50355_predicted_protein	0	0	0	0	0	0	0	0	0	0	0	0	0	0	0	0	0	0	0	0	0	0	0	0
TRIREDRAFT_105393_EGR50136_predicted_protein	3	4	1	0	2	2	5	15	6	1	3	1	5	2	10	3	2	4	5	10	6	2	1	4
TRIREDRAFT_105401_EGR50360_predicted_protein	0	0	2	4	0	0	0	2	0	1	1	1	0	0	1	0	1	0	1	1	5	1	1	1
TRIREDRAFT_105405_EGR50362_predicted_protein	0	0	0	0	0	0	0	0	0	0	0	0	0	0	0	0	1	0	0	0	0	0	0	0
TRIREDRAFT_105406_EGR50143_predicted_protein	0	0	0	0	0	0	2	0	1	0	1	0	1	2	0	0	1	0	12	3	0	2	2	1
TRIREDRAFT_105407_EGR50363_predicted_protein	7	10	17	17	10	8	36	29	28	18	31	23	18	21	35	14	24	33	71	32	31	13	19	32
TRIREDRAFT_105408_EGR50364_predicted_protein	1	0	0	0	0	0	4	0	1	1	2	0	2	1	1	7	15	25	8	8	5	29	38	35
TRIREDRAFT_105409_EGR50365_MAPKKK_cascade_protein_kinase_regulator_STE50	14	32	31	43	14	27	49	62	73	21	37	27	20	29	66	38	12	29	85	50	49	27	30	37
TRIREDRAFT_105420_EGR50367_predicted_protein	1	1	1	3	1	2	5	8	4	0	1	1	0	0	1	2	0	1	1	2	2	1	2	0
TRIREDRAFT_105423_EGR50368_predicted_protein	21	59	42	99	25	34	106	103	80	32	68	64	26	39	63	46	25	53	110	44	66	53	41	40
TRIREDRAFT_105432_EGR50153_predicted_protein	25	51	42	52	20	39	57	70	60	40	59	56	19	45	68	43	26	43	114	47	57	40	33	26
TRIREDRAFT_105444_EGR50380_predicted_protein	163	459	492	366	98	129	123	426	352	335	357	152	137	251	308	292	185	213	267	102	133	283	140	106
TRIREDRAFT_105445_EGR50381_predicted_protein	9	2	4	0	1	0	28	21	8	1	1	0	8	3	3	2	0	0	11	22	28	0	0	0
TRIREDRAFT_105447_EGR50157_predicted_protein	0	0	0	0	0	0	1	0	0	0	1	0	1	0	0	0	0	0	0	2	0	0	0	0
TRIREDRAFT_105448_EGR50382_carbohydrate-binding_module_family_13	0	0	0	0	0	0	0	0	1	0	0	0	0	0	0	0	0	0	0	0	0	0	0	0
TRIREDRAFT_105449_EGR50383_predicted_protein	0	1	0	0	0	0	6	2	0	0	0	0	0	2	0	0	0	0	9	4	1	0	0	0
TRIREDRAFT_105454_EGR50385_predicted_protein	3	9	11	9	3	3	10	9	9	8	11	8	6	10	29	6	3	3	35	31	26	4	3	3
TRIREDRAFT_105455_EGR50161_predicted_protein	0	0	1	2	0	0	0	2	3	1	5	4	0	0	0	2	2	0	6	7	5	5	2	3
TRIREDRAFT_105457_EGR50162_predicted_protein	0	0	0	0	0	0	0	0	0	0	0	0	0	0	0	0	0	0	0	0	0	0	0	0
TRIREDRAFT_105458_EGR50163_predicted_protein	0	0	0	0	0	0	0	0	0	0	0	0	2	0	1	0	0	0	1	3	3	0	0	0
TRIREDRAFT_105465_EGR50389_predicted_protein	0	0	0	0	0	0	13	2	3	0	0	0	0	1	0	0	0	0	4	1	0	0	0	1
TRIREDRAFT_105466_EGR50390_predicted_protein	4	10	8	2	1	4	10	20	21	7	5	5	2	7	11	3	3	7	13	13	8	3	9	8
TRIREDRAFT_105467_EGR50391_predicted_protein	0	0	0	0	0	0	0	0	0	0	0	0	0	0	0	0	0	0	0	0	0	0	0	0
TRIREDRAFT_105475_EGR50395_predicted_protein	28	191	229	61	85	73	241	356	450	158	240	146	57	221	356	117	147	188	225	269	304	125	206	135
TRIREDRAFT_105479_EGR50397_hypothetical_protein	17	65	57	63	18	36	78	62	70	61	69	38	27	48	60	40	32	47	87	51	72	44	44	38
TRIREDRAFT_105483_EGR50175_predicted_protein	0	0	0	0	0	0	0	0	0	0	0	0	0	0	0	0	0	0	0	1	0	0	0	0
TRIREDRAFT_105488_EGR50178_predicted_protein	0	1	0	0	0	0	0	2	0	2	1	0	0	0	0	1	1	0	0	1	0	0	1	0
TRIREDRAFT_105504_EGR50406_predicted_protein	8	21	26	40	14	23	100	65	85	35	48	47	30	53	70	77	42	69	203	104	99	76	58	41
TRIREDRAFT_105514_EGR50191_predicted_protein	0	0	0	0	0	0	1	0	0	0	0	0	0	1	1	0	0	0	1	0	1	0	0	0
TRIREDRAFT_105515_EGR50192_predicted_protein	0	0	0	1	1	0	15	35	23	3	7	4	1	0	1	0	0	1	33	26	20	0	6	4
TRIREDRAFT_105518_EGR50194_predicted_protein	7	12	10	10	9	4	23	21	21	19	29	14	10	14	18	6	14	8	29	20	27	11	13	13
TRIREDRAFT_105520_EGR50410_fungal_specific_transcription_factor_domain-containing_protein	2	12	16	8	7	6	36	48	36	5	34	26	8	18	17	16	14	29	12	18	17	15	35	33
TRIREDRAFT_105524_EGR50412_predicted_protein	0	0	0	0	0	0	0	1	0	0	0	0	0	0	0	0	0	0	0	0	0	0	0	0
TRIREDRAFT_105532_EGR50414_predicted_protein	0	0	0	0	0	0	0	0	0	0	0	0	0	0	0	0	0	0	0	0	0	0	0	0
TRIREDRAFT_105533_EGR50201_predicted_protein	13	98	71	95	4	1	32	19	19	4	40	23	3	20	29	6	1	5	556	338	396	3	29	12
TRIREDRAFT_105535_EGR50202_predicted_protein	5	10	4	6	2	5	20	14	16	13	12	7	4	8	13	3	7	8	7	16	11	5	15	6
TRIREDRAFT_105537_EGR50417_predicted_protein	0	0	0	1	0	0	1	3	2	0	2	0	0	1	1	1	0	0	0	0	1	0	2	2
TRIREDRAFT_105538_EGR50418_predicted_protein	2	5	6	4	3	2	8	9	13	1	7	6	0	6	3	2	1	3	10	9	7	1	5	1
TRIREDRAFT_105540_EGR50420_predicted_protein	0	0	0	0	0	0	4	0	0	0	0	0	0	1	1	1	1	0	0	5	2	0	0	1
TRIREDRAFT_105553_EGR50427_predicted_protein	0	0	0	0	0	0	0	0	0	0	0	0	0	0	0	0	0	0	0	0	0	0	0	0
TRIREDRAFT_105556_EGR50429_predicted_protein	0	4	5	4	3	1	9	16	9	7	5	3	1	10	5	3	4	3	11	12	10	5	10	8
TRIREDRAFT_105557_EGR50430_glycosyltransferase_family_34	30	79	93	161	58	75	83	221	190	37	155	106	35	61	85	91	58	118	124	54	74	69	69	90
TRIREDRAFT_105565_EGR50434_predicted_protein	2	7	13	4	4	2	11	16	18	9	21	19	3	12	18	3	2	12	23	27	37	7	18	10
TRIREDRAFT_105589_EGR50442_predicted_protein	437	1603	1487	870	599	417	1619	1377	1494	1060	1858	1197	682	1638	2595	495	812	1029	3259	2116	2164	648	1086	942
TRIREDRAFT_105593_EGR50444_predicted_protein	12	34	40	49	29	14	32	52	40	30	65	35	13	35	41	18	36	44	79	57	43	28	42	23
TRIREDRAFT_105597_EGR50218_predicted_protein	7	33	22	23	13	12	44	24	31	20	26	19	5	25	32	23	22	16	67	29	44	28	30	22
TRIREDRAFT_105613_EGR50455_predicted_protein	8	28	34	14	12	20	48	43	50	6	42	29	16	38	52	16	22	31	63	52	51	13	30	31
TRIREDRAFT_105617_EGR50459_predicted_protein	1	0	0	0	0	0	1	3	3	1	0	1	2	2	1	1	0	0	0	1	1	0	0	4
TRIREDRAFT_105623_EGR50224_predicted_protein	189	563	509	709	274	309	421	480	480	541	636	353	180	440	558	438	338	378	795	363	371	380	325	276
TRIREDRAFT_105628_EGR50464_predicted_protein	1	0	1	1	0	1	3	4	9	0	0	2	2	2	2	2	0	3	1	0	0	0	1	1
TRIREDRAFT_105631_EGR50465_predicted_protein	3	8	5	1	1	0	8	23	22	6	14	16	5	11	18	3	4	12	53	25	21	2	24	8
TRIREDRAFT_105636_EGR50467_predicted_protein	11	42	31	24	12	21	34	43	52	14	43	25	12	32	32	22	12	19	54	24	28	10	22	28
TRIREDRAFT_105643_EGR50470_predicted_protein	39	109	88	128	45	87	140	206	198	68	143	110	45	78	135	128	112	149	327	90	105	168	114	141
TRIREDRAFT_105647_EGR50473_predicted_protein	7	10	12	12	2	6	11	15	10	7	13	7	5	11	12	7	5	5	6	12	9	4	2	6
TRIREDRAFT_105650_EGR50232_predicted_protein	9	25	24	29	18	11	22	53	43	43	35	27	15	30	43	15	15	45	48	50	40	34	31	24
TRIREDRAFT_105652_EGR50233_predicted_protein	0	0	0	1	0	0	0	0	0	0	0	0	0	0	0	0	0	0	0	0	1	0	0	1
TRIREDRAFT_105676_EGR50483_predicted_protein	2	1	5	2	0	3	4	3	1	0	2	0	2	1	2	1	0	2	4	0	2	0	1	0
TRIREDRAFT_105682_EGR50246_predicted_protein	9	16	22	32	11	12	33	42	33	30	27	16	13	21	33	18	27	22	51	24	15	24	21	11
TRIREDRAFT_105692_EGR50248_predicted_protein	19	39	38	116	19	62	56	128	109	82	89	49	24	27	47	57	48	33	93	53	42	65	57	49
TRIREDRAFT_105701_EGR50253_predicted_protein	1	0	0	1	1	1	11	3	1	1	2	2	2	8	4	0	1	1	11	0	4	0	2	4
TRIREDRAFT_105707_EGR50257_predicted_protein	0	0	0	0	0	0	0	0	0	0	0	0	0	0	0	0	0	0	0	0	0	0	0	0
TRIREDRAFT_105709_EGR50497_predicted_protein	5	10	19	8	5	5	24	26	18	2	19	8	8	14	24	9	12	18	38	9	27	7	17	18
TRIREDRAFT_105710_EGR50259_predicted_protein	0	4	5	3	0	2	6	7	7	0	3	3	1	1	5	2	0	6	8	6	2	1	0	3
TRIREDRAFT_105718_EGR50262_predicted_protein	0	4	0	0	0	0	1	0	0	1	0	0	0	1	2	0	1	1	1	1	0	2	2	0
TRIREDRAFT_105722_EGR50264_predicted_protein	0	1	1	1	0	0	3	4	1	0	1	0	0	0	1	0	0	0	0	1	1	0	0	0
TRIREDRAFT_105729_EGR50508_predicted_protein	0	0	2	0	0	0	0	1	1	0	0	0	0	1	0	0	0	0	0	1	0	0	0	1
TRIREDRAFT_105748_EGR50272_predicted_protein	0	0	0	0	0	0	0	0	0	0	0	0	0	0	0	0	0	0	0	0	1	0	0	0
TRIREDRAFT_105752_EGR50518_predicted_protein	0	0	0	0	0	0	1	0	0	0	0	0	0	0	0	0	0	0	0	0	0	0	0	0
TRIREDRAFT_105763_EGR50527_cell_wall_protein	1	10	1	0	3	3	4	8	8	5	4	5	1	5	3	2	4	5	3	5	8	5	5	3
TRIREDRAFT_105765_EGR50277_predicted_protein	0	1	0	1	3	0	1	1	1	3	1	0	0	0	2	1	1	0	5	1	1	0	0	0
TRIREDRAFT_105768_EGR50279_predicted_protein	0	2	1	0	0	0	0	0	0	1	1	0	0	2	4	1	0	0	0	1	0	0	0	1
TRIREDRAFT_105771_EGR50530_predicted_protein	2	2	2	2	3	0	9	7	12	5	2	3	3	2	2	1	2	5	9	6	2	0	9	5
TRIREDRAFT_105775_EGR49687_predicted_protein	17	67	85	76	51	44	10	18	26	26	66	51	13	29	72	44	42	47	13	8	9	55	24	32
TRIREDRAFT_105784_EGR49691_predicted_protein	0	0	3	0	1	0	1	2	3	0	1	0	2	1	3	0	0	1	6	4	5	0	2	2
TRIREDRAFT_105785_EGR49692_predicted_protein	0	0	0	0	0	0	2	1	1	0	1	0	0	0	1	0	0	1	7	1	7	0	0	0
TRIREDRAFT_105787_EGR49693_predicted_protein	0	0	0	0	0	0	1	0	1	0	0	0	0	0	0	0	0	0	0	0	0	0	0	0
TRIREDRAFT_105788_EGR49881_predicted_protein	0	1	3	0	0	0	0	1	7	4	7	7	0	0	0	0	1	3	4	0	2	1	4	4
TRIREDRAFT_105798_EGR49883_major_facilitator_superfamily_transporter	0	0	0	0	0	0	0	0	1	0	0	1	0	0	0	0	0	0	1	2	0	0	0	0
TRIREDRAFT_105804_EGR49884_polyketide_synthase	0	0	0	0	0	0	0	0	1	0	0	0	0	1	0	0	0	1	0	0	1	0	0	1
TRIREDRAFT_105805_EGR49699_predicted_protein	0	0	0	0	0	0	0	0	0	0	0	0	0	0	0	0	0	0	0	0	0	0	0	0
TRIREDRAFT_105806_EGR49885_predicted_protein	0	0	0	0	0	0	0	0	0	0	0	0	0	0	0	0	0	0	0	0	0	0	0	0
TRIREDRAFT_105808_EGR49886_predicted_protein	0	0	0	0	0	0	0	0	0	0	0	0	0	1	0	0	0	0	0	0	0	0	0	0
TRIREDRAFT_105810_EGR49888_predicted_protein	2	6	3	5	4	0	29	11	4	7	7	6	5	5	11	2	0	8	27	13	17	7	5	5
TRIREDRAFT_105816_EGR49889_predicted_protein	0	7	10	29	29	31	9	9	6	31	53	30	1	2	5	40	37	50	2	0	0	37	35	16
TRIREDRAFT_105820_EGR49705_predicted_protein	0	0	0	0	0	0	2	1	2	0	0	0	0	0	0	0	0	0	0	0	0	0	0	0
TRIREDRAFT_105823_EGR49893_predicted_protein	1	2	6	3	1	1	2	1	4	1	0	0	2	4	8	5	2	5	3	6	8	4	4	2
TRIREDRAFT_105832_EGR49709_predicted_protein	21	50	63	125	33	55	55	31	57	51	86	54	19	43	92	48	26	49	134	56	56	38	39	30
TRIREDRAFT_105834_EGR49711_fungal_specific_transcription_factor_domain-containing_protein	1	5	2	8	2	5	9	15	4	0	14	7	3	6	3	0	2	4	11	9	6	2	5	7
TRIREDRAFT_105838_EGR49713_predicted_protein	0	2	4	0	0	1	3	13	11	2	7	3	1	10	3	5	6	5	1	7	5	2	12	7
TRIREDRAFT_105840_EGR49898_predicted_protein	1	8	6	8	12	7	83	72	56	53	267	187	2	1	4	55	88	145	23	12	20	113	176	149
TRIREDRAFT_105843_EGR49716_predicted_protein	0	0	2	0	0	0	1	2	1	1	2	0	0	0	0	0	0	0	0	1	0	0	0	1
TRIREDRAFT_105844_EGR49900_predicted_protein	0	3	5	3	0	0	16	2	2	3	1	2	0	5	6	1	2	2	53	14	39	2	2	6
TRIREDRAFT_105847_EGR49902_predicted_protein	3	12	6	9	4	5	3	11	17	4	13	8	3	6	8	4	4	8	15	19	14	10	5	12
TRIREDRAFT_105848_EGR49718_predicted_protein	6	29	34	40	15	25	2	10	23	25	22	14	6	18	31	53	31	49	4	8	9	41	19	25
TRIREDRAFT_105849_EGR49719_predicted_protein	3	3	5	3	2	3	8	11	27	3	8	6	1	7	6	4	6	6	12	10	11	4	3	2
TRIREDRAFT_105851_EGR49904_GMC_oxidoreductase	0	0	0	0	0	0	2	1	2	0	2	0	0	0	0	1	1	1	4	2	6	0	1	0
TRIREDRAFT_105854_EGR49721_predicted_protein	7	25	31	21	8	18	25	52	52	66	79	37	10	21	39	20	30	34	59	40	47	23	48	49
TRIREDRAFT_105860_EGR49725_predicted_protein	145	411	473	242	144	188	294	483	542	643	502	322	227	423	655	374	693	827	276	255	291	1160	631	499
TRIREDRAFT_105863_EGR49907_predicted_protein	2	15	14	9	7	3	34	28	22	8	12	16	2	8	11	9	6	9	20	16	18	10	9	8
TRIREDRAFT_105864_EGR49727_predicted_protein	0	7	9	6	3	3	8	10	14	0	3	7	0	5	4	4	2	1	3	8	2	6	6	7
TRIREDRAFT_105866_EGR49908_predicted_protein	13	33	18	23	9	5	79	16	20	19	25	33	13	12	17	15	9	20	35	23	24	25	19	7
TRIREDRAFT_105867_EGR49729_predicted_protein	0	0	0	0	0	0	0	0	0	0	0	0	0	0	0	0	0	0	0	0	0	0	0	0
TRIREDRAFT_105868_EGR49909_predicted_protein	0	1	0	0	0	0	2	1	0	1	0	0	2	3	3	0	2	0	7	1	2	0	0	0
TRIREDRAFT_105869_EGR49910_cell_wall_protein	0	0	0	1	0	0	69	3	6	2	9	8	3	0	0	0	0	0	34	5	3	3	7	6
TRIREDRAFT_105870_EGR49911_predicted_protein	5	3	3	2	2	2	15	9	19	2	7	3	0	2	0	2	1	6	4	9	4	1	11	11
TRIREDRAFT_105874_EGR49913_predicted_protein	1	0	1	0	0	0	1	0	0	3	1	2	0	1	1	2	0	1	1	1	0	1	0	0
TRIREDRAFT_105880_EGR49733_predicted_protein	0	3	0	0	0	0	2	2	0	0	0	0	0	2	2	0	0	0	0	0	0	2	1	1
TRIREDRAFT_105882_EGR49918_predicted_protein	1	5	4	1	1	0	8	3	5	2	1	1	0	2	3	1	1	2	0	0	8	0	0	0
TRIREDRAFT_105884_EGR49736_predicted_protein	0	0	0	1	0	0	0	0	0	0	0	0	0	0	0	0	0	0	0	0	0	0	0	0
TRIREDRAFT_105888_EGR49920_predicted_protein	0	0	4	0	0	1	3	7	4	2	7	2	1	1	5	0	0	0	7	3	10	3	4	6
TRIREDRAFT_105891_EGR49922_predicted_protein	11	34	34	44	22	28	31	59	63	40	45	30	18	32	49	33	13	22	81	44	49	25	22	29
TRIREDRAFT_105894_EGR49924_predicted_protein	2	1	1	0	2	1	1	2	1	0	3	2	2	10	17	2	1	3	16	7	4	1	3	1
TRIREDRAFT_105904_EGR49928_predicted_protein	1	1	0	2	0	0	8	9	9	0	2	1	1	0	3	0	1	1	14	7	8	2	5	4
TRIREDRAFT_105911_EGR49934_predicted_protein	9	34	40	36	11	25	18	35	42	30	49	35	20	48	69	49	39	60	91	56	40	55	56	48
TRIREDRAFT_105912_EGR49935_predicted_protein	0	0	0	0	0	0	0	0	0	0	0	0	0	0	0	0	0	0	0	0	0	0	0	0
TRIREDRAFT_105917_EGR49937_predicted_protein	8	29	27	34	10	15	82	88	101	22	59	27	19	45	58	34	29	38	119	59	57	42	39	39
TRIREDRAFT_105924_EGR49942_glycosyltransferase_family_1	0	0	4	0	0	0	1	0	1	0	1	0	0	2	4	0	1	0	3	1	3	1	2	0
TRIREDRAFT_105931_EGR49754_glycoside_hydrolase_family_20	0	1	2	0	0	0	0	3	1	4	3	1	1	4	7	7	1	4	3	5	0	0	1	1
TRIREDRAFT_105938_EGR49949_predicted_protein	10	25	29	46	12	24	72	51	52	32	45	48	18	27	33	39	23	40	78	44	45	54	36	40
TRIREDRAFT_105956_EGR49767_glycoside_hydrolase_family_13	5	7	5	7	9	5	23	12	17	8	36	19	2	6	5	5	10	10	42	37	45	12	46	39
TRIREDRAFT_105968_EGR49961_predicted_protein	21	36	34	62	19	19	137	95	74	41	80	37	28	57	60	54	53	45	118	54	54	73	49	48
TRIREDRAFT_105969_EGR49962_predicted_protein	3	10	6	4	3	1	3	0	9	6	6	2	4	16	18	5	7	5	2	4	4	6	4	3
TRIREDRAFT_105970_EGR49963_predicted_protein	53	199	222	161	62	73	69	212	247	58	112	70	76	234	324	129	90	117	150	75	88	132	61	71
TRIREDRAFT_105975_EGR49774_predicted_protein	1	4	4	1	1	0	3	10	4	5	3	4	0	5	6	0	3	2	1	5	3	1	5	4
TRIREDRAFT_105977_EGR49966_predicted_protein	1	13	15	1	0	2	7	12	22	2	16	17	3	8	18	10	21	47	9	4	8	23	80	89
TRIREDRAFT_105978_EGR49967_amino_transferase	1	6	4	3	0	3	7	8	9	5	4	1	1	3	4	4	4	4	7	3	9	1	4	5
TRIREDRAFT_105979_EGR49775_predicted_protein	1	0	4	0	4	1	5	4	16	0	3	1	1	3	5	0	1	0	4	2	4	2	1	3
TRIREDRAFT_105980_EGR49776_fungal_specific_transcription_factor_domain-containing_protein	9	14	13	8	8	11	47	52	52	6	16	6	3	21	19	14	13	11	38	28	26	20	15	18
TRIREDRAFT_105983_EGR49969_predicted_protein	0	0	0	0	0	0	0	0	0	1	0	0	0	1	0	0	0	0	0	0	1	0	0	0
TRIREDRAFT_105984_EGR49777_predicted_protein	2	42	42	35	25	24	66	87	77	45	101	52	8	31	39	33	58	68	49	35	51	67	86	60
TRIREDRAFT_105989_EGR49779_predicted_protein	0	0	1	1	1	0	0	1	0	1	1	1	0	0	1	0	0	0	3	1	0	0	0	0
TRIREDRAFT_105994_EGR49783_predicted_protein	91	260	228	244	135	139	796	505	484	273	499	346	184	331	475	270	293	443	931	557	618	397	443	426
TRIREDRAFT_106009_EGR49978_fungal_specific_transcription_factor_domain-containing_protein	6	25	31	22	9	11	86	106	103	6	23	18	12	14	29	13	6	13	56	34	36	16	19	16
TRIREDRAFT_106014_EGR49792_Golgi_membrane_sorting_nexin	20	44	43	56	20	22	56	40	36	41	38	31	22	36	64	43	22	41	93	43	40	41	25	22
TRIREDRAFT_106016_EGR49980_predicted_protein	3	19	23	15	7	14	28	20	28	18	22	18	1	18	31	17	17	18	29	35	37	25	17	16
TRIREDRAFT_106018_EGR49981_predicted_protein	4	15	12	10	6	11	14	19	14	14	18	13	6	17	29	3	9	12	35	27	30	4	11	8
TRIREDRAFT_106023_EGR49796_predicted_protein	12	17	29	18	3	7	33	50	60	22	30	26	9	15	23	23	11	8	64	27	32	20	17	22
TRIREDRAFT_106024_EGR49797_predicted_protein	0	3	1	2	2	2	5	12	3	3	5	1	0	5	4	1	5	3	4	5	1	6	5	2
TRIREDRAFT_106029_EGR49985_predicted_protein	7	12	15	18	7	7	17	18	24	6	12	18	2	18	26	24	30	39	19	17	13	42	17	29
TRIREDRAFT_106035_EGR49801_predicted_protein	5	22	24	8	11	12	19	33	26	23	20	11	6	36	45	14	18	22	28	45	31	22	19	12
TRIREDRAFT_106037_EGR49803_predicted_protein	24	58	84	79	31	36	55	159	177	10	74	68	42	46	82	81	46	69	137	39	54	53	45	61
TRIREDRAFT_106039_EGR49990_ribosomal_protein_S28	127	364	254	589	327	142	262	347	291	512	447	189	68	144	187	208	135	204	224	213	224	171	144	108
TRIREDRAFT_106041_EGR49804_predicted_protein	0	0	1	0	0	0	0	0	0	0	0	0	0	0	0	0	0	0	0	1	0	0	0	0
TRIREDRAFT_106043_EGR49992_predicted_protein	19	65	54	17	5	9	2	29	32	20	12	11	32	91	110	78	150	197	30	59	49	274	91	66
TRIREDRAFT_106048_EGR49995_predicted_protein	12	49	26	45	18	41	84	80	82	10	81	83	19	54	76	48	32	66	151	76	65	35	66	63
TRIREDRAFT_106049_EGR49996_predicted_protein	0	1	1	0	0	0	0	1	0	0	1	0	0	0	1	0	0	0	1	3	1	0	1	0
TRIREDRAFT_106051_EGR49809_predicted_protein	3	3	7	5	1	5	12	26	24	3	16	14	3	12	13	5	6	13	16	9	6	5	21	23
TRIREDRAFT_106055_EGR49811_predicted_protein	0	2	4	0	0	3	3	7	3	2	2	2	0	0	3	2	2	6	4	4	3	2	1	4
TRIREDRAFT_106064_EGR49818_predicted_protein	34	11	14	5	4	7	31	27	32	7	10	8	12	20	25	6	6	6	44	24	21	10	11	17
TRIREDRAFT_106067_EGR49820_predicted_protein	20	59	56	82	30	25	64	58	53	60	93	42	21	42	65	33	43	58	95	82	67	65	56	54
TRIREDRAFT_106081_EGR50004_predicted_protein	12	31	59	41	24	26	34	65	49	15	60	56	21	40	74	46	23	52	110	44	45	36	33	37
TRIREDRAFT_106082_EGR50005_predicted_protein	2	2	2	4	1	0	4	10	4	0	3	3	0	0	5	3	3	2	17	10	12	1	5	0
TRIREDRAFT_106089_EGR49826_predicted_protein	0	0	1	0	1	1	1	2	0	0	0	1	0	0	0	0	0	0	0	1	0	0	0	2
TRIREDRAFT_106107_EGR49834_predicted_protein	0	2	1	2	1	0	1	1	1	0	1	0	0	1	0	1	2	0	1	0	2	3	0	1
TRIREDRAFT_106108_EGR50020_predicted_protein	8	13	19	21	8	8	34	36	38	0	25	21	10	13	30	22	10	22	50	20	19	20	10	11
TRIREDRAFT_106111_EGR50022_predicted_protein	13	19	23	16	4	7	25	20	22	2	16	12	5	15	19	13	7	10	31	10	20	6	3	8
TRIREDRAFT_106113_EGR50024_coatamer_complex__gamma_subunit	126	334	352	613	205	330	304	856	829	393	571	402	147	260	384	349	226	318	547	296	295	348	287	283
TRIREDRAFT_106116_EGR50025_predicted_protein	2	1	1	0	0	1	61	57	59	1	31	34	6	7	13	1	2	1	83	32	45	1	23	16
TRIREDRAFT_106118_EGR50027_predicted_protein	4	17	20	10	9	5	44	59	56	9	29	16	10	11	30	11	11	8	22	25	26	9	15	11
TRIREDRAFT_106120_EGR49836_predicted_protein	5	9	8	1	0	2	187	193	245	24	81	70	18	21	42	6	3	5	87	84	74	2	46	40
TRIREDRAFT_106129_EGR49840_predicted_protein	0	2	0	0	0	0	8	9	9	1	5	2	0	5	5	2	3	2	1	4	2	0	6	2
TRIREDRAFT_106130_EGR50033_predicted_protein	10	26	20	16	7	14	120	142	144	28	80	52	12	33	43	63	41	72	121	74	82	86	66	98
TRIREDRAFT_106131_EGR49841_predicted_protein	0	2	2	4	4	1	7	11	12	3	9	6	0	3	15	6	6	2	8	5	7	5	8	6
TRIREDRAFT_106138_EGR49846_predicted_protein	0	1	3	6	1	0	3	1	6	1	0	0	0	1	2	1	0	1	5	0	0	1	1	1
TRIREDRAFT_106145_EGR50037_predicted_protein	3	4	8	13	3	1	26	21	10	13	18	8	5	13	18	8	6	7	40	14	30	14	14	22
TRIREDRAFT_106147_EGR50038_predicted_protein	17	63	77	96	45	53	41	36	39	36	42	31	16	37	51	35	25	34	54	40	50	39	43	30
TRIREDRAFT_106148_EGR50039_predicted_protein	4	8	9	10	3	7	10	8	16	5	10	4	4	4	11	1	4	2	16	9	10	5	6	6
TRIREDRAFT_106150_EGR50040_predicted_protein	18	66	52	45	34	18	109	81	61	119	100	53	30	64	99	36	49	72	162	109	128	50	85	64
TRIREDRAFT_106151_EGR49852_predicted_protein	0	0	0	0	0	0	0	0	0	0	0	0	0	0	0	0	0	0	0	0	0	0	0	0
TRIREDRAFT_106152_EGR50041_predicted_protein	0	1	2	1	1	3	0	2	0	1	1	1	0	1	1	1	0	0	0	1	0	0	0	0
TRIREDRAFT_106154_EGR49853_predicted_protein	0	0	0	0	0	0	2	1	0	1	0	1	1	0	0	0	0	0	1	0	0	0	0	0
TRIREDRAFT_106155_EGR49854_predicted_protein	2	9	12	9	1	7	9	10	11	0	8	4	5	10	14	13	6	11	16	16	10	13	8	19
TRIREDRAFT_106160_EGR49857_predicted_protein	1	16	13	9	5	3	22	10	20	6	5	6	8	23	28	17	35	48	15	16	23	28	24	16
TRIREDRAFT_106161_EGR50045_predicted_protein	12	41	39	30	14	17	11	29	35	20	21	23	12	22	32	28	16	46	14	16	25	53	27	36
TRIREDRAFT_106164_EGR49860_predicted_protein	35	141	118	130	101	64	9	308	342	230	161	116	26	48	96	140	136	188	23	14	23	150	118	104
TRIREDRAFT_106168_EGR49864_predicted_protein	0	0	0	0	0	0	0	1	1	0	0	0	0	0	0	0	0	0	0	0	0	0	0	0
TRIREDRAFT_106171_EGR50046_predicted_protein	8	17	17	8	5	4	100	153	155	59	223	256	215	473	654	9	9	16	2513	1027	1017	13	368	293
TRIREDRAFT_106178_EGR50050_predicted_protein	0	0	0	0	0	1	1	1	4	0	1	0	0	2	4	0	0	0	0	0	2	2	0	0
TRIREDRAFT_106181_EGR50052_predicted_protein	0	0	0	1	0	0	2	0	0	1	2	2	0	0	0	0	0	0	1	0	1	0	0	0
TRIREDRAFT_106205_EGR49253_predicted_protein	19	51	50	52	29	27	38	61	61	22	38	24	12	19	52	12	15	34	42	30	33	28	23	20
TRIREDRAFT_106219_EGR49485_predicted_protein	4	6	9	4	12	4	5	17	21	14	17	4	2	5	14	9	8	16	4	7	8	6	13	7
TRIREDRAFT_106223_EGR49262_predicted_protein	41	52	49	59	18	22	148	85	78	18	120	79	37	79	117	107	104	141	330	78	113	126	102	77
TRIREDRAFT_106229_EGR49264_predicted_protein	0	0	1	0	0	0	0	0	1	0	2	0	0	1	0	1	1	1	2	0	1	3	0	0
TRIREDRAFT_106234_EGR49490_integral_membrane_protein	9	27	32	21	9	14	39	54	43	17	40	38	13	18	44	21	18	21	49	28	30	22	15	17
TRIREDRAFT_106236_EGR49491_predicted_protein	0	1	0	1	0	0	3	2	1	2	0	0	0	0	1	0	0	0	3	2	3	0	2	1
TRIREDRAFT_106237_EGR49268_predicted_protein	11	32	21	31	12	7	20	33	35	33	26	22	9	18	36	9	8	10	41	52	27	12	14	9
TRIREDRAFT_106242_EGR49271_predicted_protein	3	9	16	7	5	5	9	15	11	9	13	7	2	7	12	7	10	9	2	1	6	4	9	4
TRIREDRAFT_106244_EGR49273_predicted_protein	5	16	18	8	8	4	22	22	19	10	19	12	2	16	20	6	14	11	12	14	9	10	12	11
TRIREDRAFT_106245_EGR49274_catalase	1	2	1	1	0	0	4	6	5	1	1	2	1	4	2	1	2	4	4	7	6	5	4	5
TRIREDRAFT_106248_EGR49276_predicted_protein	1	8	2	0	3	2	31	58	52	17	25	19	5	9	4	1	2	6	192	38	38	3	21	15
TRIREDRAFT_106249_EGR49494_predicted_protein	7	18	11	15	2	9	22	11	17	18	13	11	8	11	13	6	5	12	32	7	19	12	8	8
TRIREDRAFT_106250_EGR49277_predicted_protein	9	30	44	49	17	24	17	44	55	17	79	62	17	21	53	61	49	78	47	17	46	75	93	84
TRIREDRAFT_106251_EGR49495_predicted_protein	0	0	0	0	0	0	1	0	0	0	0	1	0	0	0	0	0	0	0	0	0	0	0	0
TRIREDRAFT_106252_EGR49496_predicted_protein	0	0	0	0	0	0	0	0	1	1	0	0	1	1	0	0	0	0	0	2	0	1	0	0
TRIREDRAFT_106253_EGR49278_predicted_protein	0	1	0	0	0	0	0	0	0	0	0	0	0	0	0	0	0	0	0	0	2	0	0	0
TRIREDRAFT_106258_EGR49280_predicted_protein	0	0	1	2	1	0	10	2	2	2	1	3	0	0	0	0	0	2	0	2	1	4	8	0
TRIREDRAFT_106259_EGR49281_cutinase_transcription_factor_1_beta	0	0	2	5	2	1	13	4	4	4	13	24	0	2	1	1	3	4	4	5	3	5	8	9
TRIREDRAFT_106267_EGR49504_predicted_protein	0	0	0	0	0	0	0	0	0	0	0	0	0	0	0	0	0	0	0	0	0	0	0	0
TRIREDRAFT_106270_EGR49506_predicted_protein	0	0	0	0	0	0	6	8	7	1	3	5	0	0	1	0	0	0	52	84	59	0	3	4
TRIREDRAFT_106272_EGR49286_polyketide_synthase	7	17	25	10	10	4	55	112	136	17	32	22	19	24	27	4	12	21	91	59	60	17	37	25
TRIREDRAFT_106274_EGR49508_predicted_protein	0	2	2	0	1	1	4	3	1	0	3	1	2	2	2	1	0	0	1	1	4	1	4	2
TRIREDRAFT_106276_EGR49288_hypothetical_protein	0	7	8	2	0	3	19	19	15	4	7	3	4	6	12	4	5	2	9	6	14	4	6	5
TRIREDRAFT_106283_EGR49289_predicted_protein	4	19	18	22	9	8	13	18	19	12	37	24	10	22	44	18	15	17	31	21	39	11	24	13
TRIREDRAFT_106287_EGR49515_predicted_protein	6	15	14	13	6	1	27	10	8	26	27	14	10	18	26	13	14	17	36	14	19	8	10	8
TRIREDRAFT_106294_EGR49519_predicted_protein	5	1	2	3	1	0	13	0	1	2	3	4	5	3	9	2	3	3	30	5	11	0	3	3
TRIREDRAFT_106296_EGR49520_predicted_protein	0	0	1	0	0	1	0	0	1	0	1	1	0	1	0	0	1	3	2	0	1	0	0	1
TRIREDRAFT_106297_EGR49521_amino_acid_permease-like_protein	2	28	25	7	9	4	79	77	57	6	40	26	8	46	62	19	14	17	108	56	60	11	25	27
TRIREDRAFT_106306_EGR49524_predicted_protein	3	10	16	17	8	9	16	18	16	18	30	25	9	18	29	15	22	23	29	21	24	15	20	20
TRIREDRAFT_106308_EGR49299_predicted_protein	1	0	1	0	0	1	0	1	1	0	1	2	1	0	1	0	0	0	1	1	1	1	2	1
TRIREDRAFT_106309_EGR49525_predicted_protein	11	20	17	27	13	17	20	29	28	15	26	21	10	22	30	12	16	15	45	28	30	21	20	16
TRIREDRAFT_106314_EGR49302_predicted_protein	6	1	1	1	1	2	14	5	2	1	1	1	16	3	6	1	0	2	22	3	3	0	3	0
TRIREDRAFT_106315_EGR49527_predicted_protein	67	189	200	157	105	73	55	256	281	73	86	42	46	113	140	130	96	112	43	38	50	135	84	65
TRIREDRAFT_106321_EGR49529_predicted_protein	7	31	40	46	22	19	70	54	48	22	52	23	15	42	59	31	28	44	102	47	56	32	38	43
TRIREDRAFT_106330_EGR49309_predicted_protein	30	125	103	315	121	184	2222	398	402	363	340	241	65	113	170	265	223	307	226	127	163	267	236	181
TRIREDRAFT_106331_EGR49310_cis-Golgi_transport_protein_particle_complex_subunit	18	80	81	76	43	46	89	114	97	68	94	52	17	59	87	34	37	53	144	65	75	49	72	33
TRIREDRAFT_106337_EGR49313_predicted_protein	11	11	20	22	6	6	27	27	24	12	32	16	13	28	27	21	19	26	49	24	23	27	15	25
TRIREDRAFT_106340_EGR49314_predicted_protein	0	0	1	1	4	0	3	6	3	1	4	3	0	0	0	1	0	6	4	2	2	5	2	2
TRIREDRAFT_106342_EGR49537_predicted_protein	1	2	8	5	1	1	9	8	12	2	4	4	2	4	8	4	2	1	9	1	3	2	1	5
TRIREDRAFT_106353_EGR49319_predicted_protein	0	5	2	0	1	1	2	2	0	3	3	2	0	5	2	1	3	3	6	3	3	1	3	7
TRIREDRAFT_106356_EGR49543_predicted_protein	6	5	6	6	6	5	13	2	4	13	12	18	6	31	27	17	11	19	49	26	18	8	9	14
TRIREDRAFT_106357_EGR49320_predicted_protein	20	59	65	61	35	36	49	83	89	56	73	52	17	48	86	29	37	44	80	69	75	27	47	34
TRIREDRAFT_106362_EGR49322_predicted_protein	0	5	1	0	1	0	2	8	4	1	4	2	1	2	6	1	3	3	2	1	1	4	0	2
TRIREDRAFT_106370_EGR49325_predicted_protein	13	27	25	35	9	8	67	51	58	23	40	27	17	40	43	65	27	38	77	56	39	55	23	45
TRIREDRAFT_106371_EGR49326_predicted_protein	0	0	0	0	0	0	0	0	0	0	0	0	0	0	0	0	0	0	0	0	2	0	0	1
TRIREDRAFT_106378_EGR49329_predicted_protein	0	4	2	3	5	1	9	11	10	5	9	7	1	5	6	1	5	6	6	6	9	5	5	9
TRIREDRAFT_106391_EGR49556_predicted_protein	1	3	8	5	4	4	6	13	15	9	7	2	2	5	5	10	7	7	7	3	5	8	3	3
TRIREDRAFT_106405_EGR49340_extracellular_lipase-like_protein	0	4	0	1	2	0	3	4	3	0	6	1	0	2	1	0	2	2	6	1	3	2	3	2
TRIREDRAFT_106429_EGR49567_predicted_protein	0	1	1	4	0	1	3	5	2	0	5	4	2	3	4	0	2	3	8	1	3	0	2	4
TRIREDRAFT_106437_EGR49569_predicted_protein	7	5	10	3	7	12	18	22	8	10	10	6	4	12	15	3	4	5	12	15	8	5	12	11
TRIREDRAFT_106444_EGR49570_predicted_protein	0	0	0	1	0	0	0	0	0	0	0	0	1	2	0	0	1	0	1	1	1	0	0	0
TRIREDRAFT_106445_EGR49571_predicted_protein	0	0	0	0	0	0	0	0	0	0	0	0	0	0	0	0	0	0	0	0	0	0	0	0
TRIREDRAFT_106450_EGR49574_predicted_protein	0	6	11	3	4	2	17	22	8	2	18	10	1	2	8	7	5	10	10	8	11	3	7	6
TRIREDRAFT_106452_EGR49361_predicted_protein	5	25	28	26	20	19	19	30	27	24	26	21	7	24	39	35	42	50	21	17	32	28	40	41
TRIREDRAFT_106453_EGR49576_predicted_protein	0	0	1	0	0	0	0	2	1	2	0	0	0	1	0	0	0	0	0	0	0	0	0	0
TRIREDRAFT_106457_EGR49579_predicted_protein	2	15	9	6	6	7	28	37	23	26	21	13	11	21	34	7	17	25	36	28	28	9	25	2
TRIREDRAFT_106467_EGR49365_predicted_protein	2	4	14	10	4	4	13	23	14	7	15	6	10	22	25	12	11	23	36	30	27	17	13	12
TRIREDRAFT_106470_EGR49366_predicted_protein	0	1	0	0	0	0	1	0	0	1	0	1	0	0	0	0	0	0	0	0	0	0	0	0
TRIREDRAFT_106471_EGR49367_predicted_protein	12	43	45	41	17	17	80	65	62	18	49	26	16	49	60	30	21	40	115	34	44	48	34	30
TRIREDRAFT_106473_EGR49369_predicted_protein	3	19	22	28	6	19	24	39	31	19	40	18	10	26	39	12	18	20	52	34	44	13	24	32
TRIREDRAFT_106475_EGR49586_predicted_protein	0	0	0	0	0	0	0	0	0	0	0	0	0	0	1	0	1	0	0	0	0	0	0	1
TRIREDRAFT_106476_EGR49370_predicted_protein	0	3	6	0	0	1	2	1	2	1	1	1	1	1	0	1	2	1	0	2	2	2	2	1
TRIREDRAFT_106479_EGR49588_predicted_protein	0	1	0	2	0	0	0	0	1	4	0	0	0	0	0	2	1	0	0	0	0	8	2	0
TRIREDRAFT_106480_EGR49589_predicted_protein	0	0	0	0	0	0	0	1	0	1	1	0	0	0	1	0	0	0	0	0	0	0	0	0
TRIREDRAFT_106482_EGR49591_predicted_protein	0	0	0	1	0	0	2	1	0	0	0	0	0	0	0	0	0	0	2	0	0	0	0	0
TRIREDRAFT_106484_EGR49372_predicted_protein	1	2	4	3	1	0	3	5	13	1	6	1	2	7	7	5	3	4	1	4	3	2	3	1
TRIREDRAFT_106486_EGR49373_trichodiene_synthase	0	0	0	0	0	0	0	0	0	0	0	0	0	1	1	0	0	0	0	0	0	0	1	0
TRIREDRAFT_106487_EGR49374_predicted_protein	0	0	0	0	0	0	0	0	0	0	0	0	0	0	0	0	1	0	1	0	1	0	1	0
TRIREDRAFT_106488_EGR49375_predicted_protein	0	0	0	1	0	1	5	3	5	8	9	4	1	0	3	0	1	4	7	4	3	3	7	7
TRIREDRAFT_106490_EGR49376_predicted_protein	0	0	0	0	0	0	0	0	0	0	0	0	0	1	0	0	0	0	0	0	0	0	0	0
TRIREDRAFT_106491_EGR49377_predicted_protein	0	1	4	1	1	0	1	0	0	0	2	0	0	0	0	0	4	1	0	3	1	2	0	0
TRIREDRAFT_106492_EGR49378_predicted_protein	0	0	0	0	0	0	0	0	0	0	0	0	0	0	0	0	0	0	0	0	0	0	0	0
TRIREDRAFT_106493_EGR49595_predicted_protein	0	0	1	0	1	0	0	0	0	0	0	0	0	0	0	0	0	0	0	0	0	0	0	0
TRIREDRAFT_106494_EGR49379_predicted_protein	0	3	8	4	2	0	0	0	1	2	1	1	1	2	1	7	6	8	0	0	0	11	0	2
TRIREDRAFT_106499_EGR49597_predicted_protein	0	0	0	0	0	0	0	0	0	0	0	0	1	1	0	0	0	0	0	0	0	0	0	0
TRIREDRAFT_106512_EGR49389_predicted_protein	0	0	0	0	0	0	2	0	0	0	1	0	0	0	0	0	0	1	0	2	0	0	0	0
TRIREDRAFT_106516_EGR49602_predicted_protein	0	0	0	0	0	0	0	0	0	0	0	0	0	0	0	0	0	0	1	1	2	0	0	0
TRIREDRAFT_106531_EGR49611_predicted_protein	8	26	25	35	16	17	22	39	37	12	54	24	19	25	50	18	22	32	77	36	38	27	20	21
TRIREDRAFT_106533_EGR49396_Golgi_integral_membrane_protein	7	38	43	65	23	28	38	128	95	39	56	43	16	31	55	27	17	43	71	38	49	32	37	43
TRIREDRAFT_106537_EGR49397_predicted_protein	0	0	0	0	0	0	0	0	0	0	0	0	0	0	0	0	0	0	0	1	0	0	0	0
TRIREDRAFT_106538_EGR49614_class_II_hydrophobin	0	0	0	0	0	0	3	6	5	0	2	0	0	1	1	0	0	0	1	0	0	0	0	1
TRIREDRAFT_106539_EGR49615_predicted_protein	34	93	83	36	13	22	50	66	47	22	18	16	21	47	87	29	20	35	57	38	51	16	13	9
TRIREDRAFT_106554_EGR49403_predicted_protein	0	4	4	1	0	0	0	2	1	6	1	0	3	12	10	2	2	6	6	14	8	9	3	1
TRIREDRAFT_106556_EGR49621_galactose_permease	256	535	534	695	242	301	19	526	501	687	942	613	411	727	1020	645	550	760	2528	313	391	1046	685	597
TRIREDRAFT_106564_EGR49626_predicted_protein	0	0	1	0	1	0	0	0	0	0	0	0	0	1	0	1	0	0	0	1	0	0	0	0
TRIREDRAFT_106569_EGR49407_predicted_protein	1	4	1	4	1	3	2	4	6	3	7	4	2	5	7	2	3	2	10	7	15	3	2	3
TRIREDRAFT_106570_EGR49628_predicted_protein	2	1	3	2	1	3	2	5	6	2	6	5	2	3	1	2	1	3	4	3	3	5	3	3
TRIREDRAFT_106575_EGR49630_glycoside_hydrolase_family_79	2	5	8	12	6	7	226	24	32	28	62	40	7	13	24	6	14	20	145	141	132	4	80	41
TRIREDRAFT_106576_EGR49410_predicted_protein	2	1	2	1	0	0	13	7	7	1	1	0	4	0	0	1	0	0	14	19	10	0	3	3
TRIREDRAFT_106583_EGR49634_predicted_protein	0	0	0	0	0	0	0	0	0	0	0	0	0	0	0	0	0	0	0	0	0	0	0	0
TRIREDRAFT_106584_EGR49413_predicted_protein	0	0	0	1	0	0	3	0	1	0	0	0	0	0	1	0	1	0	2	1	1	0	1	0
TRIREDRAFT_106586_EGR49414_predicted_protein	11	56	48	44	19	26	63	122	106	62	69	45	19	57	78	36	37	61	103	84	73	37	53	35
TRIREDRAFT_106591_EGR49636_predicted_protein	1	2	1	1	1	1	6	0	2	0	1	3	1	6	11	0	2	0	25	10	11	0	0	1
TRIREDRAFT_106595_EGR49420_signal_recognition_particle_subunit_srp54	30	81	104	182	42	98	127	237	220	96	157	110	36	75	134	93	53	120	153	75	128	97	100	89
TRIREDRAFT_106603_EGR49425_ras_small_GTPase	11	27	25	39	16	16	56	54	27	15	37	26	17	35	33	34	16	21	58	32	43	25	17	17
TRIREDRAFT_106604_EGR49637_predicted_protein	0	0	0	0	0	0	0	0	0	0	0	1	0	0	0	0	0	0	0	0	0	0	0	0
TRIREDRAFT_106605_EGR49638_predicted_protein	1	2	1	3	1	1	9	14	17	1	9	11	1	0	9	2	3	2	3	2	5	1	5	4
TRIREDRAFT_106606_EGR49426_predicted_protein	1	1	4	1	4	0	8	7	12	2	2	2	5	4	5	3	2	1	6	10	6	4	6	3
TRIREDRAFT_106607_EGR49640_predicted_protein	0	0	1	0	0	0	1	0	0	0	1	0	0	0	0	0	0	0	2	0	1	0	0	0
TRIREDRAFT_106615_EGR49430_predicted_protein	0	0	2	2	0	0	21	11	7	8	13	13	1	5	3	3	9	11	15	7	6	6	9	9
TRIREDRAFT_106617_EGR49642_predicted_protein	73	196	144	218	88	76	160	175	184	211	206	153	80	147	242	161	144	163	349	160	208	213	137	119
TRIREDRAFT_106623_EGR49643_predicted_protein	1	5	2	1	0	0	3	8	9	0	0	1	2	8	10	1	0	1	10	21	15	0	3	1
TRIREDRAFT_106624_EGR49644_predicted_protein	0	0	0	0	0	0	0	0	0	0	0	0	0	0	0	0	0	0	0	0	0	0	0	0
TRIREDRAFT_106625_EGR49435_predicted_protein	0	2	2	0	1	0	7	3	4	0	0	0	3	3	7	0	2	0	5	7	15	1	0	0
TRIREDRAFT_106626_EGR49645_predicted_protein	1	1	0	0	1	0	4	5	3	0	1	0	0	0	1	0	0	0	7	9	10	0	1	0
TRIREDRAFT_106627_EGR49436_predicted_protein	0	0	0	0	0	0	5	5	5	0	0	1	0	1	0	0	0	0	3	2	5	0	0	0
TRIREDRAFT_106636_EGR49648_predicted_protein	0	0	2	3	0	1	2	4	2	0	4	2	1	0	1	4	0	0	5	1	2	2	3	3
TRIREDRAFT_106640_EGR49442_hypothetical_protein	2	13	11	22	10	7	21	12	16	26	19	10	6	16	13	8	9	18	36	12	20	5	17	11
TRIREDRAFT_106641_EGR49651_predicted_protein	4	20	21	17	14	11	18	21	16	24	29	12	16	11	19	15	22	26	25	19	15	14	19	24
TRIREDRAFT_106642_EGR49652_predicted_protein	19	87	66	56	42	21	121	165	144	71	157	89	34	106	155	117	155	185	158	91	112	209	177	138
TRIREDRAFT_106645_EGR49444_predicted_protein	9	13	13	11	2	6	41	67	64	14	19	24	7	14	19	8	3	4	32	26	24	8	14	12
TRIREDRAFT_106646_EGR49445_predicted_protein	7	15	16	16	4	1	189	99	84	15	50	36	21	42	65	18	15	25	167	109	101	9	92	68
TRIREDRAFT_106647_EGR49654_predicted_protein	1	4	6	1	5	5	5	9	12	3	12	8	1	3	6	1	5	8	6	2	6	4	4	3
TRIREDRAFT_106649_EGR49655_predicted_protein	0	0	0	0	0	0	0	0	0	0	0	0	0	0	0	0	0	0	0	1	0	0	0	0
TRIREDRAFT_106654_EGR49658_fungal_specific_transcription_factor_domain-containing_protein	1	0	0	3	0	3	6	4	2	0	5	3	0	0	1	0	1	3	4	2	3	2	2	2
TRIREDRAFT_106657_EGR49659_predicted_protein	3	7	12	23	8	15	16	26	33	19	41	36	2	17	9	22	24	27	6	10	9	12	21	14
TRIREDRAFT_106659_EGR49451_predicted_protein	0	0	1	0	0	0	2	1	2	2	0	3	2	0	1	0	1	1	1	4	3	1	3	3
TRIREDRAFT_106660_EGR49660_predicted_protein	2	12	8	22	14	25	16	13	6	13	32	31	1	1	5	33	32	32	10	27	30	42	76	61
TRIREDRAFT_106661_EGR49452_predicted_protein	0	0	0	0	0	1	4	9	1	0	0	2	0	0	0	0	0	1	7	12	10	1	23	11
TRIREDRAFT_106662_EGR49453_predicted_protein	0	0	0	0	0	0	2	0	0	0	0	0	0	0	0	0	0	0	0	1	0	0	1	4
TRIREDRAFT_106676_EGR49666_predicted_protein	0	0	2	0	0	0	6	2	1	0	0	0	0	0	1	1	0	0	1	0	1	0	1	0
TRIREDRAFT_106677_EGR49460_predicted_protein	0	2	0	0	1	0	3	3	6	5	1	0	1	2	1	0	0	2	4	6	5	1	3	1
TRIREDRAFT_106680_EGR49668_predicted_protein	10	18	21	44	10	8	33	39	29	39	34	13	10	16	18	24	8	18	14	19	21	16	13	12
TRIREDRAFT_106684_EGR49671_predicted_protein	0	0	0	1	1	0	2	0	0	2	1	0	0	0	0	0	1	0	0	3	2	1	0	1
TRIREDRAFT_106686_EGR49673_predicted_protein	1365	3981	4862	4123	1727	2258	23	1559	1810	429	1894	1558	761	1835	2744	3024	2224	3321	713	852	1192	4507	3308	3041
TRIREDRAFT_106695_EGR49676_predicted_protein	8	9	7	1	3	2	5	12	12	3	8	2	9	30	44	8	18	18	17	25	20	11	15	9
TRIREDRAFT_106697_EGR49465_predicted_protein	0	0	0	0	0	0	0	0	0	0	0	0	0	1	0	0	1	3	2	1	1	1	0	1
TRIREDRAFT_106706_EGR49470_predicted_protein	1	2	4	1	0	0	8	2	4	0	0	0	2	2	3	0	0	0	9	3	4	0	0	1
TRIREDRAFT_106720_EGR49473_N-terminal_binuclear_Zn_cluster-containing/DNA_binding_domain-containing_protein	1	4	5	3	1	0	1	2	5	3	3	2	1	1	4	3	3	5	2	6	9	2	3	3
TRIREDRAFT_106730_EGR48853_predicted_protein	26	110	119	80	57	72	193	158	198	67	147	105	48	119	177	45	88	94	246	192	196	85	110	117
TRIREDRAFT_106731_EGR49054_predicted_protein	5	13	9	10	2	2	7	9	8	4	7	6	4	11	17	6	7	7	10	8	13	10	8	11
TRIREDRAFT_106743_EGR48859_predicted_protein	4	18	15	10	6	5	16	17	24	6	7	18	3	6	17	6	1	5	20	14	13	6	8	9
TRIREDRAFT_106744_EGR48860_predicted_protein	2	20	10	7	6	9	20	26	19	8	13	7	7	16	21	6	5	14	19	17	15	7	12	7
TRIREDRAFT_106755_EGR48863_predicted_protein	1	1	3	4	0	0	2	7	12	3	4	2	1	4	7	5	8	6	5	3	3	4	7	6
TRIREDRAFT_106761_EGR49064_predicted_protein	19	48	67	46	23	44	102	115	117	30	77	87	25	65	104	30	40	69	183	102	116	63	51	51
TRIREDRAFT_106769_EGR49068_predicted_protein	9	18	27	23	12	22	35	40	49	20	47	28	21	26	57	16	13	21	80	26	38	18	22	24
TRIREDRAFT_106781_EGR48870_predicted_protein	60	137	123	82	74	61	208	190	176	132	260	183	94	213	288	93	145	158	379	386	305	130	339	277
TRIREDRAFT_106797_EGR49081_predicted_protein	6	5	10	13	6	8	14	21	7	10	12	11	8	11	20	5	9	13	40	48	26	16	14	16
TRIREDRAFT_106798_EGR48878_predicted_protein	14	53	42	43	16	27	82	129	110	89	82	44	33	72	81	36	37	58	126	87	81	48	82	70
TRIREDRAFT_106801_EGR48880_predicted_protein	10	34	27	25	15	23	35	59	57	24	31	33	15	39	53	23	25	30	57	31	51	24	33	20
TRIREDRAFT_106812_EGR49085_predicted_protein	0	0	0	0	0	0	2	0	0	0	1	1	0	0	1	0	0	2	0	1	0	0	0	0
TRIREDRAFT_106818_EGR49088_predicted_protein	17	38	28	32	14	14	98	82	70	25	53	32	25	33	43	34	23	28	127	33	34	42	38	34
TRIREDRAFT_106821_EGR49089_predicted_protein	0	0	0	0	0	0	11	5	0	0	0	0	0	3	1	0	0	0	2	2	8	1	0	0
TRIREDRAFT_106828_EGR48893_predicted_protein	0	4	2	2	2	1	6	8	10	1	8	0	2	3	6	2	3	2	2	15	10	3	3	5
TRIREDRAFT_106829_EGR48894_predicted_protein	7	40	48	21	13	13	98	54	51	38	63	30	24	46	77	27	38	50	93	119	132	38	55	43
TRIREDRAFT_106834_EGR48897_predicted_protein	115	340	352	526	186	198	438	368	300	332	233	160	140	235	363	188	149	222	419	275	317	247	174	169
TRIREDRAFT_106868_EGR48917_predicted_protein	0	0	0	0	0	0	0	0	0	1	1	0	0	0	2	0	0	2	0	0	0	1	1	0
TRIREDRAFT_106869_EGR49105_predicted_protein	0	0	0	0	0	0	0	0	0	0	0	0	0	0	0	1	0	0	0	0	0	0	0	0
TRIREDRAFT_106874_EGR48920_predicted_protein	9	26	35	31	15	18	19	26	28	28	37	23	8	29	39	15	31	24	61	42	36	15	23	16
TRIREDRAFT_106877_EGR49109_predicted_protein	0	1	0	0	0	1	8	3	1	0	2	0	1	2	1	0	0	0	5	7	6	0	0	0
TRIREDRAFT_106879_EGR48922_predicted_protein	1	1	2	1	0	0	3	4	4	1	3	1	1	3	4	2	2	1	3	4	8	3	2	1
TRIREDRAFT_106885_EGR48926_predicted_protein	25	73	78	93	26	35	42	160	129	113	62	44	31	75	95	95	72	126	59	23	30	178	93	103
TRIREDRAFT_106895_EGR48930_predicted_protein	2	4	3	4	2	2	13	14	6	6	7	6	4	12	12	4	6	6	24	12	5	2	14	10
TRIREDRAFT_106897_EGR48931_predicted_protein	0	0	0	0	0	0	0	0	0	0	0	0	0	0	0	0	0	0	0	0	0	0	0	0
TRIREDRAFT_106900_EGR49121_predicted_protein	0	2	1	3	0	1	2	0	2	0	0	0	1	2	1	0	0	0	0	0	0	4	0	1
TRIREDRAFT_106928_EGR48942_predicted_protein	0	0	0	3	0	1	8	1	2	0	0	2	1	3	0	1	1	2	1	1	1	1	1	0
TRIREDRAFT_106936_EGR48945_predicted_protein	51	232	260	37	50	73	60	556	626	204	229	170	52	97	141	131	88	117	181	59	61	91	118	94
TRIREDRAFT_106939_EGR49140_predicted_protein	0	0	0	0	0	0	0	0	0	0	0	0	0	0	0	0	0	0	1	0	0	0	0	0
TRIREDRAFT_106947_EGR49148_predicted_protein	0	0	0	0	0	0	0	0	0	0	0	0	0	0	0	0	0	0	0	0	0	0	0	0
TRIREDRAFT_106951_EGR49150_predicted_protein	13	24	31	40	16	26	75	48	57	11	32	27	14	29	42	43	20	33	68	19	30	35	31	30
TRIREDRAFT_106958_EGR49153_predicted_protein	5	17	18	7	9	6	31	41	30	13	17	10	8	15	23	8	8	12	33	38	31	15	23	22
TRIREDRAFT_106960_EGR49155_predicted_protein	0	0	0	0	0	0	0	0	0	0	0	0	0	0	0	0	0	0	0	0	0	0	0	0
TRIREDRAFT_106962_EGR49156_hypothetical_protein	46	102	98	87	65	57	65	142	118	71	150	81	27	93	115	67	63	82	138	109	110	73	78	47
TRIREDRAFT_106981_EGR49166_predicted_protein	2	12	5	9	6	9	11	15	5	11	15	6	3	9	8	3	5	5	13	4	10	6	8	6
TRIREDRAFT_106982_EGR49167_predicted_protein	9	23	30	32	16	14	45	76	50	58	75	32	25	31	64	39	41	56	111	54	47	37	51	41
TRIREDRAFT_106998_EGR49172_predicted_protein	0	0	0	0	0	0	0	0	0	0	0	0	0	0	0	0	0	0	1	0	0	0	1	0
TRIREDRAFT_107002_EGR48970_predicted_protein	4	12	11	11	8	3	15	11	26	10	11	9	3	13	14	8	14	11	21	14	15	10	17	18
TRIREDRAFT_107003_EGR49175_predicted_protein	5	0	3	3	2	0	2	20	15	1	5	0	0	5	4	1	1	2	4	3	3	5	0	0
TRIREDRAFT_107005_EGR48971_guanine_nucleotide_exchange_factor	21	94	93	61	31	28	60	189	194	28	99	70	41	72	113	52	44	64	184	68	65	44	44	47
TRIREDRAFT_107007_EGR49177_predicted_protein	0	0	0	0	0	0	0	0	0	0	0	0	0	0	0	0	0	0	0	0	0	0	0	0
TRIREDRAFT_107008_EGR49178_predicted_protein	0	0	0	0	0	0	0	0	0	0	0	0	0	0	0	0	0	0	0	0	0	0	0	0
TRIREDRAFT_107011_EGR48973_predicted_protein	2	24	18	14	5	13	32	48	34	11	47	33	9	30	29	9	24	18	90	55	38	30	48	27
TRIREDRAFT_107012_EGR49180_predicted_protein	2	5	19	11	9	13	13	23	18	5	21	17	1	6	10	6	9	11	10	5	8	10	7	8
TRIREDRAFT_107014_EGR49182_predicted_protein	0	1	2	2	2	1	3	4	9	0	2	1	0	2	8	2	1	3	4	4	2	0	5	0
TRIREDRAFT_107031_EGR48982_predicted_protein	1	1	2	3	5	1	3	5	2	8	12	2	0	2	2	2	6	3	6	5	5	4	7	5
TRIREDRAFT_107032_EGR49188_predicted_protein	1	3	3	1	0	0	5	4	4	0	1	0	1	2	3	1	0	2	3	6	9	2	1	0
TRIREDRAFT_107035_EGR48983_ras_small_GTPase__ras_subfamily	3	5	5	7	2	6	6	8	10	7	12	5	1	8	8	5	4	15	7	7	4	10	5	4
TRIREDRAFT_107037_EGR48984_predicted_protein	0	0	0	0	0	1	3	6	4	1	1	1	0	0	0	0	0	1	4	0	1	1	0	0
TRIREDRAFT_107042_EGR48987_PTH11-type_GPCR_protein	1	0	1	1	1	1	0	10	8	0	4	2	0	3	0	3	0	0	3	3	2	2	1	3
TRIREDRAFT_107045_EGR48989_predicted_protein	6	21	11	13	8	4	21	27	30	10	15	12	5	7	17	14	7	7	25	21	23	16	9	15
TRIREDRAFT_107055_EGR49199_predicted_protein	39	41	34	60	13	15	100	31	24	6	26	27	16	23	40	34	26	25	105	14	21	45	17	21
TRIREDRAFT_107058_EGR49201_predicted_protein	3	9	10	17	5	7	15	26	20	6	11	7	0	7	18	12	6	2	16	12	13	3	4	7
TRIREDRAFT_107068_EGR48995_hypothetical_protein	0	1	0	0	0	0	1	2	3	2	2	1	2	1	0	1	1	1	1	0	3	0	1	0
TRIREDRAFT_107070_EGR48997_predicted_protein	0	0	0	0	0	0	0	0	0	0	0	0	0	0	0	0	0	0	0	0	0	0	0	0
TRIREDRAFT_107071_EGR49206_predicted_protein	0	0	1	1	0	1	0	0	1	0	0	2	3	0	1	0	0	0	4	2	2	0	1	0
TRIREDRAFT_107072_EGR48998_predicted_protein	0	0	0	0	0	0	0	0	0	0	0	0	0	0	0	0	0	0	0	0	0	0	0	0
TRIREDRAFT_107073_EGR49207_predicted_protein	1	7	10	10	2	3	7	14	8	10	14	13	6	16	20	9	13	14	18	30	27	17	18	21
TRIREDRAFT_107076_EGR49000_predicted_protein	1	1	1	1	0	0	1	5	3	0	2	3	1	5	2	0	0	2	0	2	3	0	3	0
TRIREDRAFT_107078_EGR49001_predicted_protein	10	27	45	61	14	18	43	41	47	19	37	30	21	28	38	23	17	21	55	15	33	23	26	28
TRIREDRAFT_107082_EGR49003_predicted_protein	5	17	30	23	14	20	34	58	68	20	33	30	9	37	40	14	23	33	63	35	34	19	22	28
TRIREDRAFT_107107_EGR49015_predicted_protein	0	0	0	0	2	0	0	2	2	1	0	1	0	1	0	0	0	0	4	0	0	0	1	1
TRIREDRAFT_107111_EGR49017_predicted_protein	2	19	8	6	4	4	20	29	27	3	15	7	5	13	18	6	7	13	27	18	18	4	8	9
TRIREDRAFT_107112_EGR49220_predicted_protein	0	1	0	0	0	0	0	2	0	1	0	1	0	0	0	1	0	2	0	1	1	0	3	1
TRIREDRAFT_107123_EGR49225_predicted_protein	6	12	16	22	7	8	23	24	21	23	28	21	0	10	21	8	8	10	16	22	20	12	7	6
TRIREDRAFT_107124_EGR49023_hypothetical_protein	14	19	34	27	7	14	43	64	43	13	40	32	21	26	39	22	17	23	69	34	36	22	40	25
TRIREDRAFT_107131_EGR49226_predicted_protein	7	7	22	16	8	6	15	31	34	15	25	22	7	12	17	10	8	25	24	16	30	7	12	17
TRIREDRAFT_107132_EGR49026_predicted_protein	35	72	75	138	46	51	202	145	111	162	118	78	49	70	108	77	55	79	221	107	102	96	90	69
TRIREDRAFT_107137_EGR49228_hypothetical_protein	1	6	4	6	3	4	48	30	26	12	10	6	2	7	16	6	10	9	19	20	11	7	10	10
TRIREDRAFT_107140_EGR49230_predicted_protein	23	20	17	31	8	14	132	46	42	9	25	18	20	19	54	37	10	23	184	29	43	33	17	22
TRIREDRAFT_107141_EGR49231_predicted_protein	0	0	1	0	0	0	4	1	2	0	0	1	0	0	0	0	0	0	1	1	1	0	0	1
TRIREDRAFT_107142_EGR49232_predicted_protein	0	2	3	1	2	0	0	1	2	0	1	0	0	0	0	3	0	1	2	1	3	3	1	0
TRIREDRAFT_107144_EGR49030_predicted_protein	5	14	10	6	8	5	7	21	30	9	23	20	3	11	19	4	8	8	19	27	21	7	6	6
TRIREDRAFT_107146_EGR49032_predicted_protein	0	3	2	0	1	0	1	1	0	0	0	1	1	0	2	1	0	1	0	0	0	1	0	0
TRIREDRAFT_107151_EGR49235_predicted_protein	7	19	28	18	9	13	16	50	52	11	61	65	9	37	61	14	11	21	140	47	63	15	36	47
TRIREDRAFT_107158_EGR49035_predicted_protein	20	87	58	83	17	41	125	85	89	26	54	56	36	63	101	50	14	37	181	63	57	48	32	59
TRIREDRAFT_107168_EGR49040_predicted_protein	0	0	0	0	0	0	0	1	1	0	0	0	0	0	1	1	2	0	0	3	1	0	0	0
TRIREDRAFT_107172_EGR49242_4-aminobutyrate_aminotransferase-like_protein	0	1	2	0	1	0	3	8	2	2	2	0	1	1	1	0	2	4	6	10	4	4	3	5
TRIREDRAFT_107185_EGR49249_predicted_protein	0	1	0	0	0	0	5	1	3	2	3	3	1	2	2	0	0	1	0	1	7	1	1	0
TRIREDRAFT_107187_EGR49046_predicted_protein	10	18	32	38	12	15	69	28	18	37	26	14	6	22	26	4	0	12	44	21	33	9	10	6
TRIREDRAFT_107194_EGR49050_predicted_protein	0	0	0	0	0	0	1	1	1	0	0	0	0	0	0	1	0	0	0	0	0	0	0	0
TRIREDRAFT_107197_EGR49051_predicted_protein	0	11	13	11	12	5	36	26	34	8	40	20	5	17	17	6	17	12	20	32	37	9	21	11
TRIREDRAFT_107202_EGR48688_predicted_protein	0	0	0	1	0	0	10	5	2	3	6	6	1	0	1	1	1	3	10	5	7	2	9	6
TRIREDRAFT_107205_EGR48513_predicted_protein	12	19	21	33	17	20	41	43	39	49	43	18	20	33	39	27	16	22	66	32	37	28	28	21
TRIREDRAFT_107206_EGR48514_predicted_protein	5	10	11	8	4	6	26	38	26	10	11	4	8	31	25	7	9	19	43	42	30	8	12	13
TRIREDRAFT_107207_EGR48690_predicted_protein	0	0	0	0	0	0	0	0	0	0	0	0	0	0	0	0	0	0	0	0	0	0	0	0
TRIREDRAFT_107208_EGR48515_predicted_protein	0	0	0	0	0	0	0	0	0	0	0	0	0	0	0	0	0	0	0	0	0	0	0	0
TRIREDRAFT_107217_EGR48520_predicted_protein	0	0	0	0	0	0	0	0	0	0	0	0	0	0	0	0	0	0	1	0	1	0	0	0
TRIREDRAFT_107218_EGR48694_predicted_protein	0	1	0	1	0	1	3	1	1	1	3	0	0	0	1	0	0	2	0	0	1	1	0	0
TRIREDRAFT_107229_EGR48526_predicted_protein	1	2	0	0	1	0	4	1	0	1	2	0	1	0	2	2	4	3	1	0	4	0	2	2
TRIREDRAFT_107239_EGR48703_predicted_protein	20	53	70	100	35	44	74	107	124	94	111	71	31	87	116	54	45	96	143	107	117	70	72	80
TRIREDRAFT_107244_EGR48705_predicted_protein	1	2	1	2	0	1	4	0	1	0	1	1	1	0	1	0	0	1	0	0	1	0	1	2
TRIREDRAFT_107245_EGR48532_predicted_protein	16	69	50	25	20	10	71	103	96	11	48	28	26	70	82	14	38	37	110	67	82	41	61	38
TRIREDRAFT_107253_EGR48535_predicted_protein	0	3	3	0	1	1	2	8	5	0	4	2	1	2	2	0	3	2	3	5	5	4	3	5
TRIREDRAFT_107255_EGR48536_ADP-ribosylation_factor-like_protein	5	15	13	16	4	8	32	36	29	20	18	22	8	14	23	7	6	7	33	25	37	11	13	15
TRIREDRAFT_107258_EGR48709_hypothetical_protein	18	25	27	35	14	20	60	62	52	38	40	28	19	36	47	30	15	23	102	44	40	27	25	26
TRIREDRAFT_107260_EGR48538_predicted_protein	9	20	23	34	11	10	52	47	52	13	49	26	12	39	60	23	22	38	71	42	44	23	19	18
TRIREDRAFT_107263_EGR48711_predicted_protein	16	41	26	28	24	26	37	104	85	30	56	31	15	33	47	35	28	46	121	68	61	30	32	26
TRIREDRAFT_107268_EGR48542_predicted_protein	23	36	43	63	27	31	136	126	113	69	61	47	55	107	113	55	56	72	216	101	118	93	67	54
TRIREDRAFT_107278_EGR48547_predicted_protein	0	0	0	0	0	0	0	0	0	0	0	0	0	0	0	0	0	0	0	0	0	0	0	0
TRIREDRAFT_107279_EGR48548_predicted_protein	2	5	7	1	2	2	29	17	11	5	7	3	3	6	11	6	1	11	21	9	14	0	7	7
TRIREDRAFT_107282_EGR48551_predicted_protein	42	99	102	140	64	79	249	253	223	41	178	108	59	134	202	125	87	143	516	197	227	117	127	125
TRIREDRAFT_107285_EGR48552_predicted_protein	0	0	0	0	0	0	0	0	0	0	0	0	0	0	0	0	0	0	0	0	0	0	0	0
TRIREDRAFT_107294_EGR48556_predicted_protein	2	10	12	6	12	12	21	33	16	15	31	12	4	16	18	15	13	25	22	13	27	14	25	10
TRIREDRAFT_107297_EGR48721_predicted_protein	1	5	8	2	4	6	2	6	12	2	19	3	1	5	7	3	2	7	8	9	4	1	6	2
TRIREDRAFT_107298_EGR48558_predicted_protein	0	0	0	0	0	0	0	0	0	0	0	0	0	0	0	0	0	0	0	0	0	0	0	0
TRIREDRAFT_107300_EGR48723_predicted_protein	20	42	68	54	20	41	132	135	119	17	89	84	35	70	123	61	37	78	225	79	117	51	74	90
TRIREDRAFT_107306_EGR48727_predicted_protein	0	2	0	2	1	0	0	1	1	2	1	0	1	1	0	0	0	0	2	0	2	0	0	1
TRIREDRAFT_107323_EGR48567_predicted_protein	12	22	24	38	13	15	49	73	76	36	49	26	24	31	55	32	26	29	109	50	57	40	45	15
TRIREDRAFT_107325_EGR48568_predicted_protein	42	77	87	112	50	47	92	90	61	86	107	62	26	73	115	56	45	78	123	89	98	58	73	70
TRIREDRAFT_107329_EGR48738_predicted_protein	0	0	0	0	0	0	0	0	0	0	0	0	0	0	0	0	0	0	0	0	0	0	0	0
TRIREDRAFT_107335_EGR48740_hypothetical_protein	5	17	27	46	14	17	51	47	59	48	45	18	10	15	22	28	16	30	50	22	21	24	22	22
TRIREDRAFT_107338_EGR48573_predicted_protein	0	0	0	0	0	0	0	0	0	0	0	0	0	0	0	0	0	0	0	0	0	0	0	0
TRIREDRAFT_107339_EGR48574_predicted_protein	0	0	1	0	0	0	2	1	1	3	1	0	0	0	1	0	0	0	0	1	1	0	2	2
TRIREDRAFT_107340_EGR48575_predicted_protein	23	96	93	54	33	37	126	94	112	50	93	81	13	48	89	46	38	68	131	80	86	56	101	94
TRIREDRAFT_107346_EGR48577_predicted_protein	0	0	1	0	0	0	1	0	1	1	0	0	0	0	1	0	1	0	0	0	0	0	0	0
TRIREDRAFT_107347_EGR48745_predicted_protein	0	0	2	0	0	0	0	3	1	0	0	2	0	0	1	0	2	3	0	0	1	3	1	1
TRIREDRAFT_107349_EGR48579_predicted_protein	0	0	0	0	0	0	1	0	0	1	0	0	0	0	0	0	0	0	1	2	0	0	0	0
TRIREDRAFT_107357_EGR48748_predicted_protein	1	8	5	2	1	5	14	10	16	3	6	4	5	4	5	2	4	3	7	12	14	3	2	1
TRIREDRAFT_107358_EGR48749_predicted_protein	0	0	0	0	0	0	0	0	0	0	0	0	0	0	0	0	0	0	0	0	0	0	0	0
TRIREDRAFT_107360_EGR48584_predicted_protein	1	7	8	3	7	2	6	15	10	16	12	3	3	10	11	1	5	1	14	13	15	7	8	6
TRIREDRAFT_107369_EGR48753_guanine_nucleotide_exchange_factor-like_protein	7	16	25	22	6	14	38	39	44	1	16	25	11	18	28	14	7	17	65	22	29	22	20	22
TRIREDRAFT_107374_EGR48590_predicted_protein	3	12	9	6	1	6	8	23	24	7	13	14	3	9	20	5	4	7	17	19	8	5	3	15
TRIREDRAFT_107383_EGR48760_predicted_protein	20	40	48	60	22	28	62	97	86	82	77	49	20	33	48	36	33	45	87	59	68	35	47	27
TRIREDRAFT_107385_EGR48593_hypothetical_protein	8	34	43	61	12	27	82	77	61	15	52	40	18	24	39	24	24	17	94	49	49	24	33	21
TRIREDRAFT_107386_EGR48594_predicted_protein	0	0	1	0	0	0	1	1	3	0	4	1	1	0	0	0	0	0	16	9	11	0	2	0
TRIREDRAFT_107389_EGR48761_predicted_protein	14	27	34	43	9	11	39	23	19	23	27	22	6	20	26	20	9	19	44	20	33	18	12	18
TRIREDRAFT_107402_EGR48601_predicted_protein	16	35	28	55	16	23	33	65	54	30	61	36	18	39	60	26	20	38	63	41	48	38	23	23
TRIREDRAFT_107420_EGR48771_predicted_protein	9	15	14	21	5	6	50	44	35	18	27	22	13	18	33	4	11	13	53	32	35	17	16	12
TRIREDRAFT_107436_EGR48777_predicted_protein	3	3	3	2	4	2	3	5	3	3	4	1	2	3	3	3	8	3	5	4	7	0	6	2
TRIREDRAFT_107445_EGR48782_predicted_protein	0	0	1	12	0	3	9	8	5	1	2	6	1	4	7	10	1	4	21	5	2	5	2	6
TRIREDRAFT_107460_EGR48786_predicted_protein	10	23	14	18	10	20	37	50	43	13	36	43	9	26	39	28	13	24	80	27	37	41	31	28
TRIREDRAFT_107463_EGR48625_predicted_protein	14	29	43	79	17	23	15	3	2	1	17	4	6	17	11	21	21	18	15	11	19	50	19	27
TRIREDRAFT_107464_EGR48626_predicted_protein	2	2	6	3	1	1	4	5	5	12	8	2	2	4	5	3	7	8	8	7	5	5	11	2
TRIREDRAFT_107469_EGR48790_predicted_protein	1	0	0	0	0	0	0	0	0	0	0	0	0	0	2	0	1	0	2	0	1	1	0	0
TRIREDRAFT_107475_EGR48791_predicted_protein	15	63	44	42	12	17	74	35	38	46	61	23	16	24	25	30	20	39	47	35	26	28	20	28
TRIREDRAFT_107479_EGR48634_predicted_protein	1	1	1	7	2	5	215	93	69	94	113	76	32	50	76	43	41	43	288	107	113	68	94	78
TRIREDRAFT_107483_EGR48636_predicted_protein	1	5	5	3	4	1	9	5	7	2	6	5	2	3	7	0	2	0	9	7	10	0	4	3
TRIREDRAFT_107488_EGR48797_predicted_protein	1	0	0	1	0	0	0	0	0	0	0	1	0	0	0	0	0	3	0	0	0	1	0	0
TRIREDRAFT_107490_EGR48798_predicted_protein	12	28	31	34	20	18	47	84	53	15	38	33	12	16	42	33	20	34	87	25	43	43	36	37
TRIREDRAFT_107494_EGR48638_predicted_protein	0	2	0	2	0	1	6	4	5	0	1	0	0	4	6	1	0	1	20	10	13	0	0	1
TRIREDRAFT_107495_EGR48639_predicted_protein	0	1	0	0	0	0	0	2	0	0	0	0	0	0	1	0	0	0	5	1	1	0	0	0
TRIREDRAFT_107502_EGR48642_predicted_protein	0	7	4	6	3	7	7	17	16	8	13	12	3	5	4	8	7	5	7	13	7	10	9	12
TRIREDRAFT_107503_EGR48806_predicted_protein	9	26	16	29	7	15	35	56	61	50	32	15	17	21	36	37	29	34	47	17	19	77	54	50
TRIREDRAFT_107507_EGR48644_predicted_protein	0	6	6	2	0	2	87	59	68	7	43	32	10	4	14	3	6	5	71	40	40	1	14	14
TRIREDRAFT_107509_EGR48809_predicted_protein	0	11	12	14	3	5	6	16	11	6	13	11	4	10	14	7	3	11	9	9	6	13	6	5
TRIREDRAFT_107513_EGR48649_predicted_protein	0	0	0	0	0	0	1	0	0	0	0	0	0	0	0	0	0	0	1	0	0	0	0	0
TRIREDRAFT_107523_EGR48654_predicted_protein	0	0	0	1	0	0	3	6	0	0	0	0	1	0	1	0	0	0	0	2	1	0	0	1
TRIREDRAFT_107524_EGR48655_predicted_protein	1	3	6	1	0	0	15	9	13	5	7	6	2	10	18	4	4	16	26	18	19	8	14	21
TRIREDRAFT_107525_EGR48813_predicted_protein	0	0	3	1	1	0	3	3	8	1	2	0	3	2	2	1	2	7	4	5	2	2	1	3
TRIREDRAFT_107526_EGR48656_predicted_protein	0	0	0	0	0	0	0	0	0	0	0	0	0	2	0	0	0	0	0	0	0	0	1	1
TRIREDRAFT_107541_EGR48818_predicted_protein	0	0	0	0	0	0	0	0	0	1	1	0	0	0	0	0	0	0	0	1	0	0	0	0
TRIREDRAFT_107547_EGR48664_predicted_protein	1	3	5	2	1	1	4	10	12	4	5	3	0	4	6	6	3	2	8	3	7	4	2	2
TRIREDRAFT_107551_EGR48822_predicted_protein	10	31	30	41	11	16	54	64	54	35	43	32	14	33	51	34	24	38	106	40	41	54	48	40
TRIREDRAFT_107552_EGR48666_predicted_protein	3	5	9	11	4	3	22	21	19	21	16	15	6	14	22	12	8	15	37	17	24	9	20	16
TRIREDRAFT_107554_EGR48667_glutathione_transferase	84	149	161	308	56	90	59	33	37	227	90	58	43	104	144	198	106	131	133	38	48	376	121	109
TRIREDRAFT_107564_EGR48670_predicted_protein	2	13	14	19	5	13	20	29	36	15	18	10	13	16	18	13	10	16	35	33	23	17	12	11
TRIREDRAFT_107567_EGR48831_predicted_protein	10	27	32	53	17	21	18	42	47	15	50	24	16	28	37	37	24	24	79	26	30	30	34	29
TRIREDRAFT_107571_EGR48833_PAK_domain-containing_protein	4	36	37	26	13	21	13	26	31	11	36	40	2	13	29	19	13	24	49	9	22	11	26	21
TRIREDRAFT_107577_EGR48837_predicted_protein	4	6	5	11	3	3	10	16	15	23	17	9	4	9	13	6	8	12	22	16	18	9	11	7
TRIREDRAFT_107591_EGR48841_predicted_protein	0	1	2	7	4	3	9	4	9	2	8	4	1	1	2	1	3	4	11	5	2	1	5	5
TRIREDRAFT_107595_EGR48843_predicted_protein	0	0	0	0	0	0	0	0	0	0	1	0	0	0	0	0	0	0	0	0	0	0	0	0
TRIREDRAFT_107596_EGR48681_predicted_protein	0	0	0	0	1	0	1	0	0	1	0	0	0	0	0	0	1	0	0	1	0	0	1	1
TRIREDRAFT_107601_EGR48845_Zn-finger_protein	7	24	22	20	16	11	24	26	28	39	37	18	3	33	33	10	11	19	27	29	23	17	23	18
TRIREDRAFT_107616_EGR48339_predicted_protein	0	5	1	7	0	2	6	7	4	7	3	1	1	11	4	7	1	8	6	6	8	4	6	3
TRIREDRAFT_107639_EGR48349_predicted_protein	7	26	28	29	6	8	60	48	40	28	92	80	17	46	50	54	84	94	359	151	180	111	248	165
TRIREDRAFT_107641_EGR48172_predicted_protein	10	14	22	9	12	12	3	33	44	1	22	19	9	23	41	35	77	101	16	19	26	75	53	65
TRIREDRAFT_107644_EGR48350_predicted_protein	0	2	2	0	1	0	2	5	7	1	1	3	1	4	4	0	1	2	5	1	3	0	5	2
TRIREDRAFT_107657_EGR48355_predicted_protein	0	0	0	0	0	0	1	0	0	0	0	0	0	0	1	0	0	0	0	0	0	0	0	0
TRIREDRAFT_107667_EGR48181_predicted_protein	0	10	12	2	2	0	31	25	20	19	82	64	17	44	66	12	28	42	185	88	89	20	188	189
TRIREDRAFT_107669_EGR48361_predicted_protein	0	2	6	3	1	2	12	15	12	4	20	5	5	16	21	3	5	8	67	58	66	3	24	21
TRIREDRAFT_107670_EGR48183_predicted_protein	1	24	18	21	8	13	37	39	22	32	46	28	11	30	37	22	26	26	65	34	26	22	47	36
TRIREDRAFT_107674_EGR48364_predicted_protein	0	3	1	4	1	0	1	8	13	0	2	2	0	5	4	3	3	3	2	1	5	1	4	3
TRIREDRAFT_107680_EGR48366_DNA_photolyase__class_I	3	11	4	18	1	6	10	10	16	7	4	7	5	9	13	6	5	8	14	10	7	7	7	6
TRIREDRAFT_107682_EGR48367_predicted_protein	0	1	0	1	0	0	2	2	0	0	2	0	0	0	0	0	0	1	1	1	2	5	0	2
TRIREDRAFT_107685_EGR48370_predicted_protein	0	0	0	0	0	0	0	0	0	0	0	0	0	0	0	0	0	0	0	0	0	0	0	0
TRIREDRAFT_107689_EGR48371_hypothetical_protein	1	2	5	7	0	3	5	8	5	0	3	2	2	1	6	2	1	3	4	2	3	4	2	4
TRIREDRAFT_107704_EGR48193_predicted_protein	0	0	0	0	0	0	5	4	3	0	2	0	0	1	0	0	0	0	20	12	22	0	0	1
TRIREDRAFT_107715_EGR48380_predicted_protein	102	211	229	480	151	215	68	61	52	237	124	75	38	81	77	412	212	362	68	29	35	571	127	126
TRIREDRAFT_107717_EGR48382_predicted_protein	0	0	0	1	0	0	0	0	0	0	0	3	1	1	0	0	0	2	2	0	1	1	1	0
TRIREDRAFT_107742_EGR48394_predicted_protein	0	1	0	0	0	1	0	3	1	0	0	1	0	0	2	0	0	1	1	1	0	1	2	0
TRIREDRAFT_107743_EGR48206_predicted_protein	3	4	7	3	3	0	3	9	9	0	3	5	3	7	4	4	2	7	1	6	4	9	5	3
TRIREDRAFT_107745_EGR48208_predicted_protein	1	4	2	7	4	6	1	7	6	4	1	5	2	3	3	2	1	4	3	1	5	1	0	2
TRIREDRAFT_107768_EGR48221_predicted_protein	5	9	4	12	2	2	22	16	18	7	17	13	4	11	13	13	14	16	25	19	21	13	9	16
TRIREDRAFT_107773_EGR48222_predicted_protein	3	7	14	17	13	9	15	27	26	26	42	26	9	10	16	6	9	25	19	15	13	21	16	16
TRIREDRAFT_107775_EGR48406_predicted_protein	73	179	212	128	46	55	485	241	243	38	87	58	92	103	211	151	78	137	121	44	67	189	77	60
TRIREDRAFT_107776_EGR48224_D-xylose_reductase	1184	2617	2540	2968	990	1135	7112	4146	3840	3333	2382	1488	1165	2098	2880	2204	1643	2177	3170	802	1074	2635	1630	1285
TRIREDRAFT_107779_EGR48225_predicted_protein	1	1	2	3	2	1	8	5	13	4	7	2	0	5	4	2	2	2	4	3	3	3	4	3
TRIREDRAFT_107780_EGR48226_predicted_protein	4	5	4	6	3	3	8	14	15	1	8	7	5	5	7	5	9	7	4	1	9	10	7	4
TRIREDRAFT_107781_EGR48408_predicted_protein	9	31	29	28	11	24	41	41	52	23	30	22	16	21	46	22	16	17	70	45	39	30	30	25
TRIREDRAFT_107784_EGR48227_hypothetical_protein	429	1171	1224	2193	699	841	850	1020	916	1448	1294	814	285	544	817	769	601	708	1024	685	684	622	564	381
TRIREDRAFT_107793_EGR48232_predicted_protein	9	24	18	19	18	15	38	31	31	43	31	10	15	32	45	12	23	16	50	40	42	20	15	16
TRIREDRAFT_107796_EGR48413_predicted_protein	4	3	5	10	1	4	14	7	12	1	6	4	3	9	9	7	1	7	18	3	11	4	2	3
TRIREDRAFT_107802_EGR48416_predicted_protein	0	0	1	0	0	1	3	2	1	0	2	0	1	1	1	0	3	3	0	0	3	3	1	4
TRIREDRAFT_107805_EGR48417_hypothetical_protein	4	27	40	19	16	12	17	18	28	13	30	14	5	16	32	5	9	19	28	26	32	18	18	10
TRIREDRAFT_107811_EGR48240_predicted_protein	0	0	0	0	0	0	0	0	0	0	0	0	0	0	0	0	0	0	0	0	0	0	0	0
TRIREDRAFT_107814_EGR48243_predicted_protein	0	0	1	0	1	0	0	0	0	0	1	0	0	0	2	0	0	1	4	0	0	0	0	0
TRIREDRAFT_107835_EGR48249_predicted_protein	1	5	5	0	1	2	2	6	6	1	10	11	2	2	3	2	1	2	6	32	38	8	9	5
TRIREDRAFT_107843_EGR48431_predicted_protein	2	0	0	0	0	0	1	0	0	0	0	0	0	0	1	0	0	0	0	0	0	0	0	0
TRIREDRAFT_107844_EGR48253_predicted_protein	0	0	0	0	0	0	1	0	2	0	1	0	2	1	1	0	0	0	2	1	0	0	4	0
TRIREDRAFT_107846_EGR48432_predicted_protein	0	0	0	0	0	0	0	0	0	0	0	0	0	0	0	0	0	0	0	0	0	0	0	0
TRIREDRAFT_107848_EGR48434_predicted_protein	0	0	3	1	1	1	16	54	45	3	9	4	1	4	10	0	3	1	11	11	16	2	3	4
TRIREDRAFT_107850_EGR48256_predicted_protein	10	40	57	8	3	6	50	66	50	15	38	33	40	73	100	21	20	23	206	156	140	42	53	46
TRIREDRAFT_107852_EGR48257_predicted_protein	0	4	2	1	0	1	1	4	5	3	1	1	0	4	6	0	3	2	1	3	3	0	4	5
TRIREDRAFT_107853_EGR48258_predicted_protein	0	0	2	0	0	0	0	0	0	0	0	0	0	1	0	0	0	0	5	0	3	0	0	0
TRIREDRAFT_107855_EGR48260_predicted_protein	0	0	0	0	0	0	0	0	0	0	0	0	0	0	0	0	0	0	0	0	1	0	0	0
TRIREDRAFT_107856_EGR48436_predicted_protein	2	7	4	3	5	1	0	10	16	5	12	2	1	6	6	3	5	7	1	2	5	5	11	6
TRIREDRAFT_107857_EGR48437_predicted_protein	9	35	52	15	21	20	20	86	87	8	52	42	11	16	27	35	21	28	21	11	15	32	20	30
TRIREDRAFT_107858_EGR48438_predicted_protein	2	12	17	16	8	14	6	37	51	1	19	25	3	7	23	6	6	11	6	6	9	10	11	3
TRIREDRAFT_107866_EGR48441_predicted_protein	3	11	5	4	2	1	0	1	3	1	4	1	2	8	10	6	4	5	5	12	21	12	11	7
TRIREDRAFT_107867_EGR48442_predicted_protein	0	0	0	0	0	0	0	0	0	0	0	0	0	0	0	0	0	0	0	0	0	0	0	0
TRIREDRAFT_107868_EGR48265_predicted_protein	0	0	0	0	0	0	0	0	0	0	0	0	0	0	0	0	0	0	0	0	0	0	0	0
TRIREDRAFT_107869_EGR48266_predicted_protein	0	0	0	0	0	0	0	1	0	0	0	0	0	0	0	0	0	0	0	0	0	0	0	1
TRIREDRAFT_107871_EGR48443_predicted_protein	14	20	16	34	13	15	87	33	33	34	55	39	10	28	29	35	16	40	166	30	50	47	49	34
TRIREDRAFT_107881_EGR48272_predicted_protein	52	88	102	144	57	66	560	169	154	460	425	284	70	40	74	129	74	104	156	72	62	70	157	121
TRIREDRAFT_107888_EGR48276_predicted_protein	3	5	8	4	6	6	23	28	29	9	18	8	2	6	8	13	12	15	25	13	19	17	25	11
TRIREDRAFT_107896_EGR48278_predicted_protein	0	1	0	0	0	1	3	0	2	1	0	0	0	1	2	0	0	2	1	7	4	0	1	0
TRIREDRAFT_107900_EGR48279_predicted_protein	1	8	6	10	5	1	8	11	10	20	16	14	8	14	10	6	5	11	21	20	19	3	6	12
TRIREDRAFT_107901_EGR48280_predicted_protein	3	2	3	4	1	1	11	5	6	0	2	3	3	4	12	2	2	3	9	5	3	6	5	3
TRIREDRAFT_107913_EGR48460_predicted_protein	0	0	0	1	1	1	1	4	4	0	2	0	0	0	2	0	2	0	4	1	7	1	1	0
TRIREDRAFT_107914_EGR48286_predicted_protein	0	0	0	2	1	1	5	2	3	5	7	2	0	0	1	2	5	4	0	1	3	0	3	3
TRIREDRAFT_107918_EGR48461_predicted_protein	0	6	9	7	3	4	5	15	14	6	15	7	2	5	14	5	10	8	6	3	8	5	5	4
TRIREDRAFT_107934_EGR48293_predicted_protein	32	91	59	110	48	37	71	65	76	77	107	71	33	87	93	56	68	76	232	183	129	86	114	64
TRIREDRAFT_107935_EGR48294_predicted_protein	0	0	0	0	0	0	0	0	0	0	0	0	0	0	1	0	0	0	0	0	0	0	0	0
TRIREDRAFT_107936_EGR48469_predicted_protein	13	48	75	45	16	34	65	237	230	49	186	126	16	39	63	55	58	96	107	139	132	77	174	126
TRIREDRAFT_107938_EGR48295_predicted_protein	6	18	20	14	8	4	17	32	29	16	27	14	12	20	29	8	14	16	50	19	20	14	13	11
TRIREDRAFT_107947_EGR48476_predicted_protein	0	0	3	0	0	0	86	43	28	0	0	0	2	7	5	0	1	0	22	13	10	0	2	2
TRIREDRAFT_107949_EGR48300_predicted_protein	1	1	0	0	0	1	1	0	0	0	1	3	0	1	8	2	3	4	2	1	0	0	3	9
TRIREDRAFT_107960_EGR48481_predicted_protein	0	2	0	0	3	0	8	9	5	4	8	4	0	5	5	3	2	6	5	3	5	3	8	7
TRIREDRAFT_107961_EGR48305_predicted_protein	0	0	0	0	0	0	1	1	0	0	0	0	0	0	0	0	0	0	0	0	0	0	0	0
TRIREDRAFT_107962_EGR48482_predicted_protein	1	5	5	62	12	17	18	11	6	19	33	8	3	11	30	41	44	45	45	249	309	31	34	36
TRIREDRAFT_107971_EGR48310_predicted_protein	0	0	1	1	0	0	0	0	1	0	0	0	0	0	0	0	0	0	1	0	1	0	0	0
TRIREDRAFT_107972_EGR48311_predicted_protein	0	1	0	0	1	0	2	1	0	1	0	0	0	0	0	0	1	1	0	1	0	1	0	0
TRIREDRAFT_107973_EGR48485_predicted_protein	0	1	0	3	0	0	4	4	4	2	2	3	1	1	4	0	3	5	3	4	2	3	2	5
TRIREDRAFT_107974_EGR48486_Basic-Leucine_zipper_transcription_factor	0	0	0	0	0	0	0	1	0	0	0	0	0	1	0	0	1	0	2	0	0	0	0	0
TRIREDRAFT_107996_EGR48323_predicted_protein	2	5	6	1	7	2	13	17	14	6	9	10	3	7	13	3	6	13	12	10	14	4	8	10
TRIREDRAFT_107998_EGR48494_predicted_protein	0	0	0	0	0	0	0	0	0	0	0	0	0	0	1	0	0	0	0	0	1	0	1	0
TRIREDRAFT_108003_EGR48497_predicted_protein	0	0	0	0	0	0	1	1	1	0	0	0	0	0	1	0	0	0	1	2	0	0	1	4
TRIREDRAFT_108005_EGR48327_predicted_protein	5	15	15	13	13	8	5	11	8	14	24	7	5	14	25	11	15	25	19	32	18	11	51	37
TRIREDRAFT_108007_EGR48498_predicted_protein	0	0	0	0	0	0	1	0	0	0	0	0	0	0	0	0	0	0	1	0	0	0	0	0
TRIREDRAFT_108010_EGR48329_predicted_protein	0	0	1	1	0	0	5	4	7	7	6	0	3	5	6	1	4	1	14	10	12	0	2	2
TRIREDRAFT_108011_EGR48501_predicted_protein	0	0	0	0	0	0	0	0	0	0	0	0	0	0	0	0	0	0	0	0	0	0	0	0
TRIREDRAFT_108012_EGR48330_predicted_protein	0	0	0	0	0	0	0	0	0	0	0	0	0	0	0	0	0	0	0	0	0	0	0	0
TRIREDRAFT_108013_EGR48502_predicted_protein	0	0	0	0	0	0	0	0	0	0	0	0	0	0	0	0	0	0	0	0	0	0	0	0
TRIREDRAFT_108014_EGR48331_predicted_protein	0	1	1	0	0	0	3	2	2	1	1	0	0	2	3	0	0	0	1	8	8	0	0	1
TRIREDRAFT_108018_EGR48334_predicted_protein	0	0	1	0	1	0	4	6	4	6	12	8	1	0	3	1	2	0	3	6	5	0	8	9
TRIREDRAFT_108024_EGR48507_predicted_protein	0	0	0	0	0	0	0	0	0	1	0	1	0	0	0	0	0	1	0	0	0	0	0	0
TRIREDRAFT_108025_EGR48336_predicted_protein	0	0	0	0	0	0	0	1	0	0	0	0	0	0	0	0	0	0	0	0	1	0	1	0
TRIREDRAFT_108046_EGR47874_predicted_protein	0	1	0	0	0	0	2	1	2	0	0	0	0	0	0	0	0	0	0	2	0	0	0	0
TRIREDRAFT_108066_EGR47883_transcription_initiation_factor_TFIIA__small_subunit	13	28	40	37	14	23	48	83	89	24	68	47	21	37	60	27	33	35	71	101	88	20	39	45
TRIREDRAFT_108069_EGR48026_predicted_protein	13	52	53	62	29	38	64	94	124	76	84	67	24	48	60	50	52	68	88	62	68	61	61	57
TRIREDRAFT_108075_EGR48030_predicted_protein	0	0	0	0	0	1	2	1	0	0	0	0	1	2	0	0	0	0	1	0	1	0	1	0
TRIREDRAFT_108081_EGR48033_predicted_protein	4	10	12	7	4	6	21	13	17	24	21	13	1	13	12	8	9	12	33	15	26	13	6	9
TRIREDRAFT_108082_EGR47889_predicted_protein	8	18	12	13	7	9	30	20	20	8	23	16	6	20	26	9	14	26	60	28	31	24	24	18
TRIREDRAFT_108087_EGR47891_predicted_protein	5	20	35	24	12	17	30	28	46	1	28	27	7	22	33	20	8	16	61	34	23	9	30	16
TRIREDRAFT_108089_EGR48037_predicted_protein	3	35	38	17	12	19	26	22	45	35	41	25	5	26	40	12	21	32	27	27	34	16	31	20
TRIREDRAFT_108090_EGR47892_predicted_protein	7	17	19	22	12	12	16	34	24	7	34	15	14	16	34	7	10	17	45	25	26	17	12	24
TRIREDRAFT_108096_EGR48039_predicted_protein	2	7	9	4	1	1	3	1	4	17	19	8	2	8	10	6	3	9	9	10	13	2	7	7
TRIREDRAFT_108132_EGR47902_predicted_protein	27	51	57	30	12	16	52	67	66	14	43	42	21	48	70	41	21	31	74	35	29	30	19	30
TRIREDRAFT_108133_EGR48058_predicted_protein	8	18	27	29	19	20	35	56	39	22	29	11	11	19	24	11	8	14	47	17	15	11	11	17
TRIREDRAFT_108143_EGR48061_predicted_protein	0	2	1	1	2	1	29	9	8	2	3	1	1	1	3	1	0	2	18	9	11	2	3	1
TRIREDRAFT_108144_EGR47909_predicted_protein	0	0	0	0	0	0	26	8	7	0	2	0	1	0	0	0	0	0	51	16	11	0	4	2
TRIREDRAFT_108145_EGR47910_predicted_protein	0	0	0	0	0	0	27	2	0	0	0	0	0	0	3	0	0	0	7	6	7	0	0	0
TRIREDRAFT_108155_EGR47913_predicted_protein	0	0	1	0	0	0	0	0	0	0	0	0	0	0	0	0	0	1	1	2	0	1	1	0
TRIREDRAFT_108156_EGR47914_predicted_protein	0	0	0	0	0	0	1	0	0	0	0	0	0	0	0	0	0	0	0	0	0	0	0	0
TRIREDRAFT_108157_EGR47915_predicted_protein	17	27	20	31	25	18	84	43	46	42	45	27	17	34	47	21	36	43	48	38	42	32	34	27
TRIREDRAFT_108158_EGR48066_predicted_protein	5	15	9	16	7	6	27	13	14	3	5	17	5	6	15	10	5	13	16	9	20	12	6	7
TRIREDRAFT_108160_EGR47917_predicted_protein	0	1	0	1	0	2	1	3	0	2	1	1	1	0	1	0	1	1	2	1	3	1	0	0
TRIREDRAFT_108164_EGR48068_predicted_protein	3	4	10	7	2	7	9	17	24	1	2	4	3	5	13	8	1	3	17	9	9	4	2	2
TRIREDRAFT_108180_EGR47924_predicted_protein	11	25	22	31	9	23	30	48	53	30	41	27	12	21	47	22	24	25	97	43	48	24	37	36
TRIREDRAFT_108182_EGR47926_predicted_protein	0	0	0	0	1	0	1	2	0	1	1	1	0	0	1	0	0	0	1	0	0	1	0	0
TRIREDRAFT_108183_EGR48078_predicted_protein	5	12	11	13	4	9	21	15	18	16	14	14	3	10	12	13	5	7	14	10	13	7	6	13
TRIREDRAFT_108185_EGR47928_predicted_protein	0	0	0	0	0	0	0	0	0	0	0	0	0	0	0	0	0	0	0	0	0	0	0	0
TRIREDRAFT_108188_EGR48081_predicted_protein	0	0	0	0	0	0	0	2	1	0	1	0	0	0	0	0	0	0	0	1	1	0	1	0
TRIREDRAFT_108191_EGR48083_predicted_protein	0	2	0	0	0	0	6	1	0	2	1	0	0	0	0	0	0	0	5	0	4	0	0	0
TRIREDRAFT_108193_EGR48085_predicted_protein	2	7	3	3	0	1	7	7	14	4	5	7	4	5	5	8	2	5	11	3	10	1	5	3
TRIREDRAFT_108199_EGR48087_predicted_protein	1	7	5	3	4	2	19	18	11	6	7	7	3	5	8	5	5	6	6	9	12	13	10	8
TRIREDRAFT_108201_EGR47933_predicted_protein	3	11	12	6	3	1	102	27	29	13	14	5	7	14	15	4	6	5	37	29	31	12	14	9
TRIREDRAFT_108202_EGR47934_predicted_protein	6	33	40	55	17	25	33	68	67	31	52	43	10	24	30	42	31	49	54	46	48	46	32	38
TRIREDRAFT_108208_EGR48093_predicted_protein	4	15	17	20	3	10	30	28	18	3	17	12	6	15	12	8	14	14	27	11	15	11	5	11
TRIREDRAFT_108211_EGR48096_predicted_protein	4	8	7	12	2	6	24	26	21	13	7	10	3	9	12	7	12	11	25	8	17	10	9	8
TRIREDRAFT_108216_EGR47936_mitochondrial_dicarboxylate_carrier	13	37	46	89	20	27	39	67	49	25	44	50	16	39	38	75	32	53	48	20	19	96	32	35
TRIREDRAFT_108227_EGR47941_predicted_protein	4	3	7	13	0	3	10	11	2	4	14	8	0	3	6	3	1	5	11	4	4	8	5	3
TRIREDRAFT_108231_EGR47942_predicted_protein	3	21	21	26	8	12	19	39	27	7	35	32	10	22	36	15	11	14	37	18	29	20	15	26
TRIREDRAFT_108232_EGR48105_predicted_protein	0	1	0	0	0	0	1	1	0	0	1	0	2	2	2	0	0	1	4	2	3	0	2	0
TRIREDRAFT_108233_EGR48106_predicted_protein	0	1	0	2	0	2	4	5	6	1	1	2	1	0	3	0	2	0	5	5	4	2	0	1
TRIREDRAFT_108235_EGR47944_predicted_protein	44	82	92	92	36	46	228	247	266	189	160	99	56	104	139	94	66	79	288	203	147	114	88	73
TRIREDRAFT_108238_EGR48107_predicted_protein	3	14	10	13	7	9	12	38	30	18	22	15	1	14	11	9	10	9	12	13	18	11	16	11
TRIREDRAFT_108251_EGR47953_predicted_protein	0	0	0	0	0	0	0	0	0	0	0	0	0	0	0	0	0	0	0	1	0	0	0	0
TRIREDRAFT_108261_EGR48114_predicted_protein	7	15	6	8	6	4	173	246	171	30	102	98	11	47	59	12	16	30	109	120	114	7	59	63
TRIREDRAFT_108263_EGR47958_predicted_protein	8	54	49	47	35	34	39	89	63	34	78	38	11	41	75	28	33	46	67	65	55	26	56	26
TRIREDRAFT_108271_EGR48117_predicted_protein	2	14	10	10	3	3	21	24	12	11	21	8	9	8	21	6	7	17	17	31	28	3	9	12
TRIREDRAFT_108278_EGR47964_predicted_protein	0	3	4	3	5	1	4	11	6	12	10	10	2	7	12	4	6	7	18	13	8	8	9	6
TRIREDRAFT_108284_EGR47966_predicted_protein	19	39	45	31	12	10	13	52	38	8	42	47	15	34	47	18	18	11	109	41	42	8	23	11
TRIREDRAFT_108287_EGR48121_predicted_protein	2	21	12	13	1	5	15	19	8	5	5	4	1	11	9	2	2	3	15	13	6	5	5	1
TRIREDRAFT_108288_EGR48122_predicted_protein	3	15	27	16	5	15	36	26	27	9	13	16	7	17	21	14	7	20	36	22	16	7	12	8
TRIREDRAFT_108290_EGR47969_predicted_protein	6	30	27	37	11	19	17	25	20	33	39	29	9	26	35	19	26	30	22	30	35	11	15	17
TRIREDRAFT_108299_EGR47974_Aspartate/tyrosine/aromatic_aminotransferase	61	242	275	401	108	188	39	182	195	204	288	196	71	128	200	302	201	321	158	131	132	354	257	197
TRIREDRAFT_108309_EGR47979_predicted_protein	9	32	32	16	13	13	61	84	90	22	29	23	11	16	35	21	18	24	48	70	38	28	24	20
TRIREDRAFT_108317_EGR48131_predicted_protein	1	4	2	4	1	2	5	10	13	1	4	3	0	3	6	1	2	7	3	10	4	10	2	7
TRIREDRAFT_108332_EGR48137_predicted_protein	13	22	33	32	7	10	42	34	39	15	32	28	10	24	22	14	6	13	32	27	25	17	22	21
TRIREDRAFT_108333_EGR48138_predicted_protein	0	3	5	4	1	2	11	12	3	3	4	2	1	6	6	2	4	3	16	14	12	3	6	8
TRIREDRAFT_108335_EGR47991_predicted_protein	0	0	0	0	0	0	0	0	0	0	0	0	0	0	1	0	1	1	0	0	1	0	0	0
TRIREDRAFT_108336_EGR48140_predicted_protein	0	1	0	0	1	0	1	0	2	0	0	0	0	0	2	0	0	0	0	0	2	0	0	2
TRIREDRAFT_108339_EGR48141_predicted_protein	0	0	0	0	0	0	0	0	0	0	0	0	0	0	0	0	0	0	0	0	0	0	0	0
TRIREDRAFT_108340_EGR47993_predicted_protein	5	42	39	11	19	17	1	26	23	36	31	25	4	34	41	20	59	71	3	1	8	33	40	37
TRIREDRAFT_108341_EGR48142_predicted_protein	0	0	0	0	0	0	0	0	0	0	0	0	0	0	0	0	0	0	0	0	0	0	0	0
TRIREDRAFT_108342_EGR48143_predicted_protein	0	0	0	0	0	0	0	0	0	0	0	0	0	0	0	0	0	0	0	0	0	0	0	0
TRIREDRAFT_108343_EGR48144_predicted_protein	0	0	0	0	0	0	0	0	0	0	0	0	0	0	0	0	0	0	0	0	0	0	0	1
TRIREDRAFT_108344_EGR48145_predicted_protein	0	0	0	0	0	0	0	0	0	0	0	0	0	0	0	0	0	0	0	0	0	0	0	0
TRIREDRAFT_108345_EGR48146_predicted_protein	0	0	0	0	0	0	1	0	0	0	0	0	0	0	0	0	0	0	0	0	0	0	0	0
TRIREDRAFT_108348_EGR47994_predicted_protein	0	0	1	0	0	0	0	1	1	0	0	0	0	1	1	0	0	0	0	0	0	0	0	1
TRIREDRAFT_108349_EGR47995_predicted_protein	0	0	0	0	0	0	0	1	1	0	0	0	0	0	0	0	0	1	0	0	1	0	0	0
TRIREDRAFT_108354_EGR47998_predicted_protein	0	0	0	0	1	0	2	0	0	1	0	1	0	0	0	0	0	0	0	0	0	0	0	0
TRIREDRAFT_108356_EGR48149_predicted_protein	6	21	20	21	27	18	38	42	39	11	36	29	10	27	46	27	41	37	31	39	43	29	28	16
TRIREDRAFT_108357_EGR48150_predicted_protein	5	6	11	7	3	0	304	247	304	6	27	51	19	13	30	11	1	8	123	35	44	6	22	23
TRIREDRAFT_108367_EGR48004_predicted_protein	0	0	0	0	0	0	0	0	0	0	0	0	0	0	0	0	0	0	0	0	0	0	0	0
TRIREDRAFT_108374_EGR48155_predicted_protein	0	0	0	0	0	0	3	0	3	0	0	2	0	0	0	0	0	0	0	2	1	0	1	0
TRIREDRAFT_108378_EGR48010_predicted_protein	5	7	18	8	3	4	16	21	12	9	19	10	5	16	22	5	10	12	21	26	11	8	14	13
TRIREDRAFT_108381_EGR48158_predicted_protein	3	13	7	12	3	6	12	20	28	11	7	6	1	3	7	9	3	9	21	5	12	10	5	3
TRIREDRAFT_108382_EGR47592_predicted_protein	0	1	0	0	0	0	2	0	1	0	3	4	0	0	1	0	4	0	2	4	5	1	3	3
TRIREDRAFT_108383_EGR47732_predicted_protein	0	0	0	0	0	0	0	0	0	0	0	0	0	0	0	0	0	0	0	0	0	0	0	0
TRIREDRAFT_108384_EGR47593_predicted_protein	0	0	0	0	0	0	0	0	0	0	0	0	0	0	0	0	0	0	0	0	0	0	0	0
TRIREDRAFT_108387_EGR47594_predicted_protein	39	69	64	85	18	26	233	87	65	14	77	49	71	115	142	99	45	64	415	106	105	80	45	51
TRIREDRAFT_108398_EGR47741_predicted_protein	32	68	65	79	35	26	111	89	57	64	69	34	35	69	96	50	40	56	154	93	81	75	61	60
TRIREDRAFT_108401_EGR47601_predicted_protein	1	9	15	10	13	8	14	42	35	17	24	7	9	8	21	3	6	12	23	22	23	15	12	11
TRIREDRAFT_108405_EGR47603_predicted_protein	3	9	13	20	13	5	50	63	68	27	27	14	4	6	9	26	14	26	11	5	10	22	35	27
TRIREDRAFT_108409_EGR47604_hypothetical_protein	15	19	29	55	9	21	50	52	51	45	35	34	14	20	44	34	24	30	49	26	27	29	31	23
TRIREDRAFT_108412_EGR47605_predicted_protein	0	0	1	0	0	1	0	0	0	2	1	0	0	0	2	0	0	0	1	0	1	0	1	1
TRIREDRAFT_108418_EGR47610_predicted_protein	0	0	0	0	1	1	0	2	0	0	1	0	0	2	3	0	1	0	2	4	1	0	0	1
TRIREDRAFT_108419_EGR47750_predicted_protein	0	1	0	0	0	1	0	2	2	0	2	0	0	1	4	1	0	2	1	3	1	1	0	0
TRIREDRAFT_108421_EGR47612_predicted_protein	1	8	7	8	1	2	15	8	11	15	22	13	1	20	7	6	8	10	21	16	8	8	9	0
TRIREDRAFT_108430_EGR47754_predicted_protein	0	2	3	2	0	0	8	12	5	4	9	6	0	1	3	3	1	4	5	2	1	1	0	1
TRIREDRAFT_108431_EGR47617_predicted_protein	18	50	53	47	38	14	70	101	99	79	81	42	33	96	95	48	105	119	76	51	54	89	95	55
TRIREDRAFT_108449_EGR47765_predicted_protein	14	63	40	27	18	28	39	65	71	35	57	51	12	36	42	12	14	31	63	76	66	21	28	41
TRIREDRAFT_108451_EGR47627_predicted_protein	3	4	0	1	0	0	1	0	1	0	0	1	1	0	1	0	0	0	2	0	3	1	0	1
TRIREDRAFT_108457_EGR47632_predicted_protein	0	0	0	0	0	0	0	1	0	0	0	0	0	0	0	0	0	0	0	0	1	0	0	0
TRIREDRAFT_108458_EGR47767_predicted_protein	1	2	0	0	0	2	3	5	3	1	1	0	0	0	1	0	0	0	4	2	2	0	2	1
TRIREDRAFT_108459_EGR47768_carbamoyl-phosphate_synthase__arginine-specific_large_chain	112	315	471	676	204	304	136	418	433	196	352	267	92	191	335	425	241	378	407	165	221	518	245	229
TRIREDRAFT_108460_EGR47633_predicted_protein	5	18	8	3	5	8	7	28	22	9	13	8	5	10	14	6	6	5	8	15	16	5	15	10
TRIREDRAFT_108463_EGR47635_predicted_protein	27	29	45	63	27	37	152	83	78	38	47	27	17	58	81	22	23	31	102	86	72	32	24	14
TRIREDRAFT_108477_EGR47646_glycoside_hydrolase_family_13	4	16	13	39	12	16	92	77	84	66	66	54	7	15	46	35	21	37	50	40	30	48	66	57
TRIREDRAFT_108479_EGR47774_predicted_protein	9	40	33	33	24	20	43	55	57	48	54	30	21	36	66	29	31	36	64	48	55	35	34	30
TRIREDRAFT_108481_EGR47775_predicted_protein	2	2	2	3	3	4	2	7	2	3	7	3	1	2	6	7	0	1	1	1	0	2	2	2
TRIREDRAFT_108482_EGR47648_predicted_protein	27	69	73	164	39	68	55	273	249	152	98	76	42	47	63	106	43	82	57	19	30	133	71	69
TRIREDRAFT_108502_EGR47658_predicted_protein	3	5	2	5	4	2	23	23	7	0	14	8	1	4	8	7	3	11	12	8	10	6	8	5
TRIREDRAFT_108517_EGR47664_predicted_protein	4	7	8	11	1	3	9	9	17	7	17	12	4	13	10	4	4	4	29	13	15	8	8	11
TRIREDRAFT_108519_EGR47665_predicted_protein	4	11	19	28	8	9	36	46	32	29	31	15	8	12	25	19	13	21	66	29	28	29	16	14
TRIREDRAFT_108524_EGR47668_predicted_protein	0	0	1	0	1	0	0	2	0	1	0	1	0	1	1	0	2	3	1	2	2	1	0	1
TRIREDRAFT_108530_EGR47672_predicted_protein	2	8	14	4	4	1	15	23	18	10	20	17	11	12	17	3	4	13	23	28	33	8	10	6
TRIREDRAFT_108533_EGR47800_hypothetical_protein	17	50	45	29	14	31	41	56	60	46	75	51	24	51	64	27	32	33	80	50	54	11	28	14
TRIREDRAFT_108535_EGR47673_predicted_protein	10	17	24	10	8	15	8	28	35	8	26	37	8	16	29	7	7	21	49	23	22	9	16	22
TRIREDRAFT_108537_EGR47675_predicted_protein	4	12	22	15	8	6	18	23	29	11	12	12	4	9	10	6	6	6	14	11	8	8	9	12
TRIREDRAFT_108540_EGR47802_predicted_protein	0	0	0	0	0	0	2	1	1	0	1	1	0	0	0	0	1	0	2	1	0	0	4	2
TRIREDRAFT_108542_EGR47678_predicted_protein	12	42	43	30	30	24	39	80	78	34	65	49	15	56	82	29	25	28	80	86	92	33	42	51
TRIREDRAFT_108543_EGR47679_predicted_protein	53	30	43	85	12	22	387	120	101	52	127	76	115	94	99	81	36	56	1599	119	133	67	84	104
TRIREDRAFT_108546_EGR47805_predicted_protein	1	2	0	0	1	0	0	0	1	1	0	0	0	0	0	0	0	0	0	0	0	1	0	1
TRIREDRAFT_108548_EGR47681_predicted_protein	2	6	5	5	2	6	8	15	19	1	7	17	1	2	8	2	2	4	12	5	5	7	2	7
TRIREDRAFT_108553_EGR47808_predicted_protein	1	0	1	0	0	0	0	1	0	1	1	2	0	0	0	0	1	1	3	2	3	0	1	2
TRIREDRAFT_108555_EGR47685_predicted_protein	10	24	23	12	11	10	86	45	51	51	41	39	20	48	69	24	23	22	118	133	121	24	30	29
TRIREDRAFT_108557_EGR47811_predicted_protein	0	5	0	2	2	0	1	3	2	0	3	3	0	2	3	2	1	0	5	4	4	3	4	7
TRIREDRAFT_108559_EGR47687_predicted_protein	11	43	35	36	17	13	71	129	149	11	73	49	12	41	78	29	20	34	94	58	83	40	36	35
TRIREDRAFT_108566_EGR47818_predicted_protein	0	0	0	0	0	0	0	0	0	0	1	0	0	0	1	0	0	1	1	0	0	1	0	1
TRIREDRAFT_108570_EGR47692_predicted_protein	0	0	0	1	1	0	0	0	2	1	2	0	0	0	0	0	0	0	0	0	0	0	0	0
TRIREDRAFT_108573_EGR47694_predicted_protein	0	0	1	0	0	0	2	1	0	0	0	0	0	1	0	0	2	2	0	1	1	0	0	1
TRIREDRAFT_108577_EGR47823_predicted_protein	0	0	1	2	0	0	4	1	2	0	0	1	1	0	0	0	2	4	1	1	1	4	1	0
TRIREDRAFT_108580_EGR47825_predicted_protein	1	1	1	2	0	2	6	7	10	2	5	3	0	3	2	2	6	4	12	2	6	4	10	6
TRIREDRAFT_108583_EGR47698_predicted_protein	8	13	13	11	8	7	33	25	19	14	21	16	16	14	36	13	9	6	43	27	21	8	15	11
TRIREDRAFT_108585_EGR47700_predicted_protein	0	0	0	0	0	0	2	0	0	1	0	0	0	0	0	0	0	0	0	0	0	0	0	1
TRIREDRAFT_108586_EGR47701_predicted_protein	1	0	1	0	1	0	16	29	42	8	18	11	1	3	7	0	0	0	6	7	5	0	7	3
TRIREDRAFT_108591_EGR47829_predicted_protein	3	6	3	2	1	4	18	19	11	2	15	8	6	10	15	5	7	12	24	10	13	4	8	8
TRIREDRAFT_108592_EGR47704_predicted_protein	83	209	210	284	101	121	395	332	301	152	206	114	97	162	208	141	88	135	406	182	182	165	126	102
TRIREDRAFT_108604_EGR47836_predicted_protein	0	0	0	0	0	0	0	0	0	0	0	0	0	0	0	0	0	0	0	0	0	0	0	0
TRIREDRAFT_108605_EGR47712_predicted_protein	0	0	1	0	0	0	0	1	0	0	1	0	0	0	2	1	1	0	0	0	2	2	2	0
TRIREDRAFT_108613_EGR47841_predicted_protein	1	10	8	5	9	3	34	38	38	14	12	8	4	10	18	5	11	8	21	33	19	8	13	7
TRIREDRAFT_108635_EGR47852_predicted_protein	1	10	15	8	9	4	11	24	21	23	21	12	3	11	22	3	15	16	28	22	25	13	16	8
TRIREDRAFT_108637_EGR47853_predicted_protein	4	13	15	6	6	0	11	12	16	10	8	4	5	19	28	13	23	23	43	42	48	15	17	6
TRIREDRAFT_108639_EGR47855_predicted_protein	0	0	2	0	0	3	1	4	4	0	0	2	0	0	1	1	0	2	1	0	4	1	1	2
TRIREDRAFT_108640_EGR47727_predicted_protein	20	72	71	70	29	53	52	147	145	46	97	75	22	53	80	48	38	56	134	87	84	32	54	50
TRIREDRAFT_108642_EGR47728_hypothetical_protein	0	0	0	0	0	0	0	0	0	0	0	0	0	0	0	0	0	0	0	0	0	0	0	0
TRIREDRAFT_108645_EGR47858_predicted_protein	5	15	23	14	2	8	18	30	30	4	16	13	8	11	19	18	8	17	30	12	14	24	15	14
TRIREDRAFT_108649_EGR47861_predicted_protein	24	95	68	51	41	49	40	46	92	61	56	48	28	81	109	45	68	90	90	36	40	90	52	41
TRIREDRAFT_108655_EGR47471_predicted_protein	0	0	0	0	0	1	9	5	4	0	0	0	0	0	1	0	0	0	0	0	2	0	1	0
TRIREDRAFT_108663_EGR47477_predicted_protein	14	32	22	38	25	18	0	54	73	167	169	108	28	24	36	37	27	31	17	5	2	52	67	54
TRIREDRAFT_108665_EGR47478_predicted_protein	5	2	0	0	0	0	0	1	1	0	1	0	2	2	5	3	1	0	0	0	0	3	0	0
TRIREDRAFT_108667_EGR47479_predicted_protein	0	3	7	3	1	0	14	7	7	5	3	3	1	2	2	3	3	2	6	4	8	5	7	1
TRIREDRAFT_108669_EGR47369_predicted_protein	1	1	0	0	0	0	1	2	0	0	0	0	0	0	0	0	0	0	2	0	1	0	0	0
TRIREDRAFT_108671_EGR47371_glycoside_hydrolase_family_3	81	152	181	869	301	452	50	192	274	453	374	273	78	117	189	684	413	575	49	23	20	954	235	238
TRIREDRAFT_108672_EGR47481_glycoside_hydrolase_family_71	2	10	5	12	6	5	4	11	17	44	23	20	5	4	11	13	12	27	20	14	15	27	26	32
TRIREDRAFT_108674_EGR47372_predicted_protein	0	5	10	7	4	5	10	33	44	14	15	15	6	14	19	4	6	7	13	15	15	12	20	18
TRIREDRAFT_108676_EGR47374_predicted_protein	0	0	0	0	0	0	0	0	0	0	1	0	0	0	0	0	0	1	0	0	0	0	0	0
TRIREDRAFT_108681_EGR47484_predicted_protein	0	0	0	0	1	0	0	0	0	0	0	1	0	0	1	0	0	0	2	0	0	0	0	1
TRIREDRAFT_108682_EGR47376_predicted_protein	0	1	0	1	0	0	3	5	4	1	3	2	0	0	2	0	0	1	4	0	3	1	6	1
TRIREDRAFT_108683_EGR47377_predicted_protein	1	1	0	0	0	0	6	9	5	0	0	1	2	3	5	0	0	0	11	12	5	0	2	1
TRIREDRAFT_108684_EGR47378_predicted_protein	0	1	4	1	0	3	3	8	8	5	2	6	1	0	6	3	3	3	5	11	12	2	9	4
TRIREDRAFT_108686_EGR47485_predicted_protein	3	6	3	5	6	5	1	8	7	2	7	3	0	5	4	6	5	6	4	5	5	1	3	7
TRIREDRAFT_108697_EGR47384_predicted_protein	46	73	71	125	37	54	135	135	109	47	98	54	38	68	103	86	50	73	193	69	62	88	78	48
TRIREDRAFT_108701_EGR47385_predicted_protein	54	262	246	183	155	112	169	353	392	204	322	210	70	213	359	99	192	254	296	409	340	190	233	173
TRIREDRAFT_108702_EGR47387_predicted_protein	1	1	1	0	1	0	0	1	0	0	0	0	0	0	1	0	0	1	0	0	1	2	0	2
TRIREDRAFT_108706_EGR47389_predicted_protein	17	41	42	42	23	27	53	71	58	24	64	31	19	55	65	40	36	42	67	47	69	30	33	25
TRIREDRAFT_108710_EGR47391_predicted_protein	25	52	47	54	19	12	104	94	83	87	69	32	25	53	76	43	26	45	123	88	78	44	50	36
TRIREDRAFT_108712_EGR47392_predicted_protein	20	58	70	79	28	46	108	134	136	31	103	102	29	62	94	54	44	78	165	65	98	69	57	71
TRIREDRAFT_108714_EGR47394_predicted_protein	3	17	20	15	3	11	24	21	21	29	21	20	13	14	22	26	11	26	40	29	20	37	22	19
TRIREDRAFT_108715_EGR47395_predicted_protein	1	4	3	6	2	2	4	5	4	1	5	2	1	1	2	2	0	4	6	4	4	0	1	5
TRIREDRAFT_108721_EGR47397_predicted_protein	0	1	0	1	0	0	0	0	2	0	0	0	0	1	0	0	0	0	0	2	0	0	1	0
TRIREDRAFT_108723_EGR47501_predicted_protein	0	0	0	0	0	0	1	1	1	0	0	0	0	0	0	0	0	0	0	0	0	0	0	0
TRIREDRAFT_108729_EGR47401_predicted_protein	31	82	85	67	41	52	25	80	92	16	133	74	19	72	84	63	35	75	131	56	51	31	58	65
TRIREDRAFT_108732_EGR47402_Isovaleryl-CoA_dehydrogenase	16	13	26	42	10	19	117	52	38	29	31	40	17	35	60	44	17	27	106	59	50	60	46	25
TRIREDRAFT_108749_EGR47511_predicted_protein	97	165	140	175	118	140	162	501	480	56	253	112	108	236	268	250	301	390	229	109	156	368	222	168
TRIREDRAFT_108775_EGR47416_Hypothetical_protein	8	47	51	39	24	20	42	38	40	29	53	24	18	39	56	28	27	31	38	26	37	35	31	20
TRIREDRAFT_108776_EGR47521_glycoside_hydrolase_family_55	0	0	0	0	0	0	1	0	0	0	1	0	1	1	0	0	0	1	0	1	1	0	0	0
TRIREDRAFT_108778_EGR47417_predicted_protein	5	27	27	46	9	10	46	43	25	35	56	20	3	23	38	24	24	23	29	32	26	13	19	13
TRIREDRAFT_108781_EGR47524_predicted_protein	274	758	892	1244	443	731	4	36	52	157	811	653	113	327	481	981	820	1294	113	147	212	1374	862	878
TRIREDRAFT_108783_EGR47526_predicted_protein	134	389	417	676	262	373	12	34	29	108	350	251	64	161	280	483	369	532	91	119	166	651	521	416
TRIREDRAFT_108784_EGR47418_predicted_protein	84	272	289	553	114	292	8	19	16	92	186	141	37	98	133	337	250	349	61	66	96	529	303	305
TRIREDRAFT_108793_EGR47421_predicted_protein	18	44	39	28	13	10	35	50	58	34	14	18	12	22	27	17	10	14	40	29	39	19	9	6
TRIREDRAFT_108802_EGR47533_predicted_protein	0	0	0	0	0	0	0	0	0	0	0	0	0	0	0	0	0	0	0	0	0	0	0	0
TRIREDRAFT_108806_EGR47535_predicted_protein	12	23	24	14	11	16	39	61	46	38	49	32	21	49	63	21	34	31	96	82	107	34	53	30
TRIREDRAFT_108807_EGR47536_predicted_protein	0	0	0	0	1	0	0	0	0	0	0	0	0	0	0	0	0	0	1	0	0	0	0	0
TRIREDRAFT_108818_EGR47430_predicted_protein	30	36	23	36	21	10	79	41	26	58	48	15	25	66	70	33	37	44	112	123	77	42	50	31
TRIREDRAFT_108819_EGR47543_predicted_protein	2	8	5	1	0	2	0	8	4	0	0	1	3	12	9	0	1	0	4	2	4	1	0	3
TRIREDRAFT_108826_EGR47547_predicted_protein	11	17	15	18	21	22	18	53	51	14	26	29	7	17	32	18	18	20	42	30	29	13	21	21
TRIREDRAFT_108827_EGR47434_predicted_protein	11	83	74	69	64	53	55	135	126	91	93	56	10	51	84	34	40	64	64	70	68	29	40	55
TRIREDRAFT_108829_EGR47435_Hypothetical_protein	20	62	73	82	25	40	73	80	95	19	74	73	17	51	75	42	31	50	103	56	56	44	34	47
TRIREDRAFT_108832_EGR47549_predicted_protein	0	0	0	0	0	0	0	0	0	0	0	0	0	0	0	0	0	0	0	0	0	0	0	0
TRIREDRAFT_108833_EGR47550_predicted_protein	2	20	21	22	19	22	98	85	69	33	66	38	17	28	43	20	38	55	39	35	39	29	45	54
TRIREDRAFT_108835_EGR47551_predicted_protein	4	12	18	10	6	3	21	19	23	13	11	11	2	12	18	7	7	13	16	9	22	10	10	8
TRIREDRAFT_108840_EGR47555_predicted_protein	7	36	36	29	20	17	26	44	50	20	58	46	9	36	55	15	18	38	78	58	52	15	17	25
TRIREDRAFT_108852_EGR47562_predicted_protein	5	5	3	5	3	1	4	4	4	5	4	1	1	5	2	3	1	7	7	0	1	6	0	1
TRIREDRAFT_108866_EGR47567_predicted_protein	4	8	21	21	11	8	9	21	27	11	22	17	10	11	25	23	20	35	36	20	17	34	30	20
TRIREDRAFT_108870_EGR47569_predicted_protein	2	2	2	0	0	1	0	0	4	1	1	1	0	0	0	0	1	0	2	1	5	0	0	0
TRIREDRAFT_108872_EGR47450_N-terminal_fungal_transcription_regulatory_domain-containing_protein	35	62	109	110	36	54	167	158	161	26	92	94	51	93	160	96	59	104	248	111	150	106	79	88
TRIREDRAFT_108874_EGR47570_predicted_protein	0	1	2	0	0	1	2	0	2	0	2	1	1	1	1	0	0	1	1	1	1	0	0	0
TRIREDRAFT_108885_EGR47574_amidase	16	28	20	34	10	19	145	96	105	48	35	27	19	26	37	24	19	23	100	35	67	33	20	18
TRIREDRAFT_108893_EGR47577_predicted_protein	7	15	20	15	7	11	21	26	21	7	35	18	16	14	27	8	18	28	25	21	20	17	25	18
TRIREDRAFT_108894_EGR47578_predicted_protein	14	19	24	34	9	20	52	67	62	36	47	26	17	31	64	36	27	47	86	47	62	50	48	54
TRIREDRAFT_108898_EGR47456_predicted_protein	4	7	4	3	3	5	35	34	28	11	7	6	9	12	16	1	6	6	35	26	28	15	14	5
TRIREDRAFT_108899_EGR47581_predicted_protein	1	7	3	3	1	0	9	4	6	0	6	6	5	4	9	6	3	8	11	2	6	4	3	8
TRIREDRAFT_108906_EGR47463_predicted_protein	8	31	35	47	15	28	61	55	59	25	53	20	13	30	47	40	27	27	71	42	45	36	42	40
TRIREDRAFT_108909_EGR47464_predicted_protein	37	74	69	118	23	43	208	84	74	65	90	84	39	80	92	62	24	67	206	59	70	39	26	37
TRIREDRAFT_108914_EGR47465_predicted_protein	464	936	947	1712	532	786	369	1905	1978	753	1152	686	423	902	1305	1221	583	889	832	260	356	1133	398	277
TRIREDRAFT_108920_EGR47468_predicted_protein	10	17	17	41	12	15	166	89	60	38	37	23	12	10	25	22	12	19	55	21	27	23	21	14
TRIREDRAFT_108928_EGR47137_predicted_protein	0	0	0	0	0	0	0	0	0	1	0	0	0	0	0	0	0	0	0	1	0	0	0	0
TRIREDRAFT_108929_EGR47266_predicted_protein	3	7	6	3	2	0	6	14	16	1	2	5	9	10	24	5	2	1	40	28	23	2	3	5
TRIREDRAFT_108940_EGR47269_predicted_protein	15	24	33	32	6	16	118	63	86	4	34	45	9	24	36	26	16	32	91	37	37	15	23	39
TRIREDRAFT_108950_EGR47272_predicted_protein	11	40	29	40	21	31	39	49	68	9	55	41	10	25	56	17	17	37	90	51	42	20	17	30
TRIREDRAFT_108951_EGR47273_predicted_protein	14	54	51	41	29	31	78	97	95	36	78	58	19	47	98	30	54	57	86	78	93	45	58	64
TRIREDRAFT_108953_EGR47274_predicted_protein	14	23	22	39	8	13	71	55	52	26	26	19	14	19	26	33	19	37	76	18	28	40	31	27
TRIREDRAFT_108962_EGR47155_predicted_protein	1	15	14	9	5	9	18	42	45	6	32	17	6	21	19	8	11	20	56	35	33	5	22	18
TRIREDRAFT_108975_EGR47159_predicted_protein	2	0	0	0	0	0	0	2	3	0	2	0	0	2	2	0	0	2	1	0	1	0	0	0
TRIREDRAFT_108985_EGR47166_predicted_protein	2	2	0	1	1	0	6	1	4	2	6	3	0	2	4	1	2	1	4	3	10	4	3	2
TRIREDRAFT_108988_EGR47168_predicted_protein	47	92	105	138	50	59	155	137	131	52	121	72	48	87	113	79	75	98	404	63	71	70	69	53
TRIREDRAFT_108996_EGR47171_predicted_protein	0	3	2	2	3	2	2	7	18	3	7	6	1	1	1	2	3	3	2	1	1	7	9	2
TRIREDRAFT_108999_EGR47293_predicted_protein	16	50	55	32	22	25	64	52	48	32	61	43	22	53	86	29	34	46	140	48	64	19	42	43
TRIREDRAFT_109004_EGR47174_predicted_protein	6	26	16	20	14	9	19	39	38	23	30	24	11	17	42	17	20	29	34	29	27	24	26	17
TRIREDRAFT_109007_EGR47297_predicted_protein	3	38	26	21	10	13	18	34	33	25	35	18	7	20	36	15	23	16	38	32	21	15	17	19
TRIREDRAFT_109015_EGR47300_hypothetical_protein	3	18	20	38	4	9	27	31	23	16	24	11	6	8	23	19	9	8	48	22	21	6	12	8
TRIREDRAFT_109022_EGR47182_cell_division_protein	9	33	29	16	9	11	40	26	30	31	45	32	10	32	41	9	17	24	46	26	37	8	21	11
TRIREDRAFT_109030_EGR47185_predicted_protein	0	0	0	0	0	0	0	0	0	0	0	0	0	0	0	0	0	0	0	0	0	0	0	0
TRIREDRAFT_109031_EGR47305_predicted_protein	0	2	0	1	1	0	1	2	1	1	1	0	0	1	2	1	0	0	1	2	1	0	0	0
TRIREDRAFT_109039_EGR47309_predicted_protein	26	76	73	31	27	21	247	249	245	13	65	30	34	100	180	32	28	49	235	128	119	40	58	43
TRIREDRAFT_109040_EGR47188_histidine_kinase	23	39	35	33	15	21	83	103	94	8	64	50	12	42	61	34	28	47	110	45	51	36	30	42
TRIREDRAFT_109044_EGR47189_predicted_protein	0	0	0	0	0	0	0	0	0	0	0	0	0	0	0	0	0	0	1	0	1	0	0	0
TRIREDRAFT_109045_EGR47190_predicted_protein	1	4	1	0	2	4	4	6	4	3	4	1	0	6	4	0	4	2	2	5	4	1	2	5
TRIREDRAFT_109071_EGR47318_predicted_protein	0	0	0	0	0	0	0	0	1	1	0	0	0	0	0	0	0	0	0	0	1	0	0	0
TRIREDRAFT_109075_EGR47321_predicted_protein	1	0	0	0	0	0	2	0	2	0	0	0	1	1	3	1	0	1	5	2	2	1	1	0
TRIREDRAFT_109078_EGR47324_prenyltransferase	34	89	98	85	34	39	147	156	167	50	97	101	50	112	187	61	36	79	235	141	171	62	71	73
TRIREDRAFT_109081_EGR47206_predicted_protein	0	0	0	0	0	0	0	0	0	0	0	0	0	0	0	0	1	0	0	2	0	0	0	0
TRIREDRAFT_109086_EGR47209_predicted_protein	39	107	95	135	49	85	206	205	165	170	186	118	38	97	167	112	98	143	364	150	177	162	181	139
TRIREDRAFT_109087_EGR47325_predicted_protein	0	0	2	1	0	0	4	1	0	0	0	0	0	0	2	1	3	1	8	0	2	0	0	1
TRIREDRAFT_109088_EGR47326_predicted_protein	48	86	92	121	29	46	89	118	166	93	91	86	44	86	160	66	44	64	119	72	100	85	44	59
TRIREDRAFT_109094_EGR47212_predicted_protein	0	0	0	0	0	0	1	0	1	0	0	1	0	0	3	0	0	2	0	0	1	1	0	2
TRIREDRAFT_109096_EGR47330_predicted_protein	6	23	9	19	7	6	16	14	28	27	24	14	6	18	27	3	8	13	23	41	34	8	16	11
TRIREDRAFT_109101_EGR47215_predicted_protein	0	0	0	1	0	0	12	4	3	1	0	0	0	0	2	0	0	0	4	4	0	0	1	1
TRIREDRAFT_109102_EGR47216_predicted_protein	0	0	0	0	0	0	0	0	0	0	0	0	0	0	0	0	0	0	0	0	0	0	0	0
TRIREDRAFT_109117_EGR47224_predicted_protein	4	16	14	5	2	2	53	16	15	15	21	8	18	60	78	6	6	8	216	114	80	10	20	11
TRIREDRAFT_109120_EGR47226_predicted_protein	0	0	0	0	0	0	0	0	0	0	0	0	0	0	0	0	0	0	0	0	0	0	0	0
TRIREDRAFT_109122_EGR47227_amino_acid_transporter	5	10	14	24	7	11	3	14	21	7	17	8	2	17	19	35	25	26	8	5	10	36	14	19
TRIREDRAFT_109123_EGR47228_predicted_protein	15	42	60	45	13	37	76	158	159	40	77	50	20	49	84	41	38	65	94	78	80	57	51	42
TRIREDRAFT_109142_EGR47346_predicted_protein	5	14	7	11	6	4	63	37	31	21	15	13	7	22	33	11	10	14	59	21	18	9	15	5
TRIREDRAFT_109146_EGR47350_predicted_protein	0	0	0	0	0	0	0	0	0	0	0	0	0	0	0	0	0	0	0	0	0	0	0	0
TRIREDRAFT_109147_EGR47351_predicted_protein	0	0	1	0	0	0	0	0	0	0	0	0	0	0	0	0	0	0	0	0	0	0	0	0
TRIREDRAFT_109178_EGR47253_predicted_protein	8	53	58	24	16	31	66	93	121	33	63	42	20	43	77	31	36	58	79	59	65	55	49	41
TRIREDRAFT_109181_EGR47255_predicted_protein	3	6	12	11	4	6	17	25	24	15	11	11	7	13	19	13	9	13	25	7	19	10	9	7
TRIREDRAFT_109184_EGR47359_predicted_protein	5	33	25	32	19	21	41	60	48	31	55	39	11	15	48	28	33	46	58	41	43	30	41	26
TRIREDRAFT_109187_EGR47360_alanine_transaminase-like_protein	41	83	88	213	52	73	54	156	150	140	147	96	49	110	144	118	73	103	344	98	148	135	87	67
TRIREDRAFT_109189_EGR47361_predicted_protein	0	1	1	0	0	0	1	1	0	2	3	2	0	0	0	0	2	1	3	0	3	1	0	0
TRIREDRAFT_109199_EGR46915_predicted_protein	0	3	0	1	0	1	5	4	3	5	1	3	0	2	0	1	0	3	1	4	1	2	2	2
TRIREDRAFT_109201_EGR46916_predicted_protein	4	6	17	6	8	2	27	28	37	9	21	15	7	18	26	11	25	24	29	29	35	19	29	21
TRIREDRAFT_109206_EGR47036_predicted_protein	0	3	1	2	0	1	0	1	1	0	2	0	0	6	7	0	0	1	0	1	1	1	0	1
TRIREDRAFT_109211_EGR47037_predicted_protein	0	0	3	4	1	0	33	31	21	5	18	10	0	4	5	6	3	5	15	8	15	3	10	7
TRIREDRAFT_109219_EGR46927_predicted_protein	0	2	0	1	0	0	3	3	3	2	3	2	0	3	1	2	0	2	2	4	8	1	1	5
TRIREDRAFT_109221_EGR46928_predicted_protein	0	1	0	1	0	1	0	0	0	3	1	0	0	0	0	0	0	0	0	0	1	0	0	0
TRIREDRAFT_109230_EGR46934_predicted_protein	6	23	32	14	16	9	23	52	61	11	41	21	9	26	45	9	25	22	35	38	55	9	26	13
TRIREDRAFT_109231_EGR46935_predicted_protein	0	0	0	0	0	0	0	0	1	0	1	0	0	0	0	0	0	0	0	1	1	0	0	0
TRIREDRAFT_109234_EGR46937_predicted_protein	72	189	196	158	50	83	237	214	254	193	270	244	84	174	315	273	238	296	387	412	590	381	399	397
TRIREDRAFT_109235_EGR47049_carbohydrate-binding_module_family_18	0	0	0	0	1	0	0	0	3	1	0	2	0	0	0	1	1	0	0	2	0	0	1	0
TRIREDRAFT_109237_EGR46939_predicted_protein	0	0	0	0	0	0	0	1	1	1	1	0	0	1	0	0	0	3	1	0	0	1	1	1
TRIREDRAFT_109239_EGR46940_predicted_protein	31	142	140	32	52	38	4	40	43	15	95	83	25	63	146	65	121	124	64	60	98	65	249	193
TRIREDRAFT_109242_EGR46943_predicted_protein	2	6	1	1	6	4	0	16	6	5	13	3	5	3	10	3	8	8	16	8	9	4	10	7
TRIREDRAFT_109243_EGR46944_predicted_protein	0	0	0	0	0	0	1	2	3	0	0	0	0	0	0	0	0	0	4	7	8	0	2	0
TRIREDRAFT_109244_EGR47051_predicted_protein	1	0	2	2	1	1	3	0	4	0	4	1	1	5	9	1	10	5	14	12	11	2	12	5
TRIREDRAFT_109249_EGR46946_predicted_protein	4	4	4	1	0	1	9	6	5	1	2	6	8	19	22	1	3	2	42	23	19	3	4	9
TRIREDRAFT_109253_EGR47056_predicted_protein	0	0	2	0	0	0	0	2	1	0	2	1	0	0	1	0	0	0	0	2	1	4	3	4
TRIREDRAFT_109255_EGR47057_predicted_protein	10	54	47	32	28	17	3	56	84	22	40	25	18	59	74	48	69	103	10	6	11	67	44	40
TRIREDRAFT_109264_EGR47063_predicted_protein	0	0	0	0	0	0	0	1	0	0	0	0	0	3	0	0	0	1	0	0	0	0	0	0
TRIREDRAFT_109267_EGR47065_predicted_protein	0	0	0	0	0	0	4	1	0	0	0	0	0	0	0	0	0	0	3	1	0	0	0	0
TRIREDRAFT_109273_EGR46956_predicted_protein	6	9	18	14	6	11	13	10	5	19	12	8	5	19	21	5	16	17	24	10	11	8	7	4
TRIREDRAFT_109275_EGR46958_predicted_protein	1	10	12	21	8	5	22	29	25	4	14	12	2	5	7	18	15	14	8	7	10	25	14	18
TRIREDRAFT_109276_EGR46959_predicted_protein	0	0	0	0	0	0	3	1	1	0	0	0	0	3	0	0	0	0	5	1	3	0	0	1
TRIREDRAFT_109277_EGR46960_predicted_protein	0	0	0	0	0	0	1	0	0	0	0	0	0	0	3	1	1	1	0	2	0	0	1	1
TRIREDRAFT_109278_EGR46961_glycoside_hydrolase_family_24	0	2	1	0	0	0	6	8	10	2	3	1	1	0	3	0	0	1	8	4	4	5	5	2
TRIREDRAFT_109282_EGR47069_predicted_protein	0	3	1	0	0	0	10	4	1	1	3	0	0	1	1	0	0	1	3	1	2	0	0	2
TRIREDRAFT_109284_EGR46964_predicted_protein	0	0	0	0	0	0	2	0	0	0	0	0	0	0	0	0	0	0	0	0	0	0	0	0
TRIREDRAFT_109285_EGR47071_predicted_protein	19	26	34	75	20	21	39	59	54	23	45	26	15	25	53	49	13	41	69	12	19	77	28	27
TRIREDRAFT_109287_EGR46965_predicted_protein	0	5	3	3	2	3	4	9	8	1	4	5	2	4	6	7	9	6	5	4	4	4	8	5
TRIREDRAFT_109296_EGR47077_predicted_protein	1	4	6	2	2	2	6	4	5	3	5	4	2	4	9	0	4	3	21	14	22	4	3	4
TRIREDRAFT_109300_EGR47080_predicted_protein	0	0	0	0	0	0	0	0	0	0	0	0	0	0	1	0	0	0	0	0	0	0	0	0
TRIREDRAFT_109304_EGR46973_predicted_protein	0	0	0	0	0	0	0	0	0	0	0	0	0	0	0	0	0	0	0	0	0	0	0	0
TRIREDRAFT_109305_EGR46974_predicted_protein	0	0	0	0	0	0	0	0	0	0	0	0	0	0	0	0	0	0	0	0	0	0	0	0
TRIREDRAFT_109307_EGR47082_predicted_protein	5	4	12	10	2	5	6	2	2	0	3	1	3	4	11	5	6	8	8	13	16	7	10	3
TRIREDRAFT_109311_EGR46978_predicted_protein	0	3	1	0	0	1	1	2	6	2	0	1	1	3	2	0	1	1	1	0	5	0	0	0
TRIREDRAFT_109313_EGR47084_predicted_protein	0	1	1	1	0	0	3	5	3	3	1	2	0	1	0	0	0	0	1	3	0	0	2	1
TRIREDRAFT_109317_EGR47086_predicted_protein	8	24	22	31	16	22	51	121	105	34	31	15	8	23	23	8	10	9	9	16	14	18	15	9
TRIREDRAFT_109319_EGR47087_predicted_protein	0	0	0	0	0	0	0	0	0	0	0	0	0	0	0	0	0	0	0	0	0	0	0	0
TRIREDRAFT_109320_EGR47088_predicted_protein	0	0	0	0	0	0	0	0	0	0	0	0	0	0	0	0	0	0	0	0	0	0	0	0
TRIREDRAFT_109321_EGR47089_predicted_protein	0	0	0	0	0	0	0	0	0	0	0	0	0	0	0	0	0	0	0	0	0	0	0	0
TRIREDRAFT_109323_EGR46984_predicted_protein	1	0	0	0	2	1	0	10	12	2	0	0	2	2	0	2	2	2	2	2	0	3	2	3
TRIREDRAFT_109325_EGR47090_predicted_protein	3	7	4	1	1	1	18	28	28	0	3	3	3	12	30	4	2	5	21	23	26	5	4	6
TRIREDRAFT_109328_EGR46987_fungal_specific_transcription_factor_domain-containing_protein	2	16	16	14	2	7	25	41	55	22	18	14	3	20	26	14	18	17	30	19	35	22	19	22
TRIREDRAFT_109329_EGR46988_predicted_protein	5	21	20	28	6	10	32	32	49	34	36	18	3	40	38	14	25	22	54	53	29	20	31	20
TRIREDRAFT_109330_EGR47092_predicted_protein	21	68	58	88	33	42	172	93	95	57	113	67	38	41	72	55	54	68	207	72	71	93	77	47
TRIREDRAFT_109331_EGR46990_predicted_protein	0	0	0	0	0	0	0	0	0	0	0	0	0	0	0	0	0	0	0	0	0	0	0	0
TRIREDRAFT_109334_EGR46992_predicted_protein	0	0	0	0	0	0	0	0	0	0	0	0	0	0	0	0	0	0	0	0	1	0	0	0
TRIREDRAFT_109335_EGR47094_predicted_protein	0	0	0	0	0	0	1	0	2	0	0	0	0	0	0	0	0	0	4	3	0	0	0	0
TRIREDRAFT_109337_EGR46993_predicted_protein	7	16	17	20	15	11	31	70	74	35	34	32	7	19	32	10	8	19	37	20	38	7	8	20
TRIREDRAFT_109338_EGR47095_predicted_protein	1	0	0	0	0	1	6	8	3	0	0	0	0	0	0	0	0	0	12	11	8	0	2	0
TRIREDRAFT_109339_EGR46994_predicted_protein	5	27	34	18	14	17	25	103	117	29	43	24	14	28	46	16	19	28	48	65	39	21	25	23
TRIREDRAFT_109341_EGR47096_predicted_protein	2	2	4	0	0	0	9	16	15	3	8	2	2	4	5	4	1	6	12	12	5	2	8	6
TRIREDRAFT_109344_EGR47099_predicted_protein	0	0	0	0	0	1	0	0	0	0	0	0	0	0	0	0	0	0	0	0	1	0	0	0
TRIREDRAFT_109345_EGR46997_predicted_protein	0	0	0	0	0	0	0	0	1	0	1	0	0	0	1	0	1	1	0	3	2	0	2	1
TRIREDRAFT_109346_EGR46998_predicted_protein	0	0	0	1	0	0	6	3	5	0	2	0	0	1	6	1	0	1	6	4	4	0	1	2
TRIREDRAFT_109349_EGR47101_hypothetical_protein	0	0	0	0	0	0	0	0	0	0	0	0	0	0	0	0	0	0	0	0	0	0	0	0
TRIREDRAFT_109351_EGR47102_predicted_protein	0	0	0	0	0	0	0	0	0	0	0	0	0	0	0	0	0	0	0	0	0	0	0	0
TRIREDRAFT_109353_EGR47103_predicted_protein	0	0	0	0	0	0	0	0	0	0	0	0	0	0	0	0	0	0	0	0	0	0	0	0
TRIREDRAFT_109357_EGR47105_predicted_protein	0	0	1	0	0	0	0	0	0	0	0	0	0	0	1	0	0	0	0	1	0	0	1	0
TRIREDRAFT_109359_EGR47106_predicted_protein	0	0	0	0	0	0	0	0	0	0	0	0	0	0	0	0	0	0	0	1	0	0	0	0
TRIREDRAFT_109361_EGR47005_glycosyltransferase_family_32	0	0	0	0	0	0	0	0	2	0	0	0	0	0	0	0	0	0	0	0	0	0	0	0
TRIREDRAFT_109364_EGR47006_predicted_protein	0	0	0	0	0	0	0	0	0	0	0	0	0	0	0	0	0	0	0	0	0	0	0	0
TRIREDRAFT_109365_EGR47007_predicted_protein	0	0	0	0	0	0	0	0	0	0	0	0	0	0	0	0	0	0	0	0	0	0	0	0
TRIREDRAFT_109367_EGR47111_predicted_protein	0	0	0	0	0	0	0	0	0	0	0	0	0	0	0	0	0	0	0	0	0	0	0	0
TRIREDRAFT_109370_EGR47008_predicted_protein	0	0	0	0	0	0	1	0	1	0	0	0	0	0	0	0	0	0	0	0	0	0	0	0
TRIREDRAFT_109371_EGR47114_predicted_protein	3	9	16	4	4	6	64	18	13	8	18	10	1	6	6	5	2	5	11	7	10	2	4	7
TRIREDRAFT_109372_EGR47009_predicted_protein	2	12	8	2	3	4	50	19	14	4	12	10	1	7	6	4	3	4	20	10	7	1	2	7
TRIREDRAFT_109373_EGR47010_predicted_protein	4	10	13	3	3	7	74	35	27	2	28	13	2	13	11	8	6	6	19	13	6	1	10	12
TRIREDRAFT_109376_EGR47013_pyridoxal-dependent_decarboxylase	0	0	0	0	0	0	0	3	2	0	0	0	0	0	0	0	0	0	0	1	0	0	0	0
TRIREDRAFT_109378_EGR47116_amidase	2	4	4	7	6	0	0	1	5	7	0	0	0	0	0	10	4	3	1	0	0	11	1	1
TRIREDRAFT_109379_EGR47014_predicted_protein	0	2	0	4	0	0	11	7	5	14	22	10	0	4	8	3	15	10	13	24	23	12	18	9
TRIREDRAFT_109381_EGR47015_predicted_protein	0	0	1	1	0	1	2	0	0	0	0	2	0	1	1	0	0	0	7	0	1	2	1	1
TRIREDRAFT_109385_EGR47016_predicted_protein	12	38	48	45	39	35	38	120	82	86	84	46	12	28	53	39	46	42	52	56	40	36	57	30
TRIREDRAFT_109387_EGR47121_predicted_protein	0	0	1	0	0	0	2	2	1	0	1	2	2	7	13	1	1	0	18	16	16	0	2	0
TRIREDRAFT_109388_EGR47122_predicted_protein	0	0	0	0	0	0	0	0	0	0	0	0	0	0	0	0	0	0	0	0	0	0	0	0
TRIREDRAFT_109392_EGR47125_predicted_protein	1	3	7	2	2	1	11	7	7	2	6	4	1	6	7	3	8	2	12	6	5	4	9	8
TRIREDRAFT_109394_EGR47019_predicted_protein	0	3	3	1	5	0	2	3	6	2	3	1	3	5	3	3	2	7	7	10	4	6	13	8
TRIREDRAFT_109397_EGR47128_predicted_protein	16	30	24	64	17	29	36	68	59	32	56	32	15	23	35	32	19	34	63	42	41	36	35	38
TRIREDRAFT_109404_EGR47026_predicted_protein	4	22	22	4	3	2	58	24	27	2	9	4	12	17	27	14	18	24	73	32	35	3	4	4
TRIREDRAFT_109410_EGR47030_predicted_protein	1	7	4	4	1	1	12	16	16	3	14	5	5	4	5	6	6	2	22	12	16	3	15	8
TRIREDRAFT_109412_EGR47031_predicted_protein	3	19	27	11	19	8	36	30	24	23	24	19	9	33	26	9	12	16	44	50	29	14	17	10
TRIREDRAFT_109415_EGR47032_predicted_protein	0	0	0	0	0	0	0	0	0	0	0	0	0	0	0	0	0	0	0	0	0	0	0	0
TRIREDRAFT_109416_EGR47136_predicted_protein	16	21	31	36	12	24	38	62	44	15	42	37	11	30	45	34	18	42	96	27	38	48	36	25
TRIREDRAFT_109428_EGR46816_hypothetical_protein	24	100	115	90	46	52	72	156	152	52	156	118	39	108	175	117	91	158	147	99	118	131	99	131
TRIREDRAFT_109431_EGR46817_predicted_protein	35	125	108	83	47	71	103	159	196	77	171	112	40	126	177	66	90	101	250	182	161	62	104	85
TRIREDRAFT_109432_EGR46707_predicted_protein	7	35	26	18	7	10	66	55	40	34	65	30	15	29	36	29	16	32	92	34	36	34	40	31
TRIREDRAFT_109435_EGR46708_predicted_protein	45	237	206	100	129	59	128	297	274	195	395	214	62	192	294	90	151	175	176	303	232	145	189	162
TRIREDRAFT_109437_EGR46709_predicted_protein	4	10	7	9	3	4	11	6	13	6	14	4	3	9	14	1	1	8	12	8	10	2	4	9
TRIREDRAFT_109443_EGR46711_predicted_protein	12	38	42	44	14	21	30	36	42	31	34	21	10	20	30	17	15	21	39	19	30	21	20	14
TRIREDRAFT_109444_EGR46712_predicted_protein	0	1	0	0	0	0	1	0	1	2	1	0	1	0	0	0	1	0	2	0	0	0	0	0
TRIREDRAFT_109457_EGR46719_transcription_factor_IIF_beta_subunit	15	36	46	39	22	19	83	61	86	27	60	63	27	49	58	35	30	58	127	75	76	44	73	60
TRIREDRAFT_109473_EGR46833_predicted_protein	7	23	28	19	14	7	64	43	32	33	40	29	9	18	34	19	39	27	60	40	51	49	32	27
TRIREDRAFT_109475_EGR46726_predicted_protein	0	0	1	0	1	1	1	2	2	1	1	0	0	2	1	1	3	1	3	6	2	1	0	2
TRIREDRAFT_109476_EGR46835_predicted_protein	0	0	1	0	0	0	1	0	0	0	0	0	0	0	0	0	0	0	0	1	0	0	0	0
TRIREDRAFT_109479_EGR46836_predicted_protein	2	12	13	19	5	15	20	33	36	11	25	13	11	6	23	8	6	12	30	29	18	14	10	13
TRIREDRAFT_109486_EGR46730_predicted_protein	0	0	0	0	0	0	0	0	0	0	0	0	0	0	0	0	0	0	0	0	0	0	0	0
TRIREDRAFT_109487_EGR46731_predicted_protein	0	4	5	3	1	2	4	29	29	1	6	6	1	2	8	1	5	5	14	7	8	2	7	4
TRIREDRAFT_109489_EGR46839_predicted_protein	0	0	0	0	0	0	0	0	0	0	0	0	0	0	0	0	0	0	0	0	0	0	0	0
TRIREDRAFT_109492_EGR46841_predicted_protein	11	69	79	90	73	74	57	227	175	76	153	96	21	41	70	57	59	77	86	77	79	49	67	61
TRIREDRAFT_109494_EGR46735_predicted_protein	7	24	35	19	12	20	23	59	46	13	31	30	5	17	42	20	14	36	53	33	25	14	31	28
TRIREDRAFT_109512_EGR46849_predicted_protein	2	17	14	11	8	6	24	26	30	7	24	18	11	14	29	8	7	18	25	19	21	12	17	10
TRIREDRAFT_109523_EGR46748_predicted_protein	9	46	42	28	27	24	70	62	55	28	44	35	20	40	71	37	52	46	93	50	53	52	51	56
TRIREDRAFT_109526_EGR46856_predicted_protein	4	31	20	28	18	12	10	12	28	19	24	21	8	14	13	19	10	22	16	14	17	38	15	12
TRIREDRAFT_109531_EGR46858_predicted_protein	9	10	26	12	12	11	34	24	20	7	11	9	7	22	54	5	10	13	46	29	35	11	9	10
TRIREDRAFT_109536_EGR46860_predicted_protein	9	18	36	31	11	20	29	46	34	11	25	18	10	10	25	10	2	19	32	17	31	14	19	13
TRIREDRAFT_109538_EGR46862_predicted_protein	0	0	0	0	0	0	0	0	0	0	1	1	0	1	0	0	0	1	0	0	1	0	1	1
TRIREDRAFT_109548_EGR46868_predicted_protein	4	20	22	15	8	6	14	37	31	30	30	11	8	21	28	8	15	28	33	48	56	19	20	17
TRIREDRAFT_109549_EGR46755_predicted_protein	3	12	7	5	4	5	4	11	10	12	7	2	4	6	4	3	7	2	12	10	20	8	9	5
TRIREDRAFT_109560_EGR46872_predicted_protein	5	16	18	20	13	10	16	21	14	18	18	13	5	10	25	12	13	11	28	20	26	20	9	11
TRIREDRAFT_109562_EGR46874_predicted_protein	2	0	0	0	0	0	6	10	12	4	3	0	0	0	1	1	0	1	2	1	1	2	4	2
TRIREDRAFT_109585_EGR46881_predicted_protein	17	56	55	29	16	14	61	34	36	38	47	19	30	69	90	33	45	63	72	76	92	37	99	61
TRIREDRAFT_109590_EGR46882_predicted_protein	0	0	0	0	0	0	0	0	0	0	0	0	0	0	0	0	0	1	0	0	0	0	0	0
TRIREDRAFT_109601_EGR46887_predicted_protein	78	190	189	276	79	166	211	266	245	177	250	175	63	150	221	106	97	145	312	208	188	86	124	121
TRIREDRAFT_109602_EGR46778_hypothetical_protein	14	34	34	38	19	13	43	60	62	34	52	31	16	32	48	30	21	29	59	64	59	28	19	30
TRIREDRAFT_109607_EGR46780_predicted_protein	0	0	0	0	0	0	0	0	0	0	0	0	0	0	0	0	0	0	0	0	0	0	0	0
TRIREDRAFT_109608_EGR46890_predicted_protein	0	0	0	0	0	0	0	0	0	0	0	0	0	0	0	0	0	0	0	0	0	0	0	0
TRIREDRAFT_109619_EGR46787_predicted_protein	1	5	10	12	3	2	24	46	20	15	20	25	5	14	21	11	9	10	24	31	21	8	19	10
TRIREDRAFT_109639_EGR46902_predicted_protein	2	1	5	7	4	6	1	9	7	8	13	8	0	7	10	3	6	6	9	10	10	2	5	4
TRIREDRAFT_109641_EGR46796_predicted_protein	0	1	1	0	0	0	0	0	1	0	1	0	0	0	2	0	1	1	0	1	3	0	1	0
TRIREDRAFT_109643_EGR46797_predicted_protein	22	83	82	79	45	59	52	73	103	88	93	53	19	70	88	54	63	68	50	45	47	64	62	54
TRIREDRAFT_109648_EGR46800_predicted_protein	3	3	2	1	0	0	1	2	0	2	3	2	0	1	4	0	2	2	2	6	6	4	4	2
TRIREDRAFT_109652_EGR46908_predicted_protein	19	85	104	151	53	74	66	142	136	52	78	57	22	53	89	60	26	64	112	46	59	58	40	45
TRIREDRAFT_109668_EGR46913_predicted_protein	0	0	0	0	0	0	0	0	0	0	0	1	0	1	0	0	0	0	0	0	2	0	0	1
TRIREDRAFT_109670_EGR46811_predicted_protein	0	1	0	0	1	1	0	1	1	2	0	1	0	0	0	0	0	1	0	1	0	0	0	0
TRIREDRAFT_109673_EGR46596_predicted_protein	0	0	0	0	0	0	1	0	0	1	0	0	0	0	0	0	1	1	0	0	0	0	0	0
TRIREDRAFT_109677_EGR46488_predicted_protein	1	2	3	1	1	3	2	8	4	3	4	0	1	2	5	1	2	1	3	3	4	2	5	4
TRIREDRAFT_109679_EGR46598_predicted_protein	0	0	0	0	0	0	0	0	0	3	2	0	0	1	2	2	0	2	1	3	1	0	1	0
TRIREDRAFT_109687_EGR46492_predicted_protein	0	7	6	8	12	9	6	10	4	7	6	2	1	1	4	3	5	7	1	2	1	7	5	8
TRIREDRAFT_109708_EGR46499_predicted_protein	5	12	8	8	6	5	18	18	18	16	17	13	5	25	30	7	7	14	30	34	27	10	18	16
TRIREDRAFT_109716_EGR46617_predicted_protein	7	23	31	16	7	13	129	121	110	6	46	31	16	28	59	25	19	43	81	44	54	27	27	27
TRIREDRAFT_109721_EGR46621_predicted_protein	0	8	4	1	2	0	21	5	9	6	6	2	0	6	4	3	1	1	19	11	7	10	4	2
TRIREDRAFT_109722_EGR46622_predicted_protein	21	27	33	78	14	16	82	72	88	48	52	49	20	34	62	41	19	41	132	59	68	38	40	48
TRIREDRAFT_109724_EGR46504_predicted_protein	21	61	65	50	29	30	145	180	150	108	120	72	39	95	132	64	56	97	163	142	134	98	98	76
TRIREDRAFT_109725_EGR46505_predicted_protein	0	1	2	0	0	0	0	3	1	0	0	0	0	0	0	0	1	0	0	0	0	1	0	0
TRIREDRAFT_109726_EGR46624_predicted_protein	0	0	0	0	0	0	0	0	0	0	0	0	0	0	0	0	0	0	1	0	0	0	0	0
TRIREDRAFT_109729_EGR46507_predicted_protein	6	10	13	6	2	0	9	20	9	14	19	9	2	17	14	2	5	7	29	18	22	4	3	4
TRIREDRAFT_109746_EGR46513_predicted_protein	3	7	9	6	5	6	16	10	14	5	16	4	4	10	13	9	10	14	14	15	25	9	5	8
TRIREDRAFT_109747_EGR46514_predicted_protein	11	32	31	69	28	37	55	126	89	65	98	43	12	27	47	57	41	75	56	34	44	80	51	37
TRIREDRAFT_109748_EGR46515_predicted_protein	7	8	16	16	10	5	48	26	29	7	22	14	10	19	19	19	8	19	30	27	32	18	12	12
TRIREDRAFT_109756_EGR46519_predicted_protein	6	7	7	9	2	5	67	21	29	13	12	15	9	10	26	17	15	22	35	14	25	15	19	15
TRIREDRAFT_109760_EGR46640_predicted_protein	3	8	6	10	11	5	9	23	24	22	16	16	5	5	13	21	15	18	12	6	11	14	18	21
TRIREDRAFT_109761_EGR46522_predicted_protein	0	1	1	0	1	0	7	4	0	0	4	1	0	1	1	0	0	0	2	2	4	0	1	2
TRIREDRAFT_109778_EGR46649_predicted_protein	9	26	16	30	8	11	48	27	23	10	24	19	11	34	27	20	19	14	74	15	25	24	16	14
TRIREDRAFT_109779_EGR46530_predicted_protein	0	0	0	0	0	0	0	0	0	0	0	0	0	1	0	0	0	0	0	0	0	0	0	0
TRIREDRAFT_109787_EGR46535_predicted_protein	5	6	12	8	2	2	69	18	16	0	11	22	8	12	23	11	9	13	93	28	25	14	21	10
TRIREDRAFT_109790_EGR46654_predicted_protein	7	25	28	27	5	15	34	41	33	28	42	35	13	35	43	31	24	33	92	50	25	32	45	47
TRIREDRAFT_109793_EGR46538_predicted_protein	1	1	1	1	0	0	0	2	1	0	1	1	0	0	2	1	2	1	2	0	1	0	2	0
TRIREDRAFT_109796_EGR46541_predicted_protein	13	36	42	48	17	27	21	99	105	41	60	49	9	33	47	38	26	49	39	11	27	35	26	23
TRIREDRAFT_109797_EGR46542_predicted_protein	14	28	26	59	10	18	77	29	21	30	36	18	27	49	80	36	21	26	150	65	48	29	33	32
TRIREDRAFT_109798_EGR46657_predicted_protein	0	1	0	2	1	0	5	0	0	2	2	1	0	2	0	1	0	2	1	2	0	2	3	0
TRIREDRAFT_109801_EGR46659_predicted_protein	1	2	0	0	0	1	6	5	3	2	2	0	0	3	2	2	1	0	0	10	3	1	2	3
TRIREDRAFT_109806_EGR46546_predicted_protein	86	208	215	352	132	193	58	391	455	189	306	179	76	160	220	351	250	324	143	60	54	480	235	176
TRIREDRAFT_109811_EGR46664_predicted_protein	8	29	27	9	50	27	86	190	209	93	242	178	36	137	222	104	222	255	175	231	208	184	299	302
TRIREDRAFT_109815_EGR46666_predicted_protein	0	0	0	0	0	0	0	1	1	0	0	0	0	0	0	0	0	0	0	1	0	0	0	0
TRIREDRAFT_109828_EGR46672_predicted_protein	0	2	2	1	1	1	58	23	22	4	6	5	0	2	0	0	11	10	20	13	12	5	5	4
TRIREDRAFT_109833_EGR46674_predicted_protein	5	20	13	14	8	4	12	23	13	26	12	11	3	8	23	2	12	16	24	26	24	17	23	11
TRIREDRAFT_109835_EGR46675_predicted_protein	1	3	5	2	3	1	8	11	6	9	2	1	2	8	12	4	7	6	18	8	7	7	7	5
TRIREDRAFT_109837_EGR46559_predicted_protein	0	6	6	2	4	1	2	28	31	4	8	1	3	1	2	2	3	0	3	1	4	3	1	3
TRIREDRAFT_109846_EGR46681_predicted_protein	0	0	1	0	0	0	0	4	2	0	1	0	0	0	1	0	0	0	0	0	0	0	1	0
TRIREDRAFT_109848_EGR46563_predicted_protein	0	1	1	3	2	0	2	1	2	1	3	1	0	0	1	2	0	2	3	0	0	0	1	1
TRIREDRAFT_109849_EGR46564_predicted_protein	0	0	1	2	0	0	4	1	2	2	0	1	1	1	3	0	1	1	0	3	4	2	0	0
TRIREDRAFT_109850_EGR46565_predicted_protein	12	21	32	19	7	16	96	32	31	5	35	35	19	30	44	20	15	25	126	48	72	17	42	29
TRIREDRAFT_109870_EGR46576_predicted_protein	45	91	106	162	40	67	151	306	319	82	125	133	45	87	156	125	61	116	254	98	105	133	104	104
TRIREDRAFT_109872_EGR46578_predicted_protein	6	19	19	14	5	13	12	21	37	13	14	6	1	19	20	14	18	16	47	21	20	19	19	18
TRIREDRAFT_109876_EGR46579_casein_kinase_I	79	183	229	239	62	137	295	343	475	67	191	263	97	132	308	224	69	190	557	203	277	252	148	236
TRIREDRAFT_109883_EGR46583_predicted_protein	0	6	12	3	5	3	10	10	18	5	5	3	3	4	7	2	1	3	9	7	7	1	1	5
TRIREDRAFT_109889_EGR46586_predicted_protein	0	1	3	1	0	1	1	3	1	0	3	3	0	2	0	1	1	2	1	2	3	0	3	2
TRIREDRAFT_109895_EGR46694_predicted_protein	7	33	13	15	10	10	48	22	36	19	29	18	7	17	46	18	18	30	72	27	34	24	30	22
TRIREDRAFT_109903_EGR46593_predicted_protein	8	34	44	30	24	21	19	67	67	20	57	39	11	29	46	9	23	31	65	52	52	17	30	30
TRIREDRAFT_109905_EGR46390_predicted_protein	3	10	10	4	1	2	2	7	7	4	6	5	1	4	11	1	0	4	12	6	6	1	1	3
TRIREDRAFT_109907_EGR46391_predicted_protein	1	0	0	0	0	0	119	1	0	2	1	1	0	0	1	0	3	0	5	4	5	0	0	0
TRIREDRAFT_109908_EGR46392_predicted_protein	0	0	0	0	0	0	0	1	0	0	0	1	0	0	0	0	0	0	0	0	1	0	1	0
TRIREDRAFT_109909_EGR46393_predicted_protein	0	0	0	0	0	0	0	0	0	2	1	0	0	0	0	0	0	0	0	1	0	1	1	0
TRIREDRAFT_109910_EGR46305_predicted_protein	0	0	0	0	0	0	0	0	0	0	0	0	0	0	0	0	0	0	0	0	0	1	0	0
TRIREDRAFT_109911_EGR46306_predicted_protein	0	0	0	0	0	0	0	0	0	0	0	0	0	0	0	0	0	0	0	0	0	0	0	0
TRIREDRAFT_109925_EGR46401_predicted_protein	0	0	1	0	0	0	0	0	0	0	0	0	0	0	0	0	0	0	1	0	0	0	0	0
TRIREDRAFT_109929_EGR46403_predicted_protein	7	25	29	15	6	7	19	59	40	34	45	25	8	24	59	16	30	37	49	48	58	18	30	13
TRIREDRAFT_109934_EGR46311_predicted_protein	0	0	0	0	0	0	1	2	1	1	1	2	0	2	1	0	2	0	0	0	1	1	4	1
TRIREDRAFT_109943_EGR46315_predicted_protein	0	0	0	0	0	0	0	0	0	0	0	0	0	0	0	0	0	0	0	0	0	0	0	0
TRIREDRAFT_109944_EGR46408_predicted_protein	0	0	0	0	0	0	8	13	7	0	3	3	0	0	1	0	0	0	1	0	0	0	0	0
TRIREDRAFT_109945_EGR46316_predicted_protein	6	10	13	8	14	9	150	49	53	34	100	79	11	12	14	25	14	24	136	38	40	17	57	58
TRIREDRAFT_109946_EGR46409_predicted_protein	0	4	4	3	0	0	0	1	2	2	2	1	0	0	3	4	2	3	1	2	4	8	0	8
TRIREDRAFT_109949_EGR46318_predicted_protein	0	0	0	0	0	0	0	0	0	0	0	0	0	0	0	0	0	0	0	0	0	0	0	0
TRIREDRAFT_109952_EGR46320_predicted_protein	1	0	2	0	2	0	4	11	8	0	7	3	1	0	3	1	1	1	4	3	1	0	4	3
TRIREDRAFT_109956_EGR46322_predicted_protein	2	2	3	2	1	0	4	8	5	1	3	1	2	3	5	0	0	3	11	2	11	1	1	2
TRIREDRAFT_109958_EGR46324_predicted_protein	6	21	26	22	14	16	22	38	26	21	22	29	6	28	23	14	19	24	45	37	36	27	29	19
TRIREDRAFT_109960_EGR46326_predicted_protein	1	3	0	0	1	0	6	6	6	0	2	0	3	2	3	0	0	0	8	8	12	0	0	0
TRIREDRAFT_109967_EGR46330_predicted_protein	0	0	0	0	0	1	0	0	0	0	0	0	0	0	0	0	0	0	0	0	0	0	0	0
TRIREDRAFT_109972_EGR46418_predicted_protein	0	1	0	1	1	0	4	3	2	2	3	3	1	1	0	1	2	2	5	4	2	0	4	4
TRIREDRAFT_109973_EGR46331_predicted_protein	2	15	14	17	4	10	8	29	28	14	21	13	5	12	19	10	13	11	19	26	20	8	15	25
TRIREDRAFT_109980_EGR46421_predicted_protein	35	124	150	145	54	96	85	332	317	109	159	128	49	99	182	148	85	155	137	114	135	178	116	127
TRIREDRAFT_109983_EGR46336_predicted_protein	1	2	2	0	1	0	2	5	5	1	3	1	2	2	4	2	0	4	0	2	2	8	1	2
TRIREDRAFT_109986_EGR46425_predicted_protein	1	4	4	3	4	2	7	7	9	6	5	7	0	4	7	4	1	6	3	10	7	2	5	4
TRIREDRAFT_109994_EGR46428_predicted_protein	5	24	27	41	13	18	46	58	63	36	31	21	10	25	29	28	14	17	45	17	28	34	22	19
TRIREDRAFT_109998_EGR46343_predicted_protein	80	192	212	360	106	153	251	299	188	234	201	105	68	165	194	221	225	304	117	133	142	303	213	183
TRIREDRAFT_110007_EGR46433_predicted_protein	1	4	5	1	4	3	47	28	13	2	5	4	6	3	10	4	4	5	58	9	10	4	6	4
TRIREDRAFT_110008_EGR46434_predicted_protein	0	0	0	0	0	0	0	0	0	0	0	0	1	0	0	0	0	0	0	0	0	0	0	1
TRIREDRAFT_110015_EGR46352_predicted_protein	20	48	51	99	50	51	46	90	65	39	107	69	27	47	103	75	40	56	213	63	76	72	68	82
TRIREDRAFT_110023_EGR46355_predicted_protein	16	40	47	42	17	22	99	39	28	18	40	25	32	54	85	24	22	47	164	46	67	25	21	26
TRIREDRAFT_110025_EGR46356_predicted_protein	0	1	0	0	1	0	1	0	1	0	1	0	1	0	0	0	0	1	1	1	0	0	1	0
TRIREDRAFT_110026_EGR46357_predicted_protein	1	0	0	0	0	0	2	0	0	0	0	0	1	0	0	0	0	0	0	0	1	1	0	0
TRIREDRAFT_110028_EGR46445_predicted_protein	0	18	16	13	8	5	15	41	22	7	18	11	8	5	25	7	14	6	21	18	16	12	11	16
TRIREDRAFT_110032_EGR46359_predicted_protein	1	10	8	12	1	6	40	22	18	4	14	14	8	12	23	4	8	11	41	15	20	10	16	19
TRIREDRAFT_110035_EGR46448_predicted_protein	5	11	8	4	1	1	0	2	2	4	1	3	6	10	8	2	1	5	0	2	1	2	0	0
TRIREDRAFT_110040_EGR46362_hypothetical_protein	27	78	86	74	34	43	106	101	97	61	94	69	34	79	121	52	40	53	188	96	131	43	62	44
TRIREDRAFT_110056_EGR46457_predicted_protein	0	0	0	0	0	0	0	0	0	1	0	0	0	0	0	0	0	0	1	0	0	0	0	1
TRIREDRAFT_110058_EGR46368_predicted_protein	0	0	0	0	0	0	0	0	0	0	0	0	0	0	1	0	0	0	0	0	0	0	0	0
TRIREDRAFT_110078_EGR46467_predicted_protein	2	4	7	1	3	0	0	2	3	1	1	0	0	5	7	3	0	0	4	0	4	0	2	0
TRIREDRAFT_110079_EGR46468_predicted_protein	0	1	0	0	0	0	0	0	1	0	0	0	0	0	0	0	0	0	0	0	0	0	0	1
TRIREDRAFT_110088_EGR46376_predicted_protein	22	48	38	52	13	26	141	144	123	41	75	48	24	53	69	51	37	74	242	76	82	108	57	58
TRIREDRAFT_110096_EGR46380_predicted_protein	0	1	0	0	0	0	1	1	0	0	0	2	0	0	1	1	0	2	0	1	1	2	0	1
TRIREDRAFT_110117_EGR46210_predicted_protein	0	0	1	0	0	0	0	0	0	1	0	0	0	0	0	0	0	1	0	0	0	0	0	0
TRIREDRAFT_110122_EGR46112_predicted_protein	5	22	20	27	5	11	17	39	39	10	22	28	21	24	41	12	6	12	93	25	28	18	14	17
TRIREDRAFT_110127_EGR46217_predicted_protein	35	61	49	76	19	11	209	117	71	72	70	48	34	67	107	52	38	56	194	106	100	52	40	30
TRIREDRAFT_110128_EGR46218_predicted_protein	0	0	0	0	0	0	0	0	0	0	0	0	0	0	0	0	0	0	0	0	0	2	0	0
TRIREDRAFT_110131_EGR46116_predicted_protein	0	0	0	0	0	0	0	0	1	0	0	0	0	0	0	0	0	0	0	0	0	0	0	0
TRIREDRAFT_110133_EGR46219_predicted_protein	1	2	0	0	0	0	5	3	4	3	4	0	2	5	4	2	0	2	12	8	12	2	3	0
TRIREDRAFT_110140_EGR46121_predicted_protein	1	0	0	1	1	1	0	4	2	1	1	1	0	1	2	0	0	1	2	0	1	0	0	0
TRIREDRAFT_110144_EGR46122_predicted_protein	5	10	12	23	6	12	22	28	27	14	24	12	5	12	26	16	2	4	35	24	21	13	12	13
TRIREDRAFT_110150_EGR46125_predicted_protein	1	5	8	8	1	2	15	9	11	16	12	7	7	7	23	5	5	13	19	15	23	4	9	6
TRIREDRAFT_110151_EGR46225_predicted_protein	0	0	0	0	0	0	0	1	0	0	0	0	0	0	0	0	0	0	2	1	1	1	0	1
TRIREDRAFT_110152_EGR46126_basic-Leucine_zipper_transcription_factor	3	2	4	3	6	8	30	26	27	0	16	16	1	2	4	4	1	6	74	19	23	4	8	10
TRIREDRAFT_110153_EGR46226_predicted_protein	0	0	0	0	0	0	0	0	0	0	0	0	0	0	0	0	0	0	0	0	0	0	0	0
TRIREDRAFT_110158_EGR46227_predicted_protein	0	0	0	0	0	0	0	0	0	0	0	0	0	0	1	0	0	0	0	0	0	0	1	0
TRIREDRAFT_110159_EGR46131_predicted_protein	0	0	2	1	0	1	6	12	15	1	1	3	1	2	4	0	0	0	6	11	12	0	1	3
TRIREDRAFT_110167_EGR46135_predicted_protein	0	1	3	2	0	0	3	1	2	2	2	1	0	3	1	0	0	1	17	7	7	1	2	2
TRIREDRAFT_110170_EGR46137_predicted_protein	17	58	35	54	13	35	182	35	32	58	57	23	32	67	93	37	37	58	167	95	93	62	38	27
TRIREDRAFT_110171_EGR46231_predicted_protein	259	432	526	906	152	359	445	340	318	252	354	260	169	270	532	315	108	231	800	248	294	187	138	179
TRIREDRAFT_110173_EGR46233_predicted_protein	93	218	317	306	123	176	9	76	117	107	350	194	57	162	217	304	281	417	96	117	149	457	526	519
TRIREDRAFT_110174_EGR46138_predicted_protein	0	0	0	4	0	2	3	2	1	3	0	0	0	4	0	1	0	1	1	0	0	1	0	0
TRIREDRAFT_110197_EGR46241_predicted_protein	0	11	8	8	1	5	20	18	16	11	5	10	2	8	12	3	0	11	14	18	11	12	7	13
TRIREDRAFT_110207_EGR46152_predicted_protein	0	0	0	0	0	0	0	0	0	0	0	0	0	0	0	0	0	0	0	0	0	0	0	0
TRIREDRAFT_110214_EGR46156_predicted_protein	0	6	2	2	0	0	6	11	5	0	2	1	2	1	2	0	2	2	2	9	7	2	8	7
TRIREDRAFT_110220_EGR46159_predicted_protein	10	19	27	5	4	9	20	22	23	15	11	8	12	28	35	9	10	10	19	18	7	18	9	14
TRIREDRAFT_110224_EGR46250_predicted_protein	0	0	0	0	0	0	0	0	0	0	0	0	0	0	0	0	0	0	0	0	0	0	0	0
TRIREDRAFT_110225_EGR46251_predicted_protein	0	0	1	0	0	0	0	1	1	0	1	0	0	0	0	0	0	0	1	0	0	0	0	0
TRIREDRAFT_110227_EGR46163_predicted_protein	18	81	70	76	33	37	113	94	111	41	104	81	37	76	126	65	34	52	291	86	121	35	72	53
TRIREDRAFT_110238_EGR46167_predicted_protein	0	0	1	1	1	0	3	9	10	2	2	1	2	4	5	2	4	4	3	8	3	0	6	4
TRIREDRAFT_110244_EGR46260_predicted_protein	0	0	0	0	0	0	1	1	3	0	0	1	0	1	3	0	0	0	1	0	0	1	0	0
TRIREDRAFT_110258_EGR46269_predicted_protein	0	0	0	0	0	0	0	0	0	0	0	0	0	0	0	0	0	1	0	1	0	0	0	0
TRIREDRAFT_110259_EGR46174_polysaccharide_lyase_family_7	0	0	0	0	0	0	0	0	0	0	0	0	0	0	0	0	0	0	0	0	0	0	0	0
TRIREDRAFT_110261_EGR46270_predicted_protein	0	2	1	1	0	0	10	3	0	3	9	5	1	0	5	1	1	3	12	8	12	0	7	7
TRIREDRAFT_110262_EGR46271_predicted_protein	0	3	6	2	1	3	6	3	6	4	0	0	4	4	8	2	1	0	3	7	9	3	2	1
TRIREDRAFT_110263_EGR46176_predicted_protein	1	6	6	3	1	3	8	17	14	5	5	4	0	1	5	1	0	3	2	6	10	7	6	6
TRIREDRAFT_110265_EGR46178_predicted_protein	1	1	3	1	0	0	10	0	3	3	0	1	4	0	2	0	0	1	5	1	1	0	2	4
TRIREDRAFT_110267_EGR46272_predicted_protein	0	1	7	2	1	1	9	2	2	1	1	0	4	2	4	2	0	1	18	4	5	4	3	1
TRIREDRAFT_110271_EGR46273_predicted_protein	0	0	0	0	0	0	0	1	1	0	1	0	0	0	0	0	0	1	0	0	2	0	0	0
TRIREDRAFT_110272_EGR46274_predicted_protein	0	1	0	1	0	1	2	3	2	1	3	0	0	1	1	0	0	0	2	2	1	1	1	1
TRIREDRAFT_110274_EGR46275_predicted_protein	0	0	1	0	0	0	0	0	0	0	0	0	0	0	0	0	0	0	2	1	0	0	0	0
TRIREDRAFT_110276_EGR46276_predicted_protein	0	1	0	3	3	0	2	1	1	1	2	2	0	2	0	2	4	2	4	3	2	2	3	1
TRIREDRAFT_110281_EGR46279_predicted_protein	0	0	0	0	0	0	0	0	0	0	0	0	0	1	0	0	1	1	0	0	0	0	0	0
TRIREDRAFT_110293_EGR46282_predicted_protein	4	4	6	4	1	1	9	6	1	6	6	10	6	12	11	6	6	3	16	2	7	7	7	2
TRIREDRAFT_110295_EGR46189_hypothetical_protein	26	92	72	104	37	39	83	89	100	113	128	71	29	71	90	43	50	87	105	91	108	74	70	66
TRIREDRAFT_110311_EGR46194_predicted_protein	0	0	0	0	0	0	0	0	2	0	2	0	0	0	0	0	1	0	0	0	2	0	0	0
TRIREDRAFT_110315_EGR46197_predicted_protein	6	21	17	11	9	4	100	41	39	21	27	14	13	30	54	10	9	11	53	63	75	5	15	9
TRIREDRAFT_110316_EGR46294_predicted_protein	63	315	400	152	113	148	25	68	94	42	287	243	74	210	240	141	136	187	133	240	259	108	364	264
TRIREDRAFT_110317_EGR46295_glycoside_hydrolase_family_18__chitinase	0	0	0	0	0	0	0	1	0	0	0	1	0	0	0	0	0	0	0	1	1	0	0	0
TRIREDRAFT_110323_EGR46297_predicted_protein	0	1	0	0	0	1	2	1	2	1	1	0	0	3	4	0	3	1	0	2	4	3	1	1
TRIREDRAFT_110329_EGR46204_predicted_protein	0	0	0	0	0	0	0	0	0	1	0	0	0	0	1	0	0	0	0	0	1	0	1	0
TRIREDRAFT_110330_EGR46205_predicted_protein	0	0	0	0	0	0	0	0	0	0	0	0	0	0	0	0	0	0	0	0	0	0	0	0
TRIREDRAFT_110337_EGR46302_predicted_protein	0	0	0	0	1	1	0	1	1	0	0	0	0	0	0	0	0	0	0	0	0	0	0	1
TRIREDRAFT_110339_EGR46303_GPCR__PTH11-type	0	3	2	0	0	0	1	2	4	0	3	0	0	2	6	0	0	0	7	3	5	0	0	2
TRIREDRAFT_110342_EGR45949_predicted_protein	0	2	3	3	0	2	4	8	2	0	5	1	0	1	0	0	0	0	5	4	3	3	0	2
TRIREDRAFT_110343_EGR45950_predicted_protein	0	0	0	0	0	0	1	1	0	0	0	0	1	0	0	1	0	1	0	0	0	0	0	0
TRIREDRAFT_110345_EGR46036_predicted_protein	0	0	0	0	0	0	0	1	0	0	0	0	0	0	0	0	0	1	0	0	0	0	0	0
TRIREDRAFT_110358_EGR45957_predicted_protein	13	22	17	26	14	11	37	25	31	17	26	17	10	29	31	7	12	29	41	21	28	19	33	19
TRIREDRAFT_110362_EGR46043_DNA_polymerase_gamma	8	19	27	36	12	15	26	44	51	16	37	25	9	13	29	10	11	20	44	25	22	19	23	24
TRIREDRAFT_110363_EGR45958_predicted_protein	1	0	0	0	0	1	2	1	1	1	2	1	3	2	3	2	2	1	0	6	5	5	2	6
TRIREDRAFT_110366_EGR45960_predicted_protein	0	2	3	0	1	0	1	6	5	2	4	4	1	2	2	0	1	3	4	4	4	0	2	4
TRIREDRAFT_110367_EGR46044_predicted_protein	0	5	6	4	5	7	10	11	14	2	8	1	6	7	11	1	4	8	10	16	17	5	0	0
TRIREDRAFT_110368_EGR45961_predicted_protein	12	35	31	45	23	25	63	75	76	8	55	51	26	34	71	28	29	34	100	30	55	43	32	54
TRIREDRAFT_110377_EGR45967_predicted_protein	4	12	15	8	7	3	9	11	10	2	5	3	4	10	10	4	4	8	11	8	12	9	6	10
TRIREDRAFT_110382_EGR45968_predicted_protein	1	4	5	3	2	2	8	14	5	4	2	2	0	5	9	3	2	3	15	5	5	1	9	3
TRIREDRAFT_110386_EGR46051_predicted_protein	2	2	1	4	0	2	6	8	10	1	4	5	0	3	8	3	6	6	7	3	9	2	1	5
TRIREDRAFT_110396_EGR46055_predicted_protein	24	78	92	89	45	60	86	127	130	45	115	90	28	76	113	45	64	74	127	127	110	58	67	62
TRIREDRAFT_110403_EGR45976_predicted_protein	0	0	0	1	0	1	3	1	0	2	2	0	0	0	0	1	0	3	1	2	1	0	0	2
TRIREDRAFT_110406_EGR45978_predicted_protein	4	11	7	5	3	3	62	38	24	13	15	11	9	17	22	3	6	9	30	25	17	9	19	8
TRIREDRAFT_110409_EGR46059_hypothetical_protein	8	36	35	28	26	19	25	56	55	35	45	26	15	20	31	11	22	32	38	23	27	20	25	16
TRIREDRAFT_110414_EGR45980_aminotransferase_class-III	29	101	81	198	112	95	215	50	48	207	191	91	68	148	132	169	139	175	323	151	133	118	122	66
TRIREDRAFT_110415_EGR46060_predicted_protein	17	19	13	14	8	8	59	41	34	9	50	33	19	23	44	19	14	31	140	34	32	22	42	32
TRIREDRAFT_110418_EGR45982_predicted_protein	3	18	16	11	2	6	55	40	40	4	19	18	9	9	30	12	9	19	71	19	23	12	9	11
TRIREDRAFT_110420_EGR45983_predicted_protein	16	58	61	43	18	31	103	89	98	24	82	55	26	67	97	60	38	67	149	47	75	59	56	53
TRIREDRAFT_110423_EGR45985_predicted_protein	15	41	45	79	36	33	53	96	77	26	71	33	18	44	54	39	42	46	65	38	33	29	44	26
TRIREDRAFT_110424_EGR46064_predicted_protein	1	6	7	17	4	9	24	18	20	19	15	18	6	9	18	14	8	12	26	18	7	16	11	9
TRIREDRAFT_110430_EGR45986_predicted_protein	11	33	20	53	20	24	93	84	72	86	60	48	16	36	56	32	30	38	74	42	45	61	58	45
TRIREDRAFT_110433_EGR46070_predicted_protein	0	0	0	0	0	0	0	0	0	0	0	0	0	0	0	0	0	0	0	0	0	0	0	0
TRIREDRAFT_110440_EGR45990_predicted_protein	24	14	10	0	2	2	22	7	3	2	0	0	14	10	19	1	2	2	37	9	26	4	2	2
TRIREDRAFT_110443_EGR45993_predicted_protein	0	0	0	0	0	0	0	0	0	1	0	0	0	1	0	1	0	0	0	0	0	0	0	0
TRIREDRAFT_110444_EGR46075_hypothetical_protein	7	22	10	19	4	4	18	16	16	11	16	10	2	10	11	8	11	10	17	11	8	16	9	7
TRIREDRAFT_110452_EGR46078_predicted_protein	36	50	65	91	28	59	112	138	117	130	91	72	49	108	163	174	122	182	117	48	57	177	92	91
TRIREDRAFT_110455_EGR46079_predicted_protein	1	7	8	11	0	0	9	0	1	2	5	3	0	7	6	1	4	5	20	26	33	7	68	41
TRIREDRAFT_110456_EGR46080_predicted_protein	0	1	3	0	0	0	4	0	1	0	2	2	3	5	3	0	1	0	4	1	1	1	5	1
TRIREDRAFT_110457_EGR45998_predicted_protein	2	5	7	1	1	1	22	8	2	0	0	1	4	3	0	3	0	0	15	0	1	0	1	0
TRIREDRAFT_110458_EGR45999_predicted_protein	2	13	16	8	5	4	14	35	27	13	24	12	8	9	25	7	10	14	27	22	17	9	16	11
TRIREDRAFT_110471_EGR46007_predicted_protein	0	1	1	2	0	0	25	12	6	2	3	2	0	6	1	1	2	2	18	16	11	0	3	1
TRIREDRAFT_110487_EGR46016_predicted_protein	5	13	12	19	4	4	22	25	20	3	15	14	5	5	17	12	4	11	31	9	13	11	9	9
TRIREDRAFT_110490_EGR46017_predicted_protein	0	0	3	0	0	1	7	5	1	3	3	1	7	7	8	0	3	4	11	3	9	0	1	2
TRIREDRAFT_110491_EGR46018_fructose-2_6-bisphosphatase	33	91	78	81	51	59	191	149	182	74	181	112	52	75	112	79	60	92	261	88	126	118	133	92
TRIREDRAFT_110493_EGR46092_predicted_protein	0	0	1	0	0	1	5	4	3	0	1	0	1	3	5	0	0	0	3	0	0	0	0	0
TRIREDRAFT_110496_EGR46019_predicted_protein	1	5	7	7	7	9	8	12	15	7	10	9	2	13	18	3	4	10	16	20	23	1	7	3
TRIREDRAFT_110499_EGR46096_predicted_protein	39	188	204	23	90	107	174	468	408	279	672	423	104	338	488	236	293	400	927	562	524	232	395	361
TRIREDRAFT_110507_EGR46100_predicted_protein	70	133	179	188	69	104	92	181	221	132	131	122	87	173	235	251	115	228	177	82	117	242	120	103
TRIREDRAFT_110509_EGR46101_predicted_protein	2	9	8	10	2	5	20	23	14	10	20	14	3	10	8	3	5	11	25	29	22	6	12	9
TRIREDRAFT_110523_EGR46105_predicted_protein	6	25	20	16	8	8	13	59	47	14	42	24	11	9	18	18	28	23	27	22	13	33	26	18
TRIREDRAFT_110524_EGR46106_predicted_protein	10	36	36	41	18	17	38	51	39	57	75	46	20	40	53	44	37	43	69	48	66	35	30	37
TRIREDRAFT_110525_EGR46032_GTP-binding_protein	5	49	29	25	16	24	45	64	68	45	52	48	14	35	57	22	31	35	61	63	44	27	45	45
TRIREDRAFT_110534_EGR46110_predicted_protein	0	2	11	14	4	7	16	13	13	6	17	10	3	5	11	3	6	8	11	10	18	6	5	11
TRIREDRAFT_110535_EGR45869_predicted_protein	2	45	33	19	18	10	38	94	99	14	34	26	13	47	51	13	22	21	68	105	87	13	27	14
TRIREDRAFT_110550_EGR45875_predicted_protein	0	2	2	1	2	1	5	4	3	3	6	5	1	3	4	0	5	5	5	2	8	6	1	1
TRIREDRAFT_110569_EGR45812_predicted_protein	0	3	0	3	1	0	5	1	1	4	2	1	0	0	0	3	2	2	1	0	1	2	0	6
TRIREDRAFT_110570_EGR45887_predicted_protein	15	54	45	38	29	23	62	94	77	43	62	43	15	40	72	24	30	43	86	47	47	39	43	33
TRIREDRAFT_110586_EGR45822_predicted_protein	13	27	46	33	17	19	46	72	67	35	47	38	20	29	45	18	26	32	73	32	42	27	35	42
TRIREDRAFT_110593_EGR45897_predicted_protein	6	25	28	38	8	11	137	26	25	29	43	22	13	27	28	18	13	24	205	36	52	38	32	25
TRIREDRAFT_110595_EGR45898_predicted_protein	2	7	12	11	5	11	17	18	19	5	29	34	5	11	22	11	9	15	48	18	22	12	15	22
TRIREDRAFT_110599_EGR45900_predicted_protein	7	7	11	8	4	1	8	14	13	5	15	11	4	9	5	4	3	1	13	9	9	2	9	2
TRIREDRAFT_110600_EGR45901_predicted_protein	6	23	10	10	6	15	24	24	22	26	33	13	8	19	16	9	14	23	35	20	29	13	23	21
TRIREDRAFT_110615_EGR45834_predicted_protein	0	0	1	0	0	0	0	0	1	0	1	1	0	1	1	0	1	2	1	0	0	1	1	3
TRIREDRAFT_110620_EGR45835_NAD/FAD-binding-like_protein	43	85	96	28	22	27	199	119	126	39	118	93	67	141	200	83	75	97	601	243	240	54	108	87
TRIREDRAFT_110623_EGR45913_predicted_protein	1	1	2	1	2	2	6	0	4	0	4	1	1	0	2	0	2	0	3	1	1	0	4	0
TRIREDRAFT_110628_EGR45840_predicted_protein	1	6	8	12	6	7	15	7	5	5	5	2	1	6	6	1	1	0	9	8	5	7	4	7
TRIREDRAFT_110631_EGR45917_predicted_protein	0	13	5	9	5	6	8	12	16	8	13	10	2	7	11	2	7	9	17	7	10	7	10	5
TRIREDRAFT_110636_EGR45921_predicted_protein	25	51	61	87	28	44	101	107	108	65	131	70	37	75	98	74	58	84	197	95	77	89	73	60
TRIREDRAFT_110638_EGR45844_predicted_protein	3	14	11	11	12	3	33	9	18	3	15	10	8	15	17	5	5	6	20	19	23	8	8	5
TRIREDRAFT_110647_EGR45847_hypothetical_protein	0	2	2	0	0	0	20	15	7	2	2	3	1	3	6	0	4	0	15	12	14	0	3	7
TRIREDRAFT_110648_EGR45928_predicted_protein	1	1	2	0	0	2	9	6	4	0	5	1	2	3	7	1	2	8	21	9	12	7	5	5
TRIREDRAFT_110651_EGR45850_predicted_protein	1	10	5	3	3	4	16	19	17	8	15	6	3	7	19	8	8	5	16	21	24	7	13	7
TRIREDRAFT_110653_EGR45851_predicted_protein	45	148	140	169	84	44	116	134	123	87	182	130	25	87	111	80	95	138	139	125	113	123	108	100
TRIREDRAFT_110655_EGR45932_predicted_protein	14	28	29	44	19	27	48	50	47	52	63	40	14	50	64	40	30	51	139	68	63	47	71	45
TRIREDRAFT_110658_EGR45855_predicted_protein	21	82	77	53	35	41	147	200	190	55	122	86	41	66	82	49	58	81	148	56	76	58	106	73
TRIREDRAFT_110660_EGR45856_predicted_protein	0	0	2	0	1	0	3	7	4	2	7	4	1	0	1	0	0	1	9	2	0	0	1	8
TRIREDRAFT_110663_EGR45857_predicted_protein	0	4	1	1	0	0	0	0	1	0	5	5	0	0	0	0	0	0	2	3	3	0	0	0
TRIREDRAFT_110665_EGR45859_predicted_protein	1	4	2	1	1	0	0	1	4	1	1	0	0	2	4	5	4	9	0	0	0	11	1	1
TRIREDRAFT_110666_EGR45860_predicted_protein	100	162	218	124	58	63	1	19	21	32	30	18	62	91	134	162	87	139	16	7	14	225	48	31
TRIREDRAFT_110678_EGR45865_predicted_protein	14	72	59	122	61	41	65	188	165	112	129	38	17	36	58	42	53	43	75	68	62	72	60	46
TRIREDRAFT_110684_EGR45946_predicted_protein	0	0	0	0	0	0	0	0	0	0	0	0	0	0	0	0	0	0	0	0	0	0	0	0
TRIREDRAFT_110686_EGR45947_predicted_protein	0	10	8	6	1	4	4	9	8	3	5	5	1	2	5	3	3	4	5	7	6	3	7	5
TRIREDRAFT_110688_EGR45647_predicted_protein	0	0	0	0	0	0	0	0	0	0	0	0	1	0	0	0	0	0	0	0	0	0	0	0
TRIREDRAFT_110689_EGR45648_predicted_protein	1	3	6	3	1	1	5	8	10	2	7	3	2	8	9	3	3	6	9	5	3	4	3	4
TRIREDRAFT_110691_EGR45714_predicted_protein	0	0	0	1	0	1	1	0	1	0	1	1	0	0	0	1	0	0	0	0	0	0	2	0
TRIREDRAFT_110692_EGR45715_predicted_protein	8	32	25	50	29	22	30	45	46	43	99	75	16	22	46	53	54	88	91	44	66	98	90	93
TRIREDRAFT_110708_EGR45653_predicted_protein	3	7	15	21	11	21	65	139	70	29	29	17	5	6	7	27	9	11	11	9	12	30	17	14
TRIREDRAFT_110709_EGR45654_predicted_protein	1	6	3	3	7	2	7	16	11	7	10	8	1	7	14	3	5	11	9	6	9	7	6	11
TRIREDRAFT_110711_EGR45724_predicted_protein	3	5	8	9	2	2	46	37	34	68	189	200	1	2	2	37	15	21	14	2	2	14	96	93
TRIREDRAFT_110712_EGR45656_predicted_protein	0	0	0	0	0	0	0	0	1	0	1	0	0	0	0	0	0	1	0	2	2	0	1	0
TRIREDRAFT_110729_EGR45663_predicted_protein	0	0	0	0	1	0	0	0	1	0	0	0	0	0	0	0	0	0	0	0	0	0	0	0
TRIREDRAFT_110731_EGR45734_predicted_protein	0	0	0	0	0	0	0	0	0	0	0	0	0	0	0	0	0	0	0	0	0	0	0	0
TRIREDRAFT_110732_EGR45735_predicted_protein	0	0	0	0	0	0	0	0	0	0	0	0	0	0	0	0	0	0	0	0	0	0	0	0
TRIREDRAFT_110733_EGR45736_predicted_protein	2	0	0	0	0	1	1	1	0	1	1	0	1	1	1	1	1	1	0	0	1	0	0	1
TRIREDRAFT_110735_EGR45738_predicted_protein	0	0	0	0	0	0	0	0	0	0	0	0	0	0	0	0	0	0	0	0	0	0	0	0
TRIREDRAFT_110740_EGR45665_predicted_protein	1	1	0	0	0	0	4	8	12	1	3	3	0	1	2	1	0	1	6	3	4	1	2	3
TRIREDRAFT_110744_EGR45742_predicted_protein	6	23	15	8	5	9	74	81	71	9	26	25	11	25	54	14	15	15	66	54	43	30	24	22
TRIREDRAFT_110749_EGR45668_predicted_protein	1	0	0	0	1	0	0	1	0	0	0	1	1	1	0	0	0	2	0	0	0	0	0	0
TRIREDRAFT_110751_EGR45745_predicted_protein	0	0	0	0	0	0	1	1	1	0	0	0	0	0	2	0	0	0	1	0	0	0	0	0
TRIREDRAFT_110752_EGR45746_predicted_protein	0	0	0	0	0	0	0	0	0	0	0	0	0	0	0	0	0	0	0	0	0	0	0	0
TRIREDRAFT_110753_EGR45670_ion_transporter-like_protein	0	0	0	4	0	3	0	0	0	0	0	2	0	0	0	0	0	1	0	0	0	0	1	1
TRIREDRAFT_110757_EGR45748_predicted_protein	0	0	0	0	1	0	9	3	6	0	0	0	0	0	1	0	0	1	5	7	4	1	0	1
TRIREDRAFT_110761_EGR45750_predicted_protein	25	54	57	92	33	31	142	128	111	16	153	116	33	67	107	82	51	66	219	90	95	108	87	79
TRIREDRAFT_110762_EGR45751_predicted_protein	0	11	8	14	13	10	0	20	28	8	23	6	3	13	5	11	19	21	5	9	10	12	19	11
TRIREDRAFT_110763_EGR45752_predicted_protein	0	0	0	1	1	0	0	3	2	1	1	1	0	0	2	0	0	0	0	0	0	0	0	0
TRIREDRAFT_110764_EGR45674_predicted_protein	0	0	0	0	0	0	0	0	0	0	0	0	0	0	0	0	0	0	0	0	0	0	0	0
TRIREDRAFT_110765_EGR45753_predicted_protein	0	8	7	4	4	6	7	15	17	1	2	5	2	2	8	4	0	6	8	4	7	3	5	7
TRIREDRAFT_110767_EGR45755_predicted_protein	2	14	15	7	10	5	23	24	15	15	9	4	7	17	26	20	36	43	11	36	25	28	17	27
TRIREDRAFT_110768_EGR45756_predicted_protein	15	43	48	40	30	38	87	49	73	49	34	25	24	80	119	70	173	177	89	145	147	147	102	55
TRIREDRAFT_110773_EGR45677_predicted_protein	0	1	0	0	0	0	0	0	0	1	2	1	0	0	1	0	0	0	6	0	0	0	1	0
TRIREDRAFT_110778_EGR45681_predicted_protein	2	4	4	2	1	1	24	12	6	0	1	0	12	19	30	1	0	2	25	15	23	0	3	4
TRIREDRAFT_110790_EGR45688_predicted_protein	1	5	7	2	0	4	11	16	12	0	2	8	5	11	17	7	4	5	6	13	13	5	2	3
TRIREDRAFT_110791_EGR45763_predicted_protein	0	0	0	0	0	0	0	1	0	0	0	0	0	0	0	0	0	0	0	0	0	0	0	0
TRIREDRAFT_110797_EGR45691_predicted_protein	0	0	2	0	1	0	0	0	0	0	0	1	0	0	0	0	0	2	1	2	0	0	0	0
TRIREDRAFT_110810_EGR45695_predicted_protein	2	13	19	27	7	6	45	40	34	10	32	20	7	28	39	14	18	19	49	28	26	20	22	15
TRIREDRAFT_110811_EGR45771_predicted_protein	11	23	18	12	6	8	112	71	54	20	38	15	26	63	72	17	33	48	130	67	54	29	47	31
TRIREDRAFT_110813_EGR45772_amino_acid_transporter	63	194	178	329	146	161	147	260	250	378	389	218	65	100	143	238	242	308	95	44	61	329	275	213
TRIREDRAFT_110816_EGR45774_predicted_protein	5	13	16	20	7	11	11	20	21	3	10	8	5	3	17	8	1	8	26	9	14	8	2	10
TRIREDRAFT_110825_EGR45701_predicted_protein	0	1	3	2	0	0	0	1	0	0	1	1	1	2	4	0	1	1	1	3	0	1	0	2
TRIREDRAFT_110826_EGR45702_predicted_protein	15	27	29	39	13	10	85	56	59	35	40	29	16	37	66	23	24	26	67	61	41	19	22	17
TRIREDRAFT_110830_EGR45781_predicted_protein	0	0	1	1	0	0	0	0	0	0	0	0	0	0	1	0	0	0	0	0	1	0	0	0
TRIREDRAFT_110831_EGR45782_predicted_protein	0	4	3	10	4	7	3	7	17	16	19	23	2	7	8	12	25	30	5	10	10	15	36	25
TRIREDRAFT_110843_EGR45790_predicted_protein	0	0	0	0	0	0	3	2	1	2	1	1	0	0	0	0	0	1	9	1	3	0	1	2
TRIREDRAFT_110844_EGR45791_predicted_protein	0	0	0	0	0	0	1	1	0	0	0	0	1	0	0	1	1	0	0	0	0	0	0	0
TRIREDRAFT_110848_EGR45706_glycoside_hydrolase	0	0	0	0	0	0	0	0	0	0	0	0	0	0	0	0	0	0	0	0	0	0	0	0
TRIREDRAFT_110850_EGR45707_N-terminal_binuclear_Zn_cluster-containing/DNA_binding_domain-containing_protein	0	4	2	3	3	5	4	4	4	3	5	1	1	1	2	4	3	4	2	2	5	1	4	0
TRIREDRAFT_110853_EGR45795_predicted_protein	35	148	162	185	86	100	8	17	26	32	113	105	22	63	90	137	160	236	38	160	162	219	575	517
TRIREDRAFT_110855_EGR45709_predicted_protein	0	0	0	0	0	0	0	0	0	0	0	0	0	0	0	0	0	0	0	0	0	1	0	0
TRIREDRAFT_110860_EGR45799_predicted_protein	0	1	0	3	0	0	0	0	2	0	0	1	0	1	0	1	1	0	0	0	1	0	0	0
TRIREDRAFT_110862_EGR45712_predicted_protein	0	3	5	0	2	2	4	7	3	4	31	18	1	3	4	0	0	0	12	12	5	0	9	8
TRIREDRAFT_110866_EGR45499_predicted_protein	11	48	45	37	20	34	146	59	56	88	49	35	18	42	85	15	23	34	84	50	44	43	30	30
TRIREDRAFT_110868_EGR45501_predicted_protein	0	0	0	0	0	0	0	0	0	0	0	0	0	0	0	0	0	0	0	0	0	0	0	0
TRIREDRAFT_110877_EGR45584_predicted_protein	6	18	11	10	7	9	12	21	19	7	15	8	3	15	16	9	5	13	29	12	16	5	26	5
TRIREDRAFT_110878_EGR45585_predicted_protein	0	2	1	2	0	0	1	2	3	2	1	1	1	2	4	3	0	1	8	0	2	2	0	2
TRIREDRAFT_110879_EGR45505_predicted_protein	204	357	249	202	106	45	1199	218	158	27	504	352	256	130	112	41	41	100	1980	55	63	183	73	81
TRIREDRAFT_110880_EGR45586_predicted_protein	2	7	9	0	0	0	12	4	2	0	6	1	6	18	21	2	0	1	48	12	17	5	8	3
TRIREDRAFT_110881_EGR45587_predicted_protein	8	21	12	21	5	7	22	47	47	22	32	26	7	18	12	7	15	6	18	14	24	13	18	5
TRIREDRAFT_110882_EGR45506_predicted_protein	8	30	27	19	14	12	38	33	46	11	28	16	11	23	41	15	11	19	41	21	14	13	10	28
TRIREDRAFT_110890_EGR45510_porphobilinogen_deaminase-like_protein	18	52	45	43	20	31	221	168	160	63	143	93	49	97	170	40	64	108	294	258	304	71	162	148
TRIREDRAFT_110891_EGR45592_predicted_protein	0	0	0	0	0	0	0	0	1	0	0	0	0	0	0	0	0	0	0	0	0	0	0	0
TRIREDRAFT_110893_EGR45593_predicted_protein	0	0	2	0	0	2	3	0	2	1	0	3	1	0	2	0	0	0	3	2	1	0	0	0
TRIREDRAFT_110894_EGR45512_glycoside_hydrolase_family_5	29	87	110	117	29	37	11	21	31	25	26	17	34	67	96	55	30	44	29	14	18	56	17	21
TRIREDRAFT_110899_EGR45517_predicted_protein	12	39	39	38	11	19	92	62	70	29	34	37	18	34	45	27	13	28	79	40	68	40	32	29
TRIREDRAFT_110901_EGR45519_fungal_specific_transcription_factor_domain-containing_protein	1	0	1	0	0	0	3	3	3	0	0	0	0	2	2	0	0	0	8	6	5	0	1	0
TRIREDRAFT_110902_EGR45594_predicted_protein	0	0	0	0	0	0	0	0	0	0	0	0	0	0	0	0	0	0	0	0	0	0	0	0
TRIREDRAFT_110910_EGR45523_predicted_protein	6	18	10	12	10	12	15	26	32	15	13	6	3	16	32	9	2	17	31	16	29	7	18	12
TRIREDRAFT_110922_EGR45529_predicted_protein	14	41	32	27	18	23	80	84	72	13	61	46	24	65	83	42	27	41	166	73	69	34	46	49
TRIREDRAFT_110931_EGR45608_predicted_protein	5	6	5	10	3	2	22	14	16	4	17	3	3	4	8	7	0	10	25	8	8	8	6	5
TRIREDRAFT_110943_EGR45540_predicted_protein	1	1	0	0	1	1	14	9	1	1	3	1	2	0	2	1	1	1	7	2	5	0	0	0
TRIREDRAFT_110948_EGR45542_predicted_protein	3	8	16	20	11	10	37	23	27	15	35	17	9	30	48	17	9	24	35	16	34	6	13	20
TRIREDRAFT_110949_EGR45617_predicted_protein	12	28	26	23	15	7	52	54	47	35	51	32	22	30	55	30	18	26	102	42	51	23	28	24
TRIREDRAFT_110954_EGR45545_predicted_protein	2	3	5	10	4	2	25	25	19	4	11	11	4	5	6	9	10	12	9	5	7	16	15	6
TRIREDRAFT_110960_EGR45548_hypothetical_protein	13	19	20	41	8	11	43	34	26	3	18	22	17	18	30	30	7	8	71	13	26	14	6	13
TRIREDRAFT_110966_EGR45625_predicted_protein	0	1	0	1	0	0	0	1	0	0	1	0	0	0	0	0	0	1	0	1	0	0	2	3
TRIREDRAFT_110973_EGR45555_predicted_protein	6	17	20	24	12	20	11	11	20	14	42	20	4	19	25	6	6	15	32	30	26	6	11	10
TRIREDRAFT_110974_EGR45629_nuclear_movement_protein	22	76	63	96	35	36	103	65	55	85	92	66	38	97	117	67	53	60	202	140	120	78	99	66
TRIREDRAFT_110983_EGR45632_FAD_dependent_oxidoreductase-like_protein	28	82	89	112	47	64	144	112	140	149	156	62	38	119	183	100	157	168	162	164	161	179	109	78
TRIREDRAFT_110986_EGR45633_predicted_protein	16	72	62	56	30	39	41	137	160	23	86	48	13	31	77	44	26	53	68	28	47	39	39	52
TRIREDRAFT_110987_EGR45564_predicted_protein	0	0	0	0	0	1	0	2	3	4	3	1	2	5	1	1	2	0	5	1	6	2	4	1
TRIREDRAFT_111000_EGR45569_predicted_protein	2	5	2	1	0	0	0	1	0	1	1	4	0	6	2	4	0	0	1	3	0	0	2	0
TRIREDRAFT_111005_EGR45645_predicted_protein	0	1	0	0	0	0	0	0	0	0	0	0	0	0	0	0	0	1	0	0	1	1	0	0
TRIREDRAFT_111012_EGR45576_predicted_protein	0	0	0	0	0	0	0	0	0	0	0	0	0	0	0	0	0	0	0	0	0	0	0	0
TRIREDRAFT_111013_EGR45374_predicted_protein	0	16	15	15	9	11	29	35	52	1	21	17	6	12	24	15	10	15	30	21	23	16	17	20
TRIREDRAFT_111022_EGR45377_hypothetical_protein	8	28	16	25	13	18	20	60	66	41	38	22	18	22	29	27	27	22	43	38	41	37	11	32
TRIREDRAFT_111023_EGR45378_predicted_protein	10	48	55	93	25	27	48	70	63	72	99	69	20	50	58	57	50	73	105	68	81	56	87	77
TRIREDRAFT_111027_EGR45448_predicted_protein	104	411	385	361	214	147	259	309	273	290	472	272	97	317	413	183	249	309	339	422	288	163	219	183
TRIREDRAFT_111029_EGR45449_predicted_protein	21	58	59	83	42	27	55	102	77	76	104	50	30	46	66	48	38	58	119	73	78	57	66	50
TRIREDRAFT_111033_EGR45452_predicted_protein	95	225	214	298	114	139	240	218	190	310	198	112	80	158	222	109	120	152	254	195	149	196	145	107
TRIREDRAFT_111035_EGR45453_predicted_protein	10	16	24	26	21	15	29	36	29	25	27	10	9	22	39	21	17	28	23	16	24	14	25	10
TRIREDRAFT_111038_EGR45454_predicted_protein	1	2	3	2	5	3	28	13	12	4	28	14	0	11	10	4	23	24	16	26	18	15	14	22
TRIREDRAFT_111048_EGR45458_predicted_protein	0	1	0	0	0	0	1	0	0	0	0	0	1	1	2	0	0	0	0	0	1	0	0	0
TRIREDRAFT_111049_EGR45388_predicted_protein	0	0	0	1	0	0	1	0	1	0	1	0	0	2	2	0	0	0	1	0	1	0	0	0
TRIREDRAFT_111050_EGR45459_predicted_protein	0	0	0	0	1	0	1	0	0	0	0	0	0	0	0	0	0	0	0	0	0	0	0	0
TRIREDRAFT_111053_EGR45460_predicted_protein	3	13	8	2	1	0	32	4	6	2	6	3	17	32	31	1	1	0	134	51	62	0	9	3
TRIREDRAFT_111058_EGR45392_predicted_protein	0	0	2	1	1	2	2	0	0	0	1	1	1	0	0	0	1	1	1	3	1	0	1	0
TRIREDRAFT_111059_EGR45461_predicted_protein	1	3	2	4	6	4	9	6	6	4	9	5	2	3	5	3	2	4	7	14	17	2	5	5
TRIREDRAFT_111074_EGR45397_galactose-1-phosphate_uridylyltransferase	68	187	204	224	94	109	65	101	113	125	159	90	64	181	263	155	132	191	282	168	186	137	162	118
TRIREDRAFT_111077_EGR45470_demethylation_complex_subunit	13	31	48	59	21	30	72	121	95	53	76	60	19	46	69	31	26	47	120	65	80	23	36	16
TRIREDRAFT_111082_EGR45400_predicted_protein	146	181	175	371	293	377	4019	2244	2530	1100	2873	2059	1273	1815	2740	1851	2284	2853	8566	4306	4575	2752	3022	3093
TRIREDRAFT_111085_EGR45472_predicted_protein	22	60	84	75	61	57	153	178	172	158	377	250	47	132	171	113	193	239	346	331	260	107	435	345
TRIREDRAFT_111088_EGR45403_predicted_protein	4	2	8	6	1	3	8	25	17	11	14	5	0	8	12	6	3	6	16	13	12	11	11	10
TRIREDRAFT_111093_EGR45405_predicted_protein	0	0	0	0	0	0	0	0	0	0	0	0	0	0	0	0	0	0	0	0	0	0	0	0
TRIREDRAFT_111094_EGR45475_carbohydrate-binding_module_family_13	0	1	0	0	0	0	2	0	0	0	1	0	0	0	1	0	0	0	1	1	0	0	1	0
TRIREDRAFT_111095_EGR45476_predicted_protein	0	0	0	0	0	1	0	2	4	2	3	4	0	0	1	0	1	0	0	2	2	0	2	1
TRIREDRAFT_111102_EGR45409_phospholipase_C	5	15	19	32	11	13	51	25	23	15	53	20	12	29	35	29	23	37	45	23	29	31	40	30
TRIREDRAFT_111103_EGR45480_predicted_protein	31	115	92	119	47	77	94	128	96	60	149	124	50	93	146	101	90	108	159	54	92	93	93	90
TRIREDRAFT_111108_EGR45410_predicted_protein	0	2	0	0	4	0	0	1	1	0	4	2	1	0	2	2	3	3	0	0	0	11	2	7
TRIREDRAFT_111109_EGR45484_predicted_protein	0	0	0	0	0	0	0	0	0	0	0	0	0	0	0	0	0	0	0	0	0	0	0	0
TRIREDRAFT_111110_EGR45411_predicted_protein	0	1	0	0	0	0	15	21	14	1	2	4	1	1	3	0	1	2	20	20	25	8	6	1
TRIREDRAFT_111119_EGR45418_AP1-like_basic-leucine_zipper_transcription_factor	0	0	2	1	0	0	2	0	3	0	2	0	1	0	1	1	1	0	2	0	2	0	0	1
TRIREDRAFT_111121_EGR45489_predicted_protein	0	1	2	0	1	1	9	9	4	0	1	6	0	1	1	0	0	0	3	1	0	0	0	0
TRIREDRAFT_111122_EGR45419_predicted_protein	1	2	4	1	4	1	42	23	22	7	10	10	2	2	2	2	1	3	7	3	6	0	3	5
TRIREDRAFT_111124_EGR45491_predicted_protein	21	6	3	3	2	1	1	7	2	2	3	7	7	4	6	1	4	5	8	7	4	2	3	3
TRIREDRAFT_111126_EGR45492_predicted_protein	0	2	1	0	0	0	4	2	0	1	4	4	0	2	6	2	4	4	5	4	5	3	1	6
TRIREDRAFT_111129_EGR45423_predicted_protein	7	30	28	12	12	18	33	56	53	30	44	24	6	44	38	15	28	35	34	56	38	14	33	23
TRIREDRAFT_111131_EGR45424_Hypothetical_protein	33	83	80	127	52	53	92	86	88	108	131	76	48	75	92	111	89	118	205	124	100	155	97	86
TRIREDRAFT_111135_EGR45494_predicted_protein	1	2	7	10	1	2	6	4	7	2	5	4	0	5	6	5	10	4	12	7	13	5	4	2
TRIREDRAFT_111137_EGR45428_predicted_protein	9	20	23	10	5	7	20	20	19	13	29	14	18	27	28	12	14	22	30	10	17	22	16	19
TRIREDRAFT_111138_EGR45429_predicted_protein	10	11	11	9	5	7	58	40	32	12	25	15	8	12	19	29	17	18	9	5	5	30	17	9
TRIREDRAFT_111144_EGR45433_predicted_protein	0	0	0	0	0	0	0	0	0	0	0	0	0	0	0	0	0	0	0	0	0	0	0	0
TRIREDRAFT_111145_EGR45434_predicted_protein	0	0	0	0	0	0	0	0	0	0	0	0	0	0	0	0	0	0	0	1	0	0	0	0
TRIREDRAFT_111146_EGR45435_predicted_protein	0	0	0	0	0	0	0	0	0	0	0	0	0	0	0	0	0	0	0	0	1	0	0	0
TRIREDRAFT_111168_EGR45319_predicted_protein	0	0	0	0	0	0	0	0	0	0	0	0	0	0	0	0	0	0	0	0	0	0	0	0
TRIREDRAFT_111170_EGR45252_predicted_protein	0	6	4	3	7	3	0	0	2	0	4	2	2	3	4	1	3	8	1	1	4	1	4	4
TRIREDRAFT_111171_EGR45253_predicted_protein	0	0	0	0	0	0	0	0	0	0	0	0	0	0	0	0	0	0	0	0	0	0	0	0
TRIREDRAFT_111176_EGR45257_predicted_protein	6	9	11	12	10	11	31	38	28	13	26	17	9	15	33	24	16	29	43	28	25	34	33	20
TRIREDRAFT_111179_EGR45322_predicted_protein	0	3	2	1	3	1	1	2	1	2	2	0	1	4	1	3	2	1	1	1	0	4	2	1
TRIREDRAFT_111186_EGR45327_predicted_protein	4	16	18	21	8	11	23	38	31	26	30	30	6	25	32	16	13	19	44	39	45	12	17	26
TRIREDRAFT_111192_EGR45329_predicted_protein	9	16	18	28	9	7	21	36	19	14	26	16	7	19	15	7	6	12	22	6	12	4	13	10
TRIREDRAFT_111194_EGR45330_predicted_protein	2	5	8	8	4	3	31	24	41	12	17	15	4	14	14	7	8	18	27	18	20	8	13	9
TRIREDRAFT_111202_EGR45332_predicted_protein	10	32	27	28	15	15	67	48	54	8	31	21	13	26	55	20	18	20	37	20	25	16	26	13
TRIREDRAFT_111204_EGR45333_predicted_protein	0	0	0	0	0	0	0	0	0	0	0	0	0	0	0	0	0	0	0	0	0	0	0	0
TRIREDRAFT_111205_EGR45334_predicted_protein	0	2	1	1	0	0	0	1	0	2	0	0	0	0	1	0	2	1	1	1	1	0	1	0
TRIREDRAFT_111216_EGR45341_histone_H3_methyltransferase	7	19	12	17	11	5	47	44	27	28	27	18	11	18	25	18	22	24	44	18	29	29	23	24
TRIREDRAFT_111222_EGR45275_predicted_protein	0	0	0	1	0	0	0	0	0	0	0	0	0	0	0	0	0	0	0	0	0	2	0	1
TRIREDRAFT_111226_EGR45277_predicted_protein	9	28	25	32	30	22	16	31	36	32	59	29	13	36	46	23	28	29	53	53	42	37	33	29
TRIREDRAFT_111236_EGR45281_predicted_protein	3	20	22	18	7	8	15	99	94	7	11	12	7	17	28	23	25	33	12	18	12	44	25	24
TRIREDRAFT_111237_EGR45348_predicted_protein	1	2	3	2	1	2	2	2	5	0	3	5	1	10	12	19	178	226	9	31	34	130	181	143
TRIREDRAFT_111239_EGR45349_predicted_protein	3	4	10	4	3	1	11	10	11	6	17	12	4	9	17	8	45	48	28	19	17	29	41	37
TRIREDRAFT_111245_EGR45352_polysaccharide_lyase_family_8	1	0	3	28	6	14	103	5	5	26	21	15	2	2	3	15	8	12	6	7	7	17	10	13
TRIREDRAFT_111250_EGR45355_predicted_protein	0	0	0	1	0	1	0	0	1	0	1	0	0	0	1	0	0	0	1	0	0	0	0	0
TRIREDRAFT_111251_EGR45356_predicted_protein	8	7	6	5	4	3	92	22	17	6	6	3	26	12	13	0	2	6	56	16	16	0	2	8
TRIREDRAFT_111252_EGR45287_predicted_protein	0	0	0	0	0	0	0	0	0	1	0	0	0	0	1	0	0	0	0	0	0	0	0	0
TRIREDRAFT_111253_EGR45288_predicted_protein	0	1	3	1	3	1	8	13	13	1	5	4	4	0	7	0	3	0	13	6	9	0	4	2
TRIREDRAFT_111272_EGR45297_predicted_protein	0	0	0	0	0	0	0	1	0	0	0	0	0	0	0	1	0	0	0	0	0	0	0	0
TRIREDRAFT_111289_EGR45367_predicted_protein	0	0	0	0	0	0	0	0	0	0	0	0	0	0	0	0	0	0	0	0	0	0	0	0
TRIREDRAFT_111304_EGR45311_predicted_protein	0	3	1	3	0	1	2	3	3	3	9	2	0	4	6	2	3	4	10	19	18	5	7	3
TRIREDRAFT_111306_EGR45313_predicted_protein	0	0	0	0	0	0	0	0	0	1	0	1	0	0	0	1	0	0	1	0	0	0	0	0
TRIREDRAFT_111307_EGR45372_predicted_protein	8	24	18	15	8	5	13	19	33	11	28	17	7	12	19	16	16	16	16	14	11	18	19	18
TRIREDRAFT_111318_EGR45210_predicted_protein	0	0	0	0	0	0	0	0	0	0	0	0	0	0	0	0	0	0	0	0	0	0	0	0
TRIREDRAFT_111326_EGR45152_predicted_protein	0	0	0	0	1	0	0	1	2	1	0	0	0	0	0	0	0	0	2	1	1	0	0	0
TRIREDRAFT_111332_EGR45156_predicted_protein	4	35	24	15	11	14	28	42	55	19	39	28	13	27	55	18	29	42	28	48	51	32	48	42
TRIREDRAFT_111341_EGR45215_predicted_protein	0	1	3	4	0	2	1	3	3	0	2	0	0	0	1	2	2	0	3	3	4	0	2	1
TRIREDRAFT_111345_EGR45218_predicted_protein	0	0	4	1	0	0	35	36	31	4	11	10	3	4	4	0	2	2	79	33	32	0	13	12
TRIREDRAFT_111351_EGR45163_synthase	21	30	36	78	17	27	99	54	53	24	45	45	28	50	61	66	39	61	126	42	66	84	55	50
TRIREDRAFT_111357_EGR45167_predicted_protein	1	1	1	1	2	1	24	11	16	2	33	40	7	6	7	2	9	2	74	26	31	3	20	9
TRIREDRAFT_111361_EGR45170_predicted_protein	6	10	24	17	9	9	31	34	37	12	21	12	10	25	39	12	14	19	61	34	51	15	8	13
TRIREDRAFT_111362_EGR45171_predicted_protein	0	4	4	6	0	0	9	2	0	1	1	1	2	4	7	2	0	0	30	10	20	0	3	3
TRIREDRAFT_111372_EGR45175_predicted_protein	1	0	1	1	0	1	0	0	1	1	0	2	2	0	0	2	1	2	0	1	2	0	0	2
TRIREDRAFT_111373_EGR45226_predicted_protein	2	0	1	5	1	0	5	1	2	0	4	3	5	0	5	3	2	2	4	2	2	8	4	4
TRIREDRAFT_111374_EGR45176_predicted_protein	1	0	0	0	0	0	0	0	1	0	1	0	0	1	1	0	0	0	0	1	2	0	0	0
TRIREDRAFT_111382_EGR45227_predicted_protein	3	9	6	1	3	3	21	20	18	3	19	9	8	9	22	6	8	10	57	30	28	10	23	9
TRIREDRAFT_111393_EGR45189_predicted_protein	0	0	0	0	0	0	0	0	0	0	0	0	0	0	0	0	0	0	0	0	0	0	0	0
TRIREDRAFT_111395_EGR45191_predicted_protein	12	71	59	7	7	11	383	130	120	13	40	14	37	134	142	55	42	76	165	370	424	66	118	83
TRIREDRAFT_111403_EGR45236_predicted_protein	0	0	0	0	0	0	1	0	0	0	0	0	0	0	0	0	0	0	1	0	0	0	0	0
TRIREDRAFT_111405_EGR45194_predicted_protein	0	3	2	1	1	0	3	3	3	0	2	1	0	3	6	1	1	4	3	3	3	2	1	3
TRIREDRAFT_111408_EGR45239_predicted_protein	10	34	41	23	11	15	36	56	80	11	43	38	23	45	77	24	11	27	80	46	47	20	29	24
TRIREDRAFT_111417_EGR45200_predicted_protein	0	0	2	1	1	0	3	0	1	0	0	0	0	0	1	0	0	1	1	1	1	0	0	0
TRIREDRAFT_111418_EGR45201_predicted_protein	0	0	0	1	0	0	1	0	0	0	1	1	0	0	1	0	1	0	0	3	1	2	1	0
TRIREDRAFT_111426_EGR45206_predicted_protein	1	3	8	2	5	4	1	9	12	2	11	2	1	6	3	2	3	4	5	9	7	2	7	7
TRIREDRAFT_111429_EGR45207_predicted_protein	0	4	1	0	0	0	1	5	5	1	1	2	0	0	1	3	2	3	1	2	3	6	2	1
TRIREDRAFT_111439_EGR45013_predicted_protein	0	0	0	0	0	0	1	2	0	0	0	0	0	1	1	0	0	1	0	1	1	0	0	0
TRIREDRAFT_111440_EGR45093_predicted_protein	20	54	66	36	27	36	44	111	101	36	86	60	18	44	80	27	49	68	85	91	67	38	64	54
TRIREDRAFT_111442_EGR45095_predicted_protein	24	56	45	55	21	27	5	4	3	71	61	20	3	17	13	6	22	19	17	4	6	5	16	14
TRIREDRAFT_111443_EGR45096_predicted_protein	0	0	0	1	0	0	0	1	0	0	0	0	0	0	1	1	0	0	1	1	0	1	0	0
TRIREDRAFT_111444_EGR45097_predicted_protein	0	0	0	0	0	0	0	0	0	0	0	0	0	0	0	0	0	0	0	0	0	0	0	0
TRIREDRAFT_111446_EGR45015_predicted_protein	3	4	9	39	12	23	26	18	23	8	39	46	4	4	5	21	26	34	6	7	7	27	45	43
TRIREDRAFT_111447_EGR45098_predicted_protein	9	26	20	25	26	23	54	79	120	49	70	38	14	21	44	30	28	57	25	36	30	48	42	39
TRIREDRAFT_111449_EGR45099_predicted_protein	0	0	0	0	0	0	0	0	0	0	0	0	0	0	0	0	0	0	0	0	0	0	0	0
TRIREDRAFT_111450_EGR45100_predicted_protein	2	2	4	8	2	7	10	6	12	7	9	3	1	6	2	6	6	6	2	2	0	4	5	7
TRIREDRAFT_111451_EGR45017_predicted_protein	0	0	0	0	0	0	3	1	0	1	1	0	0	0	1	0	0	0	1	0	2	0	1	0
TRIREDRAFT_111465_EGR45104_predicted_protein	0	1	0	0	0	0	0	0	0	0	0	0	0	0	0	0	0	0	0	0	1	0	0	0
TRIREDRAFT_111466_EGR45025_N-terminal_fungal_transcription_factor-containing_protein	0	1	0	0	0	0	0	0	0	0	0	0	0	0	0	0	0	0	0	0	0	0	0	0
TRIREDRAFT_111468_EGR45026_actin-like_protein	121	226	255	533	149	239	405	419	364	443	491	317	136	273	430	405	230	371	659	315	358	388	305	290
TRIREDRAFT_111476_EGR45029_predicted_protein	0	11	13	8	3	8	9	22	17	6	8	7	4	6	11	1	8	13	12	18	11	12	12	10
TRIREDRAFT_111494_EGR45037_predicted_protein	0	6	5	3	1	1	21	12	12	1	4	2	8	5	6	1	0	4	10	3	5	6	2	3
TRIREDRAFT_111495_EGR45038_predicted_protein	12	32	23	21	8	11	39	21	19	12	16	4	19	24	42	29	23	30	13	8	4	31	11	6
TRIREDRAFT_111499_EGR45114_predicted_protein	0	0	0	0	0	0	0	0	0	1	0	0	0	0	0	0	0	0	0	0	0	0	1	0
TRIREDRAFT_111502_EGR45116_predicted_protein	55	213	188	206	156	78	212	229	227	255	260	142	70	179	304	96	162	212	266	269	261	156	168	193
TRIREDRAFT_111514_EGR45049_predicted_protein	0	0	0	0	0	0	0	0	0	0	0	0	0	0	0	0	0	0	0	1	1	1	0	0
TRIREDRAFT_111515_EGR45050_fungal_specific_transcription_factor_domain-containing_protein	0	0	0	1	0	0	0	0	0	0	1	0	0	0	0	0	0	0	1	0	3	1	0	0
TRIREDRAFT_111516_EGR45051_predicted_protein	9	21	25	25	13	14	12	47	39	15	19	32	8	20	27	13	8	11	35	25	20	23	23	13
TRIREDRAFT_111517_EGR45052_predicted_protein	0	1	2	1	0	0	0	0	0	1	1	1	0	0	1	0	2	1	1	8	5	0	0	0
TRIREDRAFT_111523_EGR45123_hypothetical_protein	35	114	74	103	36	36	241	122	117	91	95	78	66	133	154	109	75	121	527	105	137	158	122	94
TRIREDRAFT_111527_EGR45055_predicted_protein	4	5	7	58	7	10	374	30	18	30	45	31	6	8	11	40	22	36	76	20	12	58	35	35
TRIREDRAFT_111536_EGR45059_predicted_protein	17	59	81	83	26	37	51	95	95	31	88	50	22	54	78	51	39	53	143	72	72	48	64	65
TRIREDRAFT_111537_EGR45061_predicted_protein	0	0	0	0	0	0	0	0	0	0	1	0	0	0	0	0	0	0	0	0	0	0	0	0
TRIREDRAFT_111538_EGR45128_predicted_protein	9	28	33	40	20	18	26	68	48	53	44	27	12	24	42	25	30	34	59	35	42	44	53	45
TRIREDRAFT_111541_EGR45062_predicted_protein	0	1	0	0	1	2	1	1	2	2	0	0	2	0	1	0	0	3	1	1	6	0	2	0
TRIREDRAFT_111552_EGR45067_predicted_protein	0	1	0	2	0	0	2	0	1	1	0	1	1	0	2	1	0	1	4	2	0	0	0	6
TRIREDRAFT_111561_EGR45073_predicted_protein	0	1	0	1	1	0	2	0	2	0	0	0	1	0	1	0	1	0	2	1	0	1	0	1
TRIREDRAFT_111564_EGR45136_D-tyrosyl-tRNA_deacylase	0	7	6	13	6	5	9	22	15	23	24	9	0	6	10	10	11	19	27	21	19	21	22	19
TRIREDRAFT_111566_EGR45076_predicted_protein	1	14	6	10	6	7	0	6	7	13	12	5	3	10	13	13	18	27	3	1	2	28	7	9
TRIREDRAFT_111567_EGR45077_predicted_protein	8	56	59	57	29	32	6	16	24	9	50	20	15	34	47	35	41	48	15	9	24	62	42	31
TRIREDRAFT_111569_EGR45078_Hypothetical_protein	36	111	138	149	79	101	105	342	356	200	184	127	62	93	133	115	82	93	162	120	143	169	115	106
TRIREDRAFT_111570_EGR45079_predicted_protein	4	15	10	7	3	3	59	7	6	9	10	4	12	21	38	7	3	9	43	23	36	9	9	3
TRIREDRAFT_111575_EGR45081_predicted_protein	10	28	22	32	15	14	47	48	38	8	46	16	17	20	31	21	15	34	88	33	40	29	33	31
TRIREDRAFT_111579_EGR45083_predicted_protein	0	1	1	0	0	0	4	2	1	1	1	1	0	1	3	1	0	0	0	0	0	0	0	1
TRIREDRAFT_111584_EGR45143_predicted_protein	0	0	0	0	0	1	2	1	1	2	1	0	0	0	1	0	1	1	0	0	0	0	1	0
TRIREDRAFT_111588_EGR44889_predicted_protein	0	0	0	0	0	0	0	0	0	0	0	0	0	0	0	0	0	0	0	0	0	0	0	0
TRIREDRAFT_111591_EGR44890_predicted_protein	9	9	13	19	4	7	79	33	24	8	21	9	20	16	25	15	13	9	34	27	29	14	21	16
TRIREDRAFT_111593_EGR44891_predicted_protein	0	0	0	0	0	0	0	0	0	1	0	0	0	0	2	0	0	0	0	0	0	0	0	0
TRIREDRAFT_111600_EGR44894_hypothetical_protein	16	51	31	45	13	18	55	41	34	16	60	31	21	44	43	57	61	65	201	33	33	89	76	43
TRIREDRAFT_111604_EGR44958_predicted_protein	1	5	4	6	0	3	17	6	7	7	1	4	2	2	6	3	1	1	13	3	10	3	1	4
TRIREDRAFT_111610_EGR44897_predicted_protein	3	14	22	18	9	2	40	42	40	27	21	15	13	20	21	16	14	18	41	27	36	32	20	21
TRIREDRAFT_111632_EGR44968_predicted_protein	3	10	8	8	6	5	33	21	17	12	9	11	4	20	15	8	7	9	25	13	16	8	11	10
TRIREDRAFT_111638_EGR44971_predicted_protein	1	6	6	11	6	4	6	26	30	7	30	29	4	3	8	6	4	6	20	5	6	5	14	15
TRIREDRAFT_111644_EGR44909_hypothetical_protein	13	24	21	39	18	12	40	44	39	32	41	28	15	18	26	21	12	26	45	45	33	22	23	22
TRIREDRAFT_111645_EGR44910_predicted_protein	0	0	0	0	0	0	0	0	0	0	0	0	0	0	1	1	0	0	0	0	0	0	1	0
TRIREDRAFT_111663_EGR44921_predicted_protein	1	15	11	8	8	4	27	7	7	16	14	12	5	13	14	3	6	8	12	9	14	5	6	4
TRIREDRAFT_111672_EGR44983_predicted_protein	1	2	6	7	5	2	26	12	10	5	1	4	3	7	14	0	2	7	22	12	24	2	3	3
TRIREDRAFT_111674_EGR44985_predicted_protein	0	0	0	0	0	0	0	0	0	2	0	0	0	0	0	1	1	0	0	0	0	1	0	0
TRIREDRAFT_111680_EGR44927_predicted_protein	6	6	8	15	5	6	10	18	26	13	16	8	7	3	7	6	3	8	14	7	10	10	15	14
TRIREDRAFT_111681_EGR44989_predicted_protein	1	18	8	10	10	7	6	18	15	14	13	7	4	8	5	11	11	8	6	8	6	15	3	13
[truncated: 7,117 more rows]
