# Supplementary material for: Disruption of alpha-tubulin releases carbon catabolite repression and enhances enzyme production in Trichoderma reesei even in the presence of glucose
Source: Biotechnol Biofuels. 2021 Feb 8;14:39. doi: 10.1186/s13068-021-01887-0 (PMC7869464; doi:10.1186/s13068-021-01887-0)
Supplement: Supplementary file 10 — Additional file 10: Table S7. The differentially expressed predicted sugar transporter genes. [file 13068_2021_1887_MOESM10_ESM.xlsx]

## Sheet: RPKM
Gene ID	PC-3-7_24h_C_rep1	PC-3-7_24h_C_rep2	PC-3-7_24h_C_rep3	ΔtubB_24h_C_rep1	ΔtubB_24h_C_rep2	ΔtubB_24h_C_rep3	PC-3-7_24h_C+G_rep1	PC-3-7_24h_C+G_rep2	PC-3-7_24h_C+G_rep3	ΔtubB_30h_+G_rep1	ΔtubB_30h_+G_rep2	ΔtubB_30h_+G_rep3	PC-3-7_48h_C_rep1	PC-3-7_48h_C_rep2	PC-3-7_48h_C_rep3	ΔtubB_48h_C_rep1	ΔtubB_48h_C_rep2	ΔtubB_48h_C_rep3	PC-3-7_48h_C+G_rep1	PC-3-7_48h_C+G_rep2	PC-3-7_48h_C+G_rep3	ΔtubB_48h_+G_rep1	ΔtubB_48h_+G_rep2	ΔtubB_48h_+G_rep3
TRIREDRAFT_102377_EGR52630_predicted_protein	18.3105	22.03	25.5144	21.4646	27.2805	22.5463	43.0636	25.0801	20.3516	35.7374	25.1735	33.2294	55.759	32.0305	39.9504	20.7444	22.0206	20.8749	42.2104	43.9543	44.0773	11.2785	12.9849	19.4284
TRIREDRAFT_102378_EGR52126_kinesin-like_protein	22.4597	17.7574	27.1978	23.6818	15.2971	15.2387	51.8159	19.4626	16.7456	33.2547	28.9006	35.4025	31.8831	26.6603	32.5604	20.8188	23.9643	19.8136	47.9293	36.1201	25.2306	12.705	21.0985	18.4812
TRIREDRAFT_102379_EGR52631_predicted_protein	7.24078	5.22698	5.04477	3.77248	1.07879	2.8658	6.81171	5.31311	7.34812	8.04073	4.6341	3.94213	5.22228	2.37493	5.511	10.0677	10.9995	7.22302	5.50832	8.99044	2.61452	14.8137	22.4064	16.4633
TRIREDRAFT_102381_EGR52632_predicted_protein	12.0182	6.50678	15.6999	8.60961	7.16229	1.58554	12.7193	14.1099	13.0675	13.3459	12.8194	5.23449	5.7786	14.4536	13.7207	6.49842	10.2695	11.9887	6.64922	14.9223	20.2513	4.7589	10.4597	15.0291
TRIREDRAFT_102382_EGR52633_predicted_protein	81.649	61.3967	81.3787	57.9009	31.0877	37.103	124.817	32.6188	37.484	19.2329	8.38667	10.8662	61.0688	50.5852	43.5004	9.81085	12.9201	6.46419	47.0555	47.31	82.9866	18.5603	14.914	18.5644
TRIREDRAFT_102383_EGR52634_predicted_protein	4.25462	8.44616	6.66959	3.32501	8.87445	5.61306	11.0069	10.6146	13.5699	6.87223	9.07653	9.26543	8.18284	9.30327	11.0099	2.62919	6.46321	8.48837	5.8848	16.9046	17.4111	5.05416	6.5829	13.5431
TRIREDRAFT_102385_EGR52128_predicted_protein	0	0	0	0	0	0	0	0	0	0	0	0	0	0	0	0	0	0	0	0	0	0	0	0
TRIREDRAFT_102386_EGR52636_predicted_protein	6.33569	0	0	0	0	0	0	0	0	0	0	0	0	0	0	0	0	0	0	0	0	0	0	0
TRIREDRAFT_102401_EGR52641_hypothetical_protein	8.07957	3.33285	5.62916	6.31423	3.43932	4.2637	12.487	5.08165	6.69334	8.85565	6.23794	5.02719	6.6597	5.55249	5.62231	2.49642	3.50677	3.94763	12.1332	12.6115	13.3367	2.74226	7.14342	8.3979
TRIREDRAFT_102403_EGR52642_predicted_protein	5.21207	3.44895	11.4992	2.9418	4.65923	7.33462	6.12902	9.43375	7.55619	5.26171	9.63654	8.70205	10.8596	7.5979	7.6694	2.14723	2.30932	3.71378	6.9688	13.8059	10.8737	2.98111	7.39227	5.92531
TRIREDRAFT_102411_EGR52647_predicted_protein	3.86015	0	1.34471	3.01673	0	0	7.26282	2.26599	1.11925	1.55877	3.294	1.68128	0	1.68814	0	1.19271	4.39798	1.1002	3.20351	3.83433	0	2.03803	0	0
TRIREDRAFT_102414_EGR52649_predicted_protein	1.76631	3.8252	3.07654	1.38038	3.15792	1.86422	6.64658	6.73961	5.12142	2.85302	6.02902	6.15449	3.39712	6.17963	1.61322	1.63727	6.70803	3.52396	6.84064	9.64974	8.50381	6.52787	8.1987	11.2449
TRIREDRAFT_102416_EGR52145_amino_acid_transporter	7.62651	11.7973	8.72933	7.66307	9.09009	12.0738	10.2494	4.47692	4.73851	10.9988	13.3258	8.54152	10.4771	15.2469	13.2676	5.72278	9.10286	7.45254	13.8639	12.4455	11.5397	8.62829	10.1143	13.8722
TRIREDRAFT_102437_EGR52153_predicted_protein	3.89108	5.89867	8.94621	2.22999	2.78268	2.87473	19.4007	9.13657	6.09237	3.45676	7.08349	10.1685	20.2058	22.1217	25.1137	6.25177	7.38868	8.65027	60.4932	35.1719	41.9627	4.31415	12.6429	14.1553
TRIREDRAFT_102441_EGR52664_predicted_protein	0	1.17534	1.13437	0.848281	1.94062	0	0	1.91153	0.944172	0	0.926246	0	0	0	0.991364	0	0	0	0	0	3.13548	0	0	1.48077
TRIREDRAFT_102444_EGR52156_predicted_protein	2.12344	4.21539	4.80815	3.87212	2.53094	3.3617	6.49222	8.41388	6.77258	3.42986	7.248	1.84971	3.06298	3.71453	3.23232	2.29635	2.8225	2.11823	6.75519	4.74577	5.62274	1.40138	3.69614	1.44841
TRIREDRAFT_102451_EGR52160_predicted_protein	11.8472	8.55228	14.032	12.3449	16.9449	21.2566	28.9775	34.7728	33.6639	14.3521	22.2412	35.0881	9.11422	26.9417	26.6903	10.9817	14.3977	18.2337	33.4285	24.7127	28.5189	8.7569	20.1635	15.0846
TRIREDRAFT_102454_EGR52162_predicted_protein	0	4.80577	3.09216	2.31232	2.64496	0	2.0876	0	3.86056	0	2.52484	5.79913	0	1.94094	0	0	3.37104	0	4.91097	2.20425	2.13674	0	1.71673	0
TRIREDRAFT_102458_EGR52672_hypothetical_protein	1.72349	2.61272	3.84249	2.69383	2.87593	4.18374	2.2699	4.7551	4.29763	2.64465	3.7258	3.60316	3.31475	3.0149	3.14821	1.38456	1.96362	2.65257	3.62345	5.30707	4.64667	1.91088	2.9333	2.19445
TRIREDRAFT_102461_EGR52674_predicted_protein	0.531343	3.83566	4.62743	1.24574	2.21659	1.12159	1.7495	2.33932	3.54344	2.14562	3.92958	5.09134	4.59865	3.95029	4.52937	0.820871	2.2197	1.96872	4.85054	5.54178	9.20923	1.68319	2.46634	3.86594
TRIREDRAFT_102464_EGR52167_predicted_protein	10.6876	17.5074	16.3243	10.9224	11.7587	9.54457	34.8032	25.3366	23.3606	7.63555	15.9016	17.5455	19.7646	15.46	16.7693	10.9228	5.61998	9.37261	28.8828	22.0488	23.3525	7.16185	8.58609	13.0847
TRIREDRAFT_102467_EGR52677_predicted_protein	0	0	1.08584	0	0	1.6449	0	1.37232	1.35567	0.629342	0	2.03641	1.49873	1.36315	0.948952	0	0.591885	0.444197	0	0.774043	1.50067	0	0.602846	0.708713
TRIREDRAFT_102468_EGR52169_predicted_protein	0	1.54923	1.79427	0.447253	1.02318	0.906025	6.86438	5.54317	9.95621	5.54637	5.37195	5.23449	3.30206	3.37877	4.96558	1.06097	3.58618	3.67002	9.02394	10.6588	14.8785	1.35969	6.30901	7.41696
TRIREDRAFT_102476_EGR52175_predicted_protein	6.72557	14.8349	14.0574	10.9015	14.6965	16.1685	31.9867	21.9336	27.5178	13.881	16.7924	21.4816	15.091	19.2816	20.0205	7.85048	9.93304	11.2883	31.8353	41.1969	39.2156	9.469	14.1638	16.3113
TRIREDRAFT_102482_EGR52177_hypothetical_protein	19.1937	24.065	21.4665	10	10.2345	14.9266	62.2469	41.5104	40.1281	14.6854	13.2179	19.3595	41.7722	42.4113	41.8263	12.1731	9.20755	14.396	53.0958	63.2166	72.9529	10.4003	14.8486	23.4281
TRIREDRAFT_102487_EGR52686_predicted_protein	6.73853	2.83758	4.3036	3.21824	1.33862	0	5.81096	2.63711	3.58203	3.1746	0.638913	4.40242	3.24003	5.40271	6.83831	2.08207	2.98565	2.56076	4.34954	1.67336	3.78493	1.18591	1.30326	0.51071
TRIREDRAFT_102489_EGR52180_predicted_protein	0	0.493864	0	0	0	0	0	0	0.396729	0	0	0	3.94736	0.598379	0.833118	0	0	0	1.89253	0	0	0	0	0
TRIREDRAFT_102492_EGR52689_predicted_protein	0	0	0	0	0	0	0	0	0	0	0	0	0	0	0	0	0	0	0	0	0	0	0	0
TRIREDRAFT_102497_EGR52184_predicted_protein	4.38258	6.3274	9.77092	2.96834	5.74599	2.7753	10.3072	15.1787	7.87851	5.30919	4.98641	4.58117	9.27184	11.4997	9.60654	5.68734	7.98911	5.49602	6.54673	11.7538	10.5498	5.78463	6.44184	7.57311
TRIREDRAFT_102499_EGR52693_predicted_protein	5.0981	11.654	13.3197	1.10672	0.506372	1.79356	0.799334	4.48904	5.17368	1.71555	6.0422	5.92123	11.4393	10.7761	12.4166	3.67549	3.87227	3.3904	16.9235	10.55	17.5902	1.34581	9.85995	13.137
TRIREDRAFT_102500_EGR52694_predicted_protein	28.5327	17.6548	34.0786	25.484	51.0126	36.5673	0	22.7312	13.0005	143.2	131.015	126.049	23.5185	14.2607	13.6503	36.5236	38.7002	29.0436	11.2758	14.1709	9.81209	25.8245	66.2203	53.7532
TRIREDRAFT_102504_EGR52185_predicted_protein	0	0	0	1.12476	0	0	0	0.633638	0	0	0	0	0	1.88822	1.97171	0	0	0.615295	0	0	2.07871	0	0	0
TRIREDRAFT_102512_EGR52188_predicted_protein	23.3153	27.7008	34.1804	30.3684	18.5265	29.7342	72.6554	30.2245	23.9426	48.2517	35.6466	42.3121	38.3025	43.7595	41.7017	24.0132	21.0297	19.3818	80.0843	51.1436	61.2699	22.5678	31.1892	30.9235
TRIREDRAFT_102521_EGR52194_predicted_protein	0	0.546457	0.527407	0	0	0	2.84854	0.44437	0.877957	0	0.430644	0.65941	0	0	0.46092	0	0	0	0.418814	1.50385	0.728898	0	0	0
TRIREDRAFT_102554_EGR52213_predicted_protein	5.82883	16.8309	18.2747	19.7395	13.8949	9.22787	43.8674	27.3732	25.351	9.41496	24.8697	12.6936	28.0262	17.8437	35.4908	12.6069	15.4955	14.9517	25.799	26.0543	42.0938	18.4645	20.2918	18.5541
TRIREDRAFT_102555_EGR52716_nucleoside_hydrolase	12.1154	17.4917	19.2266	14.027	16.0449	17.0492	67.7514	36.3501	30.8349	30.9846	27.1863	26.384	20.7122	27.6692	22.1305	8.31867	15.3371	12.2775	53.6237	38.1087	53.792	11.7269	26.0351	19.5886
TRIREDRAFT_102559_EGR52216_predicted_protein	17.5692	17.1591	22.3213	15.615	18.4772	20.1791	35.0006	18.8069	22.4743	28.3784	19.9898	24.307	23.8521	23.5023	23.9123	8.30244	15.3072	12.3714	24.3009	36.4432	34.8294	5.72925	17.9892	14.0989
TRIREDRAFT_102561_EGR52718_predicted_protein	0	0.860475	2.07619	0.621032	0.710371	0	2.80339	2.44903	0.691234	2.40669	2.03433	0.519167	3.4388	2.60644	2.54024	2.20981	1.35807	1.35893	7.25431	3.55205	8.60815	1.25866	0.922144	0
TRIREDRAFT_102562_EGR52719_predicted_protein	0	0.899086	0	0.648898	0	0	2.34335	0	0	0	0	0	2.3954	0	0	0	0	0	0.689075	0	1.19925	0.657569	0	0
TRIREDRAFT_102567_EGR52219_predicted_protein	3.55416	0	0	6.48107	2.11812	1.87558	6.68711	3.12955	0	1.43521	2.02193	0	6.83567	1.55433	0	2.19633	0	3.03896	0.983192	0	5.1334	3.75296	1.37478	0
TRIREDRAFT_102572_EGR52222_predicted_protein	13.4511	22.657	18.7432	17.5203	18.7046	4.73224	63.2703	22.3723	22.1009	21.7268	14.0291	19.5287	34.4938	35.2952	34.1258	12.4684	25.5421	6.3896	38.4504	44.5372	25.9039	11.8362	22.5464	24.467
TRIREDRAFT_102579_EGR52728_predicted_protein	16.8463	19.7617	27.2888	20.1871	17.5694	24.0031	41.6012	30.1619	29.796	10.8843	21.3237	37.7874	33.2103	22.8387	28.9773	16.6566	8.31718	16.5649	38.4468	31.7939	46.6358	9.56136	20.8522	26.0462
TRIREDRAFT_102581_EGR52729_hypothetical_protein	92.0342	62.1316	63.5279	104.336	66.0209	86.3426	162.739	112.554	103.282	105.987	79.0207	73.4895	129.478	78.2617	104.812	85.3101	41.425	47.1186	167.373	93.1115	103.388	93.1326	84.3843	99.9783
TRIREDRAFT_102582_EGR52730_predicted_protein	18.5885	18.2111	12.9509	7.95529	6.33023	9.10875	52.4611	28.8385	27.3337	7.50623	21.905	19.0838	21.706	22.6457	18.1901	9.02547	8.06797	9.08225	62.8079	34.9501	41.5505	7.71109	34.9238	30.7927
TRIREDRAFT_102593_EGR52232_hypothetical_protein	38.6349	55.1733	44.4724	59.0741	37.0396	46.9815	83.7527	51.7684	45.2958	41.377	55.4253	48.2871	53.3064	44.0766	49.6053	25.9509	28.7073	32.0769	61.8023	43.3821	76.8284	23.9454	40.2847	47.3592
TRIREDRAFT_102599_EGR52236_predicted_protein	20.452	36.9098	33.842	13.3195	27.4241	29.6803	67.3404	55.5267	60.7831	84.652	50.9029	42.3121	59.0026	78.2617	54.4815	14.2184	17.4762	23.3164	57.9911	126.97	64.0023	24.2955	37.5774	41.8514
TRIREDRAFT_102603_EGR52738_predicted_protein	10.5024	1.89537	10.9758	12.3115	0	11.0845	7.41004	10.789	12.1807	10.6024	16.4304	29.7329	10.0995	11.4824	7.99343	9.73509	15.9542	5.98665	17.4317	39.1206	37.9224	6.93114	14.2185	16.7154
TRIREDRAFT_102607_EGR52740_predicted_protein	62.056	49.5967	54.0442	50.8065	34.3409	63.1565	161.584	55.9433	54.6219	13.4244	73.1276	106.183	74.5945	50.4004	49.2553	69.8484	46.2931	73.9056	175.958	77.0511	94.9646	62.6016	92.5861	157.221
TRIREDRAFT_102612_EGR52243_hypothetical_protein	4.78558	7.60015	6.66837	5.23594	5.13357	7.57625	13.506	12.0797	13.0432	3.86493	9.52862	7.9205	4.60201	6.27856	6.41049	6.50605	4.36187	3.81907	10.0612	8.55642	11.9807	4.80058	4.44265	4.7876
TRIREDRAFT_102616_EGR52746_predicted_protein	15.0677	10.8771	10.7742	9.91623	8.97967	5.44047	13.4288	10.7072	11.9569	7.68568	19.1739	28.3232	12.2019	15.2599	17.1418	11.2715	12.0471	11.7534	36.8557	18.9056	17.563	5.86176	23.0066	21.2768
TRIREDRAFT_102617_EGR52747_predicted_protein	24.1526	24.9906	26.3631	27.6839	23.0301	28.0405	62.1051	42.5343	37.8164	21.4567	23.3583	29.4549	40.2587	34.5043	36.2751	21.393	18.3452	19.2747	49.4421	54.3797	37.21	16.1522	14.9479	24.895
TRIREDRAFT_102619_EGR52245_predicted_protein	20.0994	18.1367	21.8806	10.4719	14.9729	11.9326	66.1793	29.4969	23.3113	19.2763	16.4369	31.7341	28.9927	31.8637	26.0062	12.4206	11.4499	15.0376	34.7508	47.4168	52.0125	15.2545	23.3239	26.2774
TRIREDRAFT_102627_EGR52753_predicted_protein	1.49996	2.0573	2.09009	1.17223	1.25147	2.21633	3.38658	2.64152	4.26214	1.57481	2.30393	2.48255	3.46181	1.96791	2.7399	0.926913	1.36715	1.45353	4.56428	2.23488	3.03301	1.42547	1.74059	1.50059
TRIREDRAFT_102637_EGR52760_predicted_protein	0	0	0	0	0	0	0	0	0	0	0	0	0	0	0	0	0	0	0	0	0	0	0	0
TRIREDRAFT_102640_EGR52762_predicted_protein	10.8343	6.25683	11.3226	16.3696	14.2048	12.5783	40.769	15.8998	10.0524	23.6249	17.2578	18.8753	12.5024	13.2667	22.4291	14.0598	9.87502	11.7341	33.5674	32.2854	39.6423	21.1644	15.925	23.6484
TRIREDRAFT_102641_EGR52253_predicted_protein	8.80932	8.47903	15.8554	8.41443	14.8748	11.622	31.768	34.0441	29.7997	22.5295	15.8698	22.3817	4.2357	27.6099	18.7735	8.61936	10.5943	15.9016	21.5262	35.0016	32.5158	8.13928	15.9018	16.6914
TRIREDRAFT_102648_EGR52766_predicted_protein	25.1475	41.1695	36.6056	29.9473	33.1849	35.5465	51.9616	49.5585	52.0822	29.3764	36.5318	43.0293	25.0466	34.9568	35.8189	26.3627	31.3799	33.2771	53.1681	49.9586	51.8876	31.0587	45.8571	44.1084
TRIREDRAFT_102650_EGR52767_predicted_protein	15.5435	22.4412	35.1957	18.2211	16.2107	10.2532	45.6953	27.3732	28.1678	42.3673	23.2117	23.6948	44.842	42.4849	40.2229	16.8093	20.6607	14.3979	60.1976	81.0578	65.4793	11.2839	28.5588	17.6706
TRIREDRAFT_102652_EGR52258_predicted_protein	2.28582	9.07548	16.7219	6.55006	8.17344	13.2688	17.2029	23.4819	14.581	6.46125	15.6045	19.9116	6.59441	15.9943	13.918	4.9439	10.4172	9.12084	13.2789	26.111	20.9094	10.2581	11.4943	14.5522
TRIREDRAFT_102655_EGR52261_phosphodiesterase	6.80144	7.85572	8.76653	6.02408	2.432	6.10166	24.9538	15.3715	14.0017	1.09859	8.12545	11.2569	6.54054	9.51821	11.1815	6.30452	3.35793	6.00935	15.0519	8.78272	9.49608	5.92503	9.47108	9.89717
TRIREDRAFT_102659_EGR52770_ADP-ribosylation_factor_like_1	9.60796	18.4955	25.6604	25.0289	15.2691	25.3513	33.1416	58.2808	52.9307	27.1585	25.5074	39.0574	24.6384	23.8102	30.2257	19.7911	10.9466	20.0816	31.8943	33.4029	46.257	16.0635	23.5375	16.02
TRIREDRAFT_102668_EGR52267_predicted_protein	63.5872	34.4268	43.0716	41.4115	73.6848	41.0127	96.3754	75.691	61.457	59.9134	67.324	32.3111	81.5309	67.9759	70.9816	44.7519	60.3723	49.3354	96.7461	108.779	119.053	33.5719	64.2231	53.0117
TRIREDRAFT_102672_EGR52776_predicted_protein	5.90095	9.46619	10.735	4.95323	3.12595	5.53603	13.2614	8.8524	9.31533	2.38286	3.72999	7.42485	7.56614	6.8817	7.18599	2.83621	2.73905	5.79304	9.79432	7.48967	5.99762	3.28859	4.05785	5.66492
TRIREDRAFT_102673_EGR52270_predicted_protein	22.1629	19.9987	17.7574	7.50551	19.8121	4.67826	46.9115	23.4181	30.2027	12.5294	17.6515	23.1671	38.3629	21.3232	34.4113	7.53267	9.25861	15.1601	25.7499	40.727	48.0158	9.94605	17.1456	11.0861
TRIREDRAFT_102676_EGR52778_predicted_protein	26.8433	30.4506	33.3967	24.9741	25.1387	16.1892	27.0564	31.5152	28.909	34.0673	27.2694	21.7128	22.126	25.1556	15.177	8.29404	13.1071	13.1155	16.973	43.8047	29.5395	11.1354	11.8665	22.6695
TRIREDRAFT_102677_EGR52272_predicted_protein	0	0	0	0	0	0	0	0	0	0	0.337674	0	0	0.519164	0	0	0	0	0.328398	0	0.571539	0	0	0
TRIREDRAFT_102680_EGR52274_predicted_protein	0	0	0	0	0	0	2.07706	0	0	0	0	0	0	0	0	0	0	0	1.22154	2.19312	0	0	0	0
TRIREDRAFT_102686_EGR52783_predicted_protein	0	0	0	0	0	0	2.19337	0	1.35205	1.88299	1.32638	1.01549	0	1.01964	0	1.44079	0	0.664518	0.644974	2.31594	3.36751	0	3.60743	0
TRIREDRAFT_102694_EGR52280_predicted_protein	4.74532	3.14009	4.9592	3.60548	4.00632	6.88647	10.7883	3.59807	4.35703	7.98419	8.43612	9.81734	5.32384	9.33862	7.22337	4.27644	4.95593	6.53698	12.4707	8.05236	10.2807	3.34049	5.20067	4.85521
TRIREDRAFT_102700_EGR52790_hypothetical_protein	161.522	141.63	137.305	139.494	115.616	158.43	113.55	161.549	180.206	162.706	88.8917	90.9966	155.326	133.213	125.34	134.532	102.348	101.579	140.845	136.462	139.045	151.786	100.848	88.619
TRIREDRAFT_102705_EGR52793_predicted_protein	3.95175	4.99221	5.16233	3.08832	2.94382	5.73483	5.11167	4.05958	6.01549	5.58515	5.05824	8.17557	4.75021	5.1846	6.9177	3.35778	2.25117	2.81576	7.10565	6.8693	9.51273	0.782396	6.11428	3.59402
TRIREDRAFT_102711_EGR52286_predicted_protein	7.39074	11.9154	10.1268	7.31615	9.10271	8.32042	23.4077	16.4864	14.7149	3.38238	11.212	13.5199	9.47632	9.69648	12.3003	5.63286	7.67199	5.33637	17.1739	17.6191	16.3679	6.50343	8.767	9.18631
TRIREDRAFT_102723_EGR52290_predicted_protein	9.82387	12.7059	10.837	9.59677	14.1486	9.07234	31.1909	18.0213	23.0248	8.59512	14.9032	17.8282	20.4686	20.0491	20.6864	7.58845	8.70536	11.8997	22.873	28.8679	28.772	11.0217	13.9332	13.0296
TRIREDRAFT_102735_EGR52811_COOH_terminal_WSC_domain-containing_protein	2.13902	3.08824	2.23543	0.27861	0.637379	0.564396	15.092	7.84781	4.03135	1.72752	3.95481	4.1924	13.3703	7.01586	9.76812	0.330457	0.812348	1.2193	28.1067	15.4042	14.9324	0.282332	2.48218	2.91808
TRIREDRAFT_102737_EGR52813_predicted_protein	5.38283	8.04907	6.1612	3.80607	3.66619	4.86959	41.9576	64.0994	61.3151	5.27884	15.5299	23.4447	17.7475	18.8324	19.6651	3.32637	5.25669	5.04087	25.314	37.4277	41.4645	5.4809	15.1698	14.3369
TRIREDRAFT_102738_EGR52814_predicted_protein	4.53018	1.63512	4.73437	1.18012	1.79985	4.78128	4.97202	3.98897	3.94057	0	5.58387	4.60391	13.0692	12.5474	9.19451	0.933156	1.72045	3.01271	21.3042	26.9993	27.6264	0.39863	3.50463	7.55349
TRIREDRAFT_102743_EGR52297_predicted_protein	13.9058	20.4949	24.2209	6.33934	12.4308	22.6263	69.7693	54.7599	52.0796	16.8459	29.336	31.7972	32.3165	36.4881	45.1573	23.9894	29.9261	28.7341	39.1088	31.0787	44.0744	23.5548	39.445	37.9408
TRIREDRAFT_102744_EGR52816_anthranilate_synthase_component_I-like_protein	58.5091	46.6196	48.8401	64.7055	51.3162	60.0044	34.2714	52.1671	58.2561	46.8073	52.7539	50.4861	48.8336	48.2783	43.0192	63.444	54.5027	58.2083	50.0832	68.5351	63.7786	62.9473	56.3661	60.7426
TRIREDRAFT_102763_EGR52305_predicted_protein	1.54611	5.58053	4.84739	2.81935	1.84282	4.07952	6.54521	9.07598	9.41417	1.24867	2.63869	3.36701	2.97361	6.08538	3.2949	1.91087	1.76152	0.881324	6.84323	6.91095	6.69929	0.408146	1.79415	3.51537
TRIREDRAFT_102766_EGR52306_predicted_protein	170.503	111.633	136.059	72.3058	74.4367	83.6995	115.637	109.981	118.42	71.2527	73.312	85.4878	158.243	185.546	180.472	104.752	112.188	102.842	97.0752	195.949	145.085	144.974	243.103	198.343
TRIREDRAFT_102769_EGR52308_predicted_protein	42.5701	20.093	19.3926	19.6201	23.4183	12.0965	56.9907	30.7564	32.2822	51.5707	24.2177	25.6725	47.2352	44.3944	41.8712	15.1769	17.4107	24.2661	52.54	89.4498	55.1792	25.9333	22.7998	29.7819
TRIREDRAFT_102772_EGR52832_predicted_protein	0	0	0.192832	0	0	0	0.520744	0.162471	0.321	0	0	0	0	0	0.337045	0	0.210223	0	0.306256	0	0	0	0	0.503435
TRIREDRAFT_102773_EGR52833_predicted_protein	0	0	0	0	0	0	0	0	0	0	0	0	0	0	0	0	0	0	0	0	0	0	0	0
TRIREDRAFT_102774_EGR52834_predicted_protein	0	0	0	0	0	0	0	0	0	0	0	0	0	0	0	0	0	0	0	0	0	0	0	0
TRIREDRAFT_102775_EGR52835_predicted_protein	0	0	0	0	0	0	0	0	0	0	0	0	0	0	0	0	0	0	0	0	0	0	0	0
TRIREDRAFT_102776_EGR52836_predicted_protein	5.11301	6.45922	3.56231	0.665975	0	1.3491	7.21504	1.50072	2.22377	3.09703	8.72621	11.1348	2.45844	5.59012	3.11323	3.94954	7.76719	0.728638	2.82883	12.697	9.84651	4.04924	11.8665	16.2755
TRIREDRAFT_102778_EGR52310_predicted_protein	0	0	0	0	0	0	0	0	0	0	0	0	0	0	0	0	0	0	0	0	0	0	0	0
TRIREDRAFT_102779_EGR52311_predicted_protein	0	0	0	0	0	0	0	1.06262	1.04973	0	0	0	0	0	0	0	0	0	0	0	0	0	0	0
TRIREDRAFT_102780_EGR52312_predicted_protein	0	0	0	0	0	0	0	0	0	0	0	0	0	0	0	0	0	0	0	0	0	0	0	0
TRIREDRAFT_102785_EGR52839_predicted_protein	0	0	0	0.462229	0	0	0.417308	0.260399	0.77172	0	0.252356	0.386412	0	0	0.540195	0	0	0	1.22712	0	0.427132	0.468405	1.02952	0.403438
TRIREDRAFT_102787_EGR52840_predicted_protein	0	0	0	0	0	0	1.92401	0.600289	1.18601	0	0.581747	1.78156	0	0.89442	0.622646	0	0	0	1.6973	1.01576	0.984651	0	0	0
TRIREDRAFT_102788_EGR52841_predicted_protein	0	0	0	0	0	0	0	0	0	0	0	0	0	0	0	0	0	0	0	0	0	0	0	0
TRIREDRAFT_102789_EGR52842_predicted_protein	0	0	0.902453	2.02456	0	0	3.65562	1.52073	0	1.04611	1.47376	1.12832	2.49122	0	0.788685	0	0	0	2.86655	1.28663	2.49445	0	0	1.17804
TRIREDRAFT_102794_EGR52845_predicted_protein	0	11.3722	6.85986	11.2856	14.0826	6.23505	18.5251	21.9633	10.2774	28.6266	19.0444	13.7229	7.57466	15.5013	23.9803	12.1689	14.9571	14.5925	15.2528	31.2964	22.7534	5.19835	21.3277	14.3275
TRIREDRAFT_102799_EGR52849_predicted_protein	18.8027	21.2083	26.2002	16.5312	14.0069	13.6434	86.2314	26.2142	36.7999	17.0836	18.0506	27.6394	18.0814	28.7801	32.9149	17.429	14.2816	19.4264	29.9081	47.8596	42.9991	14.8908	17.2735	12.8254
TRIREDRAFT_102813_EGR52327_p150/dynactin-like_protein	8.67386	7.67032	8.30941	6.43974	7.75382	7.55257	12.4438	7.12843	8.67668	6.65492	7.27833	9.06689	7.50703	7.0176	10.2987	2.54605	3.95295	5.19155	12.2372	8.61584	8.97835	2.86219	5.70371	8.87473
TRIREDRAFT_102816_EGR52857_predicted_protein	16.1912	18.6453	14.2351	12.2518	11.4871	11.3924	43.8819	26.477	24.1438	23.6619	20.8344	21.4919	27.4331	27.6489	29.5757	10.482	16.1046	16.4811	35.8319	53.6096	59.3917	12.4155	19.6834	25.5943
TRIREDRAFT_102820_EGR52860_ferroxidase-like_protein	22.1348	62.5832	64.8995	0.72077	3.29783	3.40691	146.63	207.356	192.004	10.428	27.8079	46.5969	183.59	298.47	304.648	28.2117	15.4115	15.5089	331.927	134.669	169.175	6.08668	16.0536	19.2922
TRIREDRAFT_102830_EGR52334_predicted_protein	3.51134	19.0108	20.7945	21.0384	10.463	5.55896	52.8523	21.6429	15.2717	8.50749	7.99026	7.64677	33.7665	29.1764	31.001	8.67948	10.6682	8.00624	46.6246	71.5011	55.787	6.48854	20.3733	9.58044
TRIREDRAFT_102836_EGR52868_predicted_protein	0	0	0	0	0	0	0	0	0	0	0	0	0	0	0	0	0	0	0	0	0	0	0	0
TRIREDRAFT_102837_EGR52337_predicted_protein	37.7979	12.2067	15.2462	2.59116	3.5567	2.09963	175.919	64.2289	55.3742	5.62327	28.2932	46.7889	57.3916	49.5899	72.0718	4.30271	0	3.96897	275.16	179.821	183.891	4.20126	23.0851	24.4252
TRIREDRAFT_102846_EGR52343_predicted_protein	6.69981	8.46381	7.58527	2.61797	9.98193	5.30337	20.4841	9.3407	7.28477	8.11634	8.57576	10.2133	9.66422	10.255	9.17866	2.07011	8.26938	7.16076	18.9971	20.7968	18.5471	3.97943	13.6056	8.37829
TRIREDRAFT_102850_EGR52873_predicted_protein	0	2.36389	3.99259	3.83871	3.90305	6.04823	3.08058	5.28625	2.84843	5.95047	2.32862	2.8525	6.29803	2.86415	4.4862	2.52948	1.86543	1.86662	3.62345	6.50544	5.51792	0	3.16663	4.46728
TRIREDRAFT_102851_EGR52874_predicted_protein	0	0	0	0	0	2.58484	0	1.43767	0	1.97793	1.39326	0	0	0	0	0	0	0	0	0	0	0	0	0
TRIREDRAFT_102855_EGR52877_hypothetical_protein	7.63602	7.34973	9.75358	5.9676	4.55072	4.02964	11.9726	12.7004	11.8083	13.3618	9.41211	9.97754	12.2385	15.584	13.9484	4.71876	6.76661	5.80365	10.5618	20.2265	23.2834	4.03156	5.90736	2.31492
TRIREDRAFT_102863_EGR52351_predicted_protein	7.71009	12.2447	5.90892	5.22209	6.4328	8.95119	12.3305	4.07339	12.9661	9.34024	8.33376	5.37297	2.96574	9.4411	9.85856	1.90581	4.09935	3.51597	6.39855	20.678	25.9839	1.62827	10.1399	8.41456
TRIREDRAFT_102864_EGR52881_hyoothetical_protein	0	0	1.88885	0	0	0	2.55043	4.77439	2.35823	0	1.54231	3.54241	0	2.37125	0.825368	0	0	0	2.99988	5.3859	5.22094	0.71568	2.09734	2.46566
TRIREDRAFT_102870_EGR52884_predicted_protein	19.9344	18.4196	14.722	17.4484	15.6816	18.3043	34.6934	25.8613	21.0391	27.0471	17.1241	18.4067	21.0868	17.7844	16.8715	12.0723	9.99322	12.3859	36.175	24.1573	27.2564	12.5244	16.0385	16.1356
TRIREDRAFT_102871_EGR52885_predicted_protein	4.70067	16.9666	14.7376	9.18401	12.6062	11.1627	25.4272	19.3157	12.2666	15.1854	16.045	8.18945	11.3009	10.2786	12.1642	5.80965	13.389	4.01926	7.80211	21.0115	15.8418	8.68628	9.0913	16.0318
TRIREDRAFT_102876_EGR52889_predicted_protein	0	0.641421	0	0.925867	0	0.937791	0.835889	1.56478	2.57632	2.87041	1.51644	1.54801	1.70892	0	1.08204	0	2.69957	2.02597	0.983192	2.64779	2.5667	0.46912	2.06217	2.42432
TRIREDRAFT_102884_EGR52360_predicted_protein	0	0	0	0	0	0	0	1.0897	1.07648	0	0	0	0	0	0	0	0	0	0	0	0	0	0	0
TRIREDRAFT_102887_EGR52361_predicted_protein	0	0	0	0	0	0	0	0	0	0	1.78277	0	0	0	0	0	0	0	0	0	0	0	0	0
TRIREDRAFT_102890_EGR52895_predicted_protein	2.63748	4.75987	4.59393	2.06121	3.14363	1.39184	19.8495	6.96715	6.88263	4.26016	4.5013	1.14875	5.07262	5.76719	6.42368	1.62986	1.00165	3.75859	6.56648	3.92976	10.1584	2.08875	5.101	2.39872
TRIREDRAFT_102892_EGR52365_predicted_protein	23.8452	13.3882	10.1526	11.0431	25.2634	11.1853	44.8644	27.2176	20.7417	23.5374	18.0871	30.0032	30.5741	25.491	20.1652	8.18633	23.1427	15.1027	36.6463	48.6873	44.645	15.3871	27.6706	13.2529
TRIREDRAFT_102901_EGR52369_predicted_protein	7.73054	10.045	4.30879	3.62488	2.76423	2.44771	7.27245	7.26079	8.06929	4.99467	3.95804	7.40743	10.4076	5.40922	5.64841	0.955433	2.3487	2.20331	8.12633	10.7504	6.69929	2.04073	7.17658	3.51537
TRIREDRAFT_102904_EGR52370_predicted_protein	36.2683	17.7659	13.5368	23.2825	13.8949	19.1393	3.04635	23.1912	25.5388	11.5072	16.5798	16.3607	29.8946	16.4275	20.9001	25.2139	7.87075	19.1972	16.4827	4.50321	9.35419	50.9485	14.0289	24.1498
TRIREDRAFT_102906_EGR52371_predicted_protein	0	0.776332	0.749269	0.280152	0.640906	0	1.51755	0.94695	1.24728	0	1.8354	0	1.03418	2.35156	0.654812	0	0	0	0.297497	1.06824	2.5888	0.56779	1.24796	1.46711
TRIREDRAFT_102908_EGR52905_predicted_protein	3.00455	1.08446	1.04666	0	0	0	8.47953	14.1099	5.22701	2.42654	6.83703	7.85174	8.66791	10.5117	11.8913	5.57008	5.70528	3.42535	73.1414	40.2901	34.7166	3.1726	4.64875	6.83141
TRIREDRAFT_102909_EGR52372_predicted_protein	1.39446	0.503316	0.48577	0	0.831032	0.735875	0.655913	2.86501	4.04322	2.25238	1.98323	4.25146	0	2.43933	0.849063	0	1.05916	1.19232	5.01475	2.77026	4.02812	0.368113	2.15755	1.90234
TRIREDRAFT_102910_EGR52373_predicted_protein	1.20306	1.95405	2.72412	1.8804	1.79242	3.80923	7.07357	6.53255	5.23241	1.94323	3.76425	4.19192	2.89228	1.57839	3.29636	2.60205	2.05602	2.40022	2.99524	6.87133	6.95048	1.74673	2.55945	3.556
TRIREDRAFT_102920_EGR52377_predicted_protein	3.91854	7.77898	6.82527	4.33835	4.08672	3.61877	21.6572	7.7634	9.08944	2.76911	3.90113	4.26677	13.1888	6.42629	11.035	5.75107	2.60429	5.58419	26.5578	19.4617	27.3551	10.0857	3.78932	11.1369
TRIREDRAFT_102927_EGR52381_predicted_protein	0	0	0	0	0	0	0	0.302266	0	0	0	0	0	0	0	0	0	0	0	0	0	0	0	0
TRIREDRAFT_102933_EGR52918_predicted_protein	1.3128	1.89537	1.37197	0.341987	0.782368	0.692783	1.23501	1.54128	1.90323	1.59036	0.373419	4.0025	1.26244	0	0	0.811258	0.49857	1.49666	0.363161	1.95603	0.63204	0	0.507802	1.19396
TRIREDRAFT_102935_EGR52920_predicted_protein	0	0	0	0	0	0	0	0	0	0	0	0.733737	0	0	0	0	0	0	0	0	0	0	0	0
TRIREDRAFT_102936_EGR52384_predicted_protein	0	0	0	0	0	0	0	0	0	0	0	0	0	0	0	0	0	0	0	0	0	0	0	0
TRIREDRAFT_102938_EGR52386_predicted_protein	0	0	0	0	0	0	0	0	0	0	0	0	0	0	0.690483	0	0	0	0	0	0	0	0	0
TRIREDRAFT_102941_EGR52922_predicted_protein	23.0693	23.3145	17.68	19.2307	15.5813	16.232	44.1279	22.1188	18.729	23.5995	24.9353	18.0859	35.495	23.5405	25.2837	18.0574	21.0267	17.0951	54.4569	31.3171	33.3197	23.9536	19.0366	23.079
TRIREDRAFT_102947_EGR52927_predicted_protein	10.8747	10.2053	5.30359	3.39945	7.77697	3.44323	22.5066	13.4057	16.3962	7.90435	8.66109	8.52558	6.27453	14.2673	15.8914	8.73615	6.60791	7.43864	18.0497	22.6841	34.5547	4.01902	13.4606	11.8683
TRIREDRAFT_102952_EGR52930_predicted_protein	0	0	0	0	0	1.47882	1.31813	0.822511	0	0	0	0	2.69483	0	0.853145	0.865861	1.06425	0.7987	0	0	0	0.739765	1.08396	0
TRIREDRAFT_102953_EGR52391_predicted_protein	3.89888	3.51816	7.47013	2.03133	1.16178	2.0575	7.33569	7.15227	3.39144	1.96801	1.66352	2.97176	2.812	9.37795	6.23167	2.71052	2.59123	1.94466	4.58385	6.77741	8.9162	1.54386	6.40952	5.76215
TRIREDRAFT_102957_EGR52933_predicted_protein	0	0	0	0	0	0.847371	0.755293	2.82781	1.39675	0	0.913487	0	0	0	0.488854	0	0	0.457657	0	0	2.31922	0.423888	0.621114	0.730189
TRIREDRAFT_102960_EGR52935_predicted_protein	8.52168	7.99713	6.53091	8.87966	8.12564	6.29582	4.81003	11.5055	8.40092	6.88228	11.6349	5.93855	4.91688	11.9256	9.33969	6.31927	6.47266	5.34335	24.5166	22.0082	11.4876	4.04924	5.93327	6.2002
TRIREDRAFT_102964_EGR52395_hypothetical_protein	1.68463	3.64831	1.76056	0.43885	4.01585	1.77801	3.96202	2.47229	3.41921	2.04081	1.91674	0.733737	0	2.2102	4.61586	0.520518	3.19892	1.44043	1.39807	7.53014	4.05528	1.33414	2.60652	3.06426
TRIREDRAFT_102966_EGR52938_predicted_protein	8.96743	2.15781	8.33033	7.78678	5.34417	1.57741	68.8944	92.9986	87.5368	140.017	36.5606	29.944	17.2469	16.994	8.19019	4.61793	4.54082	0	21.4991	13.3612	11.5128	9.469	26.5932	25.8262
TRIREDRAFT_102970_EGR52398_predicted_protein	5.22765	3.77374	2.73164	0	0	0	8.60628	2.30156	4.54727	0	2.97395	1.13844	0	1.14309	2.38727	1.61524	2.978	0.744976	3.61533	10.3854	2.51682	0	1.01105	3.56581
TRIREDRAFT_102973_EGR52942_predicted_protein	3.16472	3.01145	2.40535	1.57388	1.71457	3.03648	4.73643	4.30661	4.67146	2.90442	4.33726	4.63638	3.31999	3.39712	4.46701	0.88894	2.2945	1.47598	6.36697	5.71554	6.09454	1.06328	2.67085	2.61657
TRIREDRAFT_102976_EGR52943_predicted_protein	14.7565	18.6418	38.5541	17.2985	17.5884	38.9361	34.7053	25.9872	17.1146	35.753	41.9742	38.563	14.1905	12.9068	15.7238	15.9582	19.6146	33.6465	20.4106	73.2891	28.4178	9.73868	51.3716	46.9724
TRIREDRAFT_102980_EGR52945_predicted_protein	36.4302	34.1877	24.1124	20.8783	15.1975	17.3023	56.5479	20.316	29.5762	36.7772	39.377	49.1879	73.5689	71.6933	66.5453	52.9041	35.9718	30.111	103.801	110.369	78.926	49.0464	46.502	26.5059
TRIREDRAFT_102985_EGR52948_predicted_protein	57.0481	34.9151	29.3777	14.8612	23.6508	11.7803	221.671	41.4966	33.0822	70.1114	57.8529	49.6943	78.712	75.9305	74.7573	39.0854	28.2594	39.5883	181.828	130.579	108.668	32.0838	48.9305	48.5001
TRIREDRAFT_102989_EGR52407_predicted_protein	5.58164	6.33173	7.49986	2.70034	4.752	5.47024	11.627	15.2125	16.4152	4.50785	7.48472	9.02968	8.43471	10.8101	11.6523	2.71011	3.6339	5.45432	8.38202	13.0687	14.204	2.94692	8.94455	6.16416
TRIREDRAFT_102996_EGR52955_predicted_protein	0	0	0	0	0	0	0.955301	0	0	0	0.577693	0	0	0	0	0	0	0	0.561824	0	0	0	0	0
TRIREDRAFT_102998_EGR52411_ADP-ribosylglycohydrolase-like_protein	7.73739	4.1891	4.94153	4.03121	3.8426	3.40261	20.6235	18.168	22.4345	11.977	12.8383	21.3433	11.1609	6.76751	10.2075	8.36744	7.34618	5.14561	10.702	9.60704	12.4171	3.06381	7.98104	9.96902
TRIREDRAFT_102999_EGR52956_predicted_protein	0	0	0	0	0	0	4.0518	9.83232	11.3781	0.386493	2.45022	3.33495	3.68161	1.25571	0.582772	0.591459	0	0	13.7679	6.17963	5.06877	0.505324	2.96176	2.61142
TRIREDRAFT_103002_EGR52413_predicted_protein	0	0	0	0.973348	2.22674	0	0	0	5.41688	0	0	6.50956	3.59311	0	2.27505	1.15448	0	1.06493	1.03361	1.85572	1.79888	0	1.44528	1.69909
TRIREDRAFT_103006_EGR52960_predicted_protein	3.55416	10.2627	8.66685	1.85173	4.23624	3.75117	8.35889	3.12955	2.06106	2.87041	7.07674	4.64402	0	15.5433	19.4767	7.68716	8.09872	8.10388	2.94958	15.8868	23.9558	1.87648	16.4974	8.08106
TRIREDRAFT_103009_EGR52416_predicted_protein	0	0	0	0	0	0	3.30327	2.06123	2.03623	0	0	0	0	0	0	0	0	0	0	0	3.38103	0	0	0
TRIREDRAFT_103012_EGR52963_predicted_protein	962.472	1008.36	1309.05	1549.87	1152.86	1864.01	6.72355	8.39096	10.5917	90.4298	383.549	550.634	458.195	494.539	478.207	1442.27	1047.71	1233.52	231.98	814.049	1078.15	1610.83	1981.26	2194.14
TRIREDRAFT_103015_EGR52964_predicted_protein	19.2159	18.4955	23.9869	30.4519	42.9443	35.4918	36.1545	14.5702	12.5362	18.1057	37.8056	27.2007	13.8591	21.009	11.2128	26.718	34.6643	29.666	16.3901	35.7889	77.8659	29.5906	96.6275	65.5365
TRIREDRAFT_103016_EGR52965_predicted_protein	0	0	0	0	0	0	3.70502	1.15596	1.14194	0	0	0	0	0	0	0	0	1.1225	0	0	0	0	0	0
TRIREDRAFT_103023_EGR52970_predicted_protein	44.2187	44.9791	43.4111	38.7459	28.748	14.8494	83.1969	51.9146	36.1325	58.4377	57.1717	47.2729	46.3882	47.4659	67.3102	38.504	45.7996	36.6631	72.2816	147.741	119.992	30.7742	46.6478	54.8397
TRIREDRAFT_103028_EGR52973_predicted_protein	48.7671	2.51457	9.70766	34.4821	0	0	78.6468	26.5825	24.24	8.4397	13.8715	9.10301	26.798	21.3271	12.7258	21.5258	5.29159	3.97122	21.1994	31.1406	20.1245	14.7128	5.38958	38.0164
TRIREDRAFT_103031_EGR52975_predicted_protein	0	0	0	0.413739	0	0	3.73531	0.466164	0.460509	0.641346	0	1.3835	0	0	0	0	0.603174	0	2.63613	0.788807	0.764648	0.419268	1.22869	0
TRIREDRAFT_103032_EGR52976_Hypothetical_protein	0	0	0	0	0	0	0.517305	0.161398	0.15944	0	0	0	0	2.88577	2.17632	0.169905	0.208835	0	0.152117	1.63863	1.32371	0	0.425404	0
TRIREDRAFT_103033_EGR52426_polysaccharide_lyase_family_7	0	0	0	0	0	0	137.636	0	0	0.945277	0.665855	0	0	0	0	0	0	0	1.29513	5.81309	3.38103	0	0	0
TRIREDRAFT_103034_EGR52427_predicted_protein	0	0	0	0	0	0	3.15593	0.738485	0.729525	0	0.477116	0.365285	1.61302	0.366776	0	0.259136	0.637021	0	0.928021	0.416535	1.21133	0.664192	0.324409	1.52552
TRIREDRAFT_103039_EGR52429_predicted_protein	942.361	1163.35	1423.49	574.567	620.911	838.118	3.82121	66.7638	107.175	60.6888	233.966	356.484	498.027	500.049	545.965	700.316	612.417	662.782	158.996	462.986	562.229	695.369	1294.65	1419.5
TRIREDRAFT_103041_EGR52982_predicted_protein	36.4302	101.906	83.7589	38.9096	53.1912	52.868	3.42714	75.3831	92.9537	37.5127	45.5944	27.7673	33.2811	42.2194	43.2544	39.3967	58.1083	59.1837	17.1321	21.7119	29.8165	62.5102	42.2745	47.2136
TRIREDRAFT_103043_EGR52983_predicted_protein	0	0	0	0	0	0	0	0	0	0	0	0	0	0	0	0	0	0	0	0	0	0	0	0
TRIREDRAFT_103044_EGR52984_predicted_protein	0	0	0	0	0	0	0	0	0	0	0	0	0	0	0	0	0	0	0	0	0	0	0	0
TRIREDRAFT_103045_EGR52432_predicted_protein	0	0	0	0	0	0	0	0	0	0	0	0	0	0	0	0	0	0	0	0	0	0	0	0
TRIREDRAFT_103048_EGR52434_predicted_protein	14.3164	25.0987	32.7733	18.1145	35.3466	19.4271	47.1383	31.8153	30.2433	37.9902	40.7223	41.8668	11.8005	9.83862	17.4341	29.7006	46.6031	50.1303	6.22344	35.5517	33.4781	38.8727	53.0039	59.522
TRIREDRAFT_103049_EGR52435_glycoside_hydrolase_family_28	6.13561	5.53647	5.34347	27.9709	21.0251	35.6163	1.44301	13.0563	12.8979	23.5374	27.0512	21.3788	1.47506	4.6957	3.26889	57.8213	49.5158	48.0901	0.424325	0.761821	0	67.2174	24.9197	34.1786
TRIREDRAFT_103050_EGR52436_predicted_protein	0	0	0	0	0	0	0	0.846942	0	1.16522	0	0	0	1.26193	0.878486	0	1.09587	0	0.798235	0	0	0	1.11616	0
TRIREDRAFT_103059_EGR52439_predicted_protein	0	0.81545	1.18053	0	0	0	2.6567	4.31021	1.31013	0.456151	0.963942	1.47601	1.08629	1.97604	3.43903	0.698059	2.57401	0.321957	2.18741	5.04928	2.71924	0.5964	2.18473	0.51368
TRIREDRAFT_103060_EGR52440_predicted_protein	0.520431	0.187845	0	0.135573	0.310153	0.274639	0.979184	0	0.301798	0	0.148034	0	4.50422	1.13799	1.26753	0	0	0.14833	1.58364	0.258475	0.751676	0	0	0.23666
TRIREDRAFT_103061_EGR52993_predicted_protein	0	0	0	0	0	0	0	0.211213	0	0	0	0	0	0	0	0	0	0	0	0	0	0	0	0.327233
TRIREDRAFT_103062_EGR52441_predicted_protein	1.42863	0	0	0	0	0	2.01597	0	0.828464	0	0.406368	0	0	0	0	0	0	0	0	0	0	0	0.552608	0
TRIREDRAFT_103063_EGR52994_predicted_protein	8.11169	14.6392	13.7252	4.5281	6.90599	5.5037	20.1677	18.3667	27.5518	6.08322	8.57007	10.5991	20.0585	18.244	22.2259	5.37075	3.9608	5.28444	12.8225	16.1149	15.0634	4.5886	11.6542	8.95825
TRIREDRAFT_103064_EGR52442_WD40_repeat-containing_protein	1.7957	2.85181	2.87751	1.59046	2.35433	1.70571	4.05429	7.80043	6.35207	2.61043	3.67759	4.84908	1.72682	3.14122	3.49879	0.776768	3.81899	1.94483	1.78828	2.49716	1.55615	1.23249	4.02863	4.24617
TRIREDRAFT_103065_EGR52443_predicted_protein	0	0	0	0	0	0	4.8213	1.60452	1.18879	0.82781	0.388741	0	0	1.49419	0.832141	0.211136	0.259513	0.194759	2.4574	3.39381	1.97392	0	2.11455	1.55369
TRIREDRAFT_103073_EGR52448_predicted_protein	0	0	0.193199	0.288948	0	0.292669	0.782602	0.16278	0	0	0.157753	0	1.06665	0.48508	0.337686	0	0.210623	0.158068	0.306838	0.275444	0	0	0.214524	0
TRIREDRAFT_103080_EGR53001_predicted_protein	3.49032	2.51959	4.45822	3.33386	3.46678	1.84189	16.4175	6.82963	9.10815	3.75847	6.28775	6.08079	3.35643	6.10562	6.3756	4.31375	4.86031	4.64234	7.4024	4.0448	9.52223	2.1499	5.40034	4.23247
TRIREDRAFT_103103_EGR53012_predicted_protein	0	3.32188	3.20608	3.19668	0	1.61892	4.32902	0.900433	6.22656	2.47762	7.85359	8.01704	2.95013	4.02489	2.80191	0.94789	3.49524	0.874366	2.54595	12.1891	8.86186	0.809848	2.37331	1.39505
TRIREDRAFT_103108_EGR52466_predicted_protein	1.86225	11.4267	7.78473	11.1577	9.98831	2.9482	426.586	67.2304	46.4364	52.6395	61.4459	68.9431	19.6989	20.3602	18.1423	16.6865	31.1184	33.969	44.3033	49.9443	41.2421	25.5633	144.787	154.97
TRIREDRAFT_103112_EGR52471_predicted_protein	0	0.571701	0	0	0	0.835858	32.7814	8.36816	5.05183	8.95444	8.10968	11.7278	3.04633	2.77076	1.44664	0.9788	0.601535	0	27.6042	18.8799	20.5894	0	12.8662	12.2446
TRIREDRAFT_103113_EGR52472_predicted_protein	0	0	0	0	0	0	0	0.687078	0.678742	0	1.99757	0	0	0	0.712667	0	0	0.667187	1.94269	3.48786	1.12701	0	0	0
TRIREDRAFT_103114_EGR53013_predicted_protein	0	0	0	0	0	0	0	0	0	0	0	0	0	0	0	0	0	0	0	0	0	0	0	0
TRIREDRAFT_103119_EGR53015_predicted_protein	0	1.09008	0	0	0	0	0	0	0.437841	0	0	0	0	0	0.459726	0	0	0	0	0	0	0	0	0
TRIREDRAFT_103121_EGR53017_predicted_protein	0	0	0	0	0	0	0	0	0	0	0	0	0	0	0	0	0	0	0	0	0	0	0	0
TRIREDRAFT_103122_EGR52476_predicted_protein	0.558317	1.41063	1.55595	0	0.665462	0	0	0	0	0	0.317621	1.94539	1.6107	0.976665	0.679901	0.517526	0.848142	1.1139	0.617791	3.88208	2.15039	0.589545	3.45539	7.10885
TRIREDRAFT_103127_EGR52479_predicted_protein	17.114	26.5254	22.0937	10.49	20.3983	15.4063	58.7172	23.3428	28.6056	45.1235	56.4114	65.3317	30.9789	29.9376	38.3105	18.9742	37.4676	36.1525	29.5195	31.4991	35.8658	24.4493	64.6409	72.3304
TRIREDRAFT_103129_EGR52480_predicted_protein	0	0.47815	1.38444	0	0	0	39.2564	8.55412	7.68212	1.60482	0.753627	0.576984	0	0	1.61322	0	1.0062	0.755134	2.9317	10.527	11.4801	1.74854	4.61177	8.43369
TRIREDRAFT_103130_EGR53021_predicted_protein	0	0	0	0.560303	0	0	91.0533	366.154	214.533	0	1.8354	1.8736	0	0	0	0.664573	0.816845	0	71.9944	221.125	311.691	2.27116	21.6313	19.5615
TRIREDRAFT_103131_EGR52481_predicted_protein	0	0.735616	1.41994	0	1.21458	1.07551	152.424	57.4262	28.9557	2.46896	4.05799	3.55067	3.91975	1.78258	1.86141	1.25943	1.54801	0	56.3789	81.989	89.29	1.61403	17.3434	12.0481
TRIREDRAFT_103132_EGR53022_acetylglutamate_kinase	171.259	135.558	161.709	180.41	152.199	175.995	72.076	174.61	162.473	192.303	210.239	235.552	122.795	145.85	138.121	182.884	170.588	183.684	140.049	160.414	143.929	196.701	210.356	215.189
TRIREDRAFT_103133_EGR53023_predicted_protein	0	0	0.564033	0.421784	0	0	2.28476	13.7816	5.63356	0	0.46055	0	0	0	0	0	0.614903	0.461471	3.58319	17.6912	20.2674	0.85484	3.75774	2.20882
TRIREDRAFT_103134_EGR52482_predicted_protein	0	0.340982	0	0	0	0	13.7752	40.2057	18.9003	0	0	0	0	0	0	0	0	0	14.1121	38.943	46.8467	0	5.11588	3.86633
TRIREDRAFT_103135_EGR52483_predicted_protein	0	1.82944	3.53134	0	0	0	2.3841	0	0	0	0	0	0	4.43321	1.54308	0	0	0	1.40212	2.51732	2.44022	0	1.96056	0
TRIREDRAFT_103136_EGR53024_predicted_protein	0	0	0.528781	0.395422	0.904613	0	0	0	1.76049	1.83886	0	0.661127	0	0.663827	0.92424	0.938017	0.576471	0.432629	0	1.50777	0.730796	0	0	2.76103
TRIREDRAFT_103138_EGR53025_predicted_protein	5.59389	8.88386	6.62549	4.37166	2.66696	5.31355	18.4184	12.1498	11.3536	7.22838	6.04638	6.33464	8.6069	9.29613	14.3053	4.14816	3.82396	3.50753	15.7839	16.6694	22.6224	4.72541	10.3861	6.61375
TRIREDRAFT_103143_EGR53028_predicted_protein	1.8102	1.96012	3.15298	2.82936	1.07879	1.91053	10.2176	5.31311	1.04973	10.2337	5.14901	4.73055	6.96304	7.91645	4.9599	4.47451	8.24963	3.61151	7.01059	7.19235	10.4581	4.30075	8.40239	6.58531
TRIREDRAFT_103145_EGR53029_predicted_protein	0	0	2.29006	0	0	0	4.12288	2.57267	1.90609	0	1.2466	0.954409	2.10724	0.958307	2.00136	0	0.832199	1.24909	4.24325	5.44158	5.27492	2.31385	2.54283	3.98585
TRIREDRAFT_103147_EGR52487_predicted_protein	53.5425	36.4552	30.9453	108.413	135.613	130.359	1121.3	186.083	159.127	176.408	93.8022	121.901	74.8926	66.5213	80.3915	113.549	102.595	94.3366	67.3251	109.995	111.313	108.577	113.438	110.118
TRIREDRAFT_103149_EGR53031_predicted_protein	0.51265	1.48029	0.714342	0.133546	0	0.811598	30.6243	6.16919	5.79706	0	3.79133	3.57253	4.92986	0.44839	1.87287	0.158399	0.389384	0.146112	10.4943	10.1844	8.39162	0.541323	4.36254	1.39873
TRIREDRAFT_103153_EGR53033_predicted_protein	0	1.2598	0	0	0	1.84189	59.1028	57.3689	47.5648	2.81885	4.96401	6.08079	0	4.57921	5.313	3.23531	0	0.994788	7.72424	12.1344	6.72157	0	13.5009	9.52307
TRIREDRAFT_103155_EGR52491_predicted_protein	0	0	0	0	0	0	0	0	0	0	0	0	0	0	0	0	0	0	0	0	0	0	0	0
TRIREDRAFT_103156_EGR52492_predicted_protein	0	0	0	0.384411	0	0	0	0	0	0	0	0	0	0	0	0	0	0	0.408212	0	0.710445	0	0	0
TRIREDRAFT_103157_EGR53035_predicted_protein	7.61939	4.12522	0	2.9773	0	0	168.445	54.7911	38.6617	12.3071	26.0075	16.593	25.6449	34.9876	31.3154	3.53136	10.1278	7.6007	70.6099	117.311	110.049	2.01139	17.6835	12.1269
TRIREDRAFT_103158_EGR52493_predicted_protein	1.01725	0	0	0	0	0	4.78484	1.79144	1.7697	0.82155	0.578701	0	0	0.889737	0.619386	0	0.772653	0.289929	1.68841	3.53655	1.95899	0.268536	1.18044	2.3129
TRIREDRAFT_103162_EGR53037_predicted_protein	0	0.661591	2.55411	0.954983	1.09236	0.967282	20.6922	19.3678	8.50348	2.96068	9.90617	6.38674	5.28797	2.40481	1.11606	1.1327	2.78446	2.6121	12.6764	27.3106	26.4741	1.93549	6.38106	4.16759
TRIREDRAFT_103167_EGR53040_predicted_protein	87.8317	89.342	119.606	52.0008	90.4117	67.4182	135.208	128.898	106.497	125.748	115.831	125.198	207.317	153.644	145.853	61.6778	130.393	97.8571	145.782	249.836	222.963	56.9113	95.7451	105.297
TRIREDRAFT_103172_EGR52501_predicted_protein	0	2.15412	0	0	0	0	0	0	1.73044	0	0	0	0	0	0	0	0	0	0	0	0	1.57547	0	2.71391
TRIREDRAFT_103174_EGR53042_predicted_protein	0	0	0	0	0	0	0	0	0	0	0	0	0	0	0	0	0	0.933312	0	0	0	0	0	0
TRIREDRAFT_103175_EGR53043_predicted_protein	0	0	0	0	0	0	0	0	0	0	0	0	0	1.99148	0	0	0	0	0	0	0	0	0	0
TRIREDRAFT_103176_EGR52503_predicted_protein	0	0	0	0	0	0	0	0	0	0	0	0	0	0	0	0	0	0	0	0	0	0	0	0
TRIREDRAFT_103177_EGR52504_predicted_protein	0	0	0	0	0	0	0	0	0	0	0	0	0	0	0	0	0	0	0	0	0	0	0	0
TRIREDRAFT_103179_EGR52506_predicted_protein	0	0	0	0	0	0	832.135	314.401	296.503	310.735	559.932	717.08	0	0	0	0	0.970899	0.728638	87.6939	48.2487	51.6942	1.34975	389.618	349.924
TRIREDRAFT_103180_EGR52507_predicted_protein	1.88513	3.12993	2.10144	1.17859	3.14567	2.78547	8.51244	5.64372	5.57525	4.11067	4.39697	3.77689	5.80103	4.61673	3.55826	2.56286	3.29327	4.08339	6.67502	9.36262	5.99007	4.1802	7.00018	6.34358
TRIREDRAFT_103186_EGR52512_predicted_protein	0	0	0	0	0	0	0	0	0	0	0	0.699374	0	0	0	0	0	0	0	0	0	0	0	0
TRIREDRAFT_103189_EGR53048_predicted_protein	0	0	0	0.879395	0.670601	0.593814	3.17573	0.330275	1.63134	0.45439	0.320073	1.47031	0	0	0	0.695364	0.427345	0	0.933843	0	0	0.891146	0	0
TRIREDRAFT_103191_EGR53050_predicted_protein	0	2.74119	0.661407	4.4514	4.52601	9.01746	1.78613	4.45817	4.95459	4.60014	1.62018	4.96169	0	0	1.15605	6.45307	10.0948	15.1519	0	0	1.82818	5.01209	8.07852	8.63383
TRIREDRAFT_103193_EGR53051_predicted_protein	0	0	0	0	0	0	1.10109	0	0	0	0	0	0	0	0	0.72329	0	0	0	0	1.12701	0	0	0
TRIREDRAFT_103205_EGR53056_predicted_protein	0	0.397705	0	0	0	0	1.03657	1.94044	0	0	0	0	0	0	0	0	0	0	0.304808	0.547244	0.530483	0	0	0
TRIREDRAFT_103209_EGR52521_predicted_protein	4.43594	4.80333	9.27177	6.00898	6.8734	10.7682	15.8577	11.1972	11.3186	5.37384	7.06597	10.4331	5.9721	13.1917	8.91322	5.48247	6.06479	6.82724	14.2346	15.422	16.231	6.32347	9.26565	11.2963
TRIREDRAFT_103215_EGR52524_predicted_protein	9.80551	18.4825	8.34979	5.10871	9.09009	8.62418	98.3943	21.1055	14.8473	8.79903	9.60699	10.4396	14.6679	14.294	13.5993	8.41585	11.5855	17.0787	33.4543	20.5621	26.7512	16.6814	25.7071	23.781
TRIREDRAFT_103222_EGR52526_ribosomal_protein_S29__S14_family	920.342	1409.96	990.323	1030.93	2108.6	679.948	1048.59	1206.58	1132.64	2035.78	1303.11	913.052	717.865	818.394	722.269	511.861	726.232	702.407	698.722	1295.1	1038.81	469.712	541.905	441.765
TRIREDRAFT_103230_EGR52532_N-terminal_binuclear_Zn_cluster-containing_protein	13.8288	14.2254	17.8242	12.2482	8.65338	9.12205	47.8093	23.5416	18.8454	11.4476	17.1108	22.2854	20.6124	20.8645	25.8919	11.7502	13.1296	16.3568	43.0365	35.3709	46.6045	13.8721	20.594	28.6125
TRIREDRAFT_103236_EGR53071_predicted_protein	0	3.67487	4.43345	0.9946	3.03381	2.01482	13.7684	7.0973	8.48724	4.11134	4.70606	3.32585	1.22385	2.78286	3.09963	1.57292	0.966659	2.17637	3.5206	3.16039	4.90176	1.67982	2.4614	0.578731
TRIREDRAFT_103252_EGR53079_predicted_protein	0	0	2.85988	3.20793	2.44628	2.16617	3.86157	10.8432	8.33132	8.28782	3.50277	1.78784	3.94736	7.18055	4.99871	2.53661	1.55891	1.16993	3.40655	6.11603	5.92871	1.0836	0	1.86661
TRIREDRAFT_103273_EGR53089_predicted_protein	6.00137	8.39378	6.5332	5.27637	2.6824	4.75051	20.8187	8.80733	11.7456	6.96731	7.25499	4.90102	9.37815	4.59297	9.13535	3.70861	2.27918	3.42094	15.5641	16.766	13.002	4.35671	5.51328	5.45809
TRIREDRAFT_103275_EGR53090_predicted_protein	0	1.24489	1.20149	0	0.68515	1.21339	17.8455	11.1355	12.0005	1.39275	9.1565	20.0294	1.10557	9.05005	10.5002	2.13135	2.18309	3.93206	30.8494	44.5372	41.5127	0.91048	14.6752	15.6839
TRIREDRAFT_103276_EGR53091_predicted_protein	0	0	0	0	0	0	0	0	0	0	0	0	0	0	0	0	0	1.30811	0	0	0	0	0	0
TRIREDRAFT_103282_EGR52555_predicted_protein	3.12747	3.6687	6.40069	3.05518	4.4266	4.33233	12.5041	12.507	10.7684	2.68367	5.22636	8.68378	4.13533	5.29993	6.06986	4.10689	4.00862	4.01118	8.86786	6.98975	8.09316	3.7152	6.65354	6.75535
TRIREDRAFT_103286_EGR53096_predicted_protein	0	0	0	0	0	0	0	0	0	0	0	0	0	0	0	0	0	0	0	0	0	0	0	0
TRIREDRAFT_103291_EGR52560_predicted_protein	68.5745	44.5523	78.8319	58.9505	32.6938	39.8065	129.022	100.637	93.4508	119.072	118.984	116.483	98.9161	107.962	66.8062	57.208	59.8988	78.1786	91.0552	207.753	128.758	50.687	61.008	81.0768
TRIREDRAFT_103302_EGR52566_predicted_protein	5.71454	6.77714	4.26579	1.70131	4.86514	4.30806	6.91189	7.66755	6.62772	4.61518	4.17978	5.33346	3.92524	7.49734	8.4502	4.03584	4.34049	5.35151	7.45243	11.3526	5.8955	2.80158	4.73664	6.68215
TRIREDRAFT_103303_EGR53103_predicted_protein	9.44897	10.6579	15.4295	7.84595	7.74283	8.41447	13.3336	21.8403	19.0068	11.2083	15.1184	16.9763	7.9507	11.3638	10.0683	6.56897	6.72842	7.23766	11.7624	15.5452	13.9318	6.70361	11.6501	11.2791
TRIREDRAFT_103311_EGR52569_hypothetical_protein	15.051	15.3098	18.5893	24.5942	9.78511	14.4411	28.3182	24.8993	24.2005	23.2059	21.4058	23.8378	22.3684	15.5579	23.7439	12.2603	6.75527	13.6491	31.0375	18.3481	33.596	10.4748	10.5852	19.2883
TRIREDRAFT_103312_EGR52570_predicted_protein	67.7771	45.6652	47.2214	51.7911	59.2416	21.4602	42.5072	58.3537	52.4052	89.4056	66.8333	55.1042	73.8676	61.2574	53.6489	25.1301	49.7642	51.513	84.9966	98.7415	97.8927	31.0128	62.9203	30.8208
TRIREDRAFT_103321_EGR52576_predicted_protein	8.40192	10.235	4.39031	5.1982	5.00715	6.65072	10.8681	11.0972	10.3536	10.6024	10.7545	9.14857	5.04977	8.26734	11.8303	5.84105	8.37597	8.97998	13.0738	13.0402	11.1239	3.60419	7.7186	12.4172
TRIREDRAFT_103322_EGR53111_hypothetical_protein	8.62253	8.09177	7.80969	9.43398	3.08318	8.19041	16.2232	10.6294	14.5006	6.26735	4.90527	8.26214	9.95014	7.5417	6.82516	6.92689	3.92956	5.89809	10.9722	5.13891	9.13279	3.64192	2.66822	3.92099
TRIREDRAFT_103330_EGR52581_predicted_protein	0	0	3.56231	0	0	0	4.81003	0	2.96503	0	2.90874	0	0	0	3.11323	0	0	0	0	0	0	2.69949	0	0
TRIREDRAFT_103335_EGR52585_predicted_protein	0	0	0	0	0	0	0	0	0	0	0	0	0	0	0	0	0	0	0	0	0	0	0	0
TRIREDRAFT_103336_EGR53116_predicted_protein	0	0	0	0	0	0	0	0	0	0	0	0	0	0	0	0	0	0	0.253927	0	0	0	0	0
TRIREDRAFT_103348_EGR52592_predicted_protein	1.7504	8.84506	15.8539	8.66367	6.25894	8.31339	27.1701	14.8991	14.7183	14.8434	12.4473	12.1981	16.8326	12.2479	15.9869	7.57174	11.9657	7.48331	24.695	20.8643	21.068	6.93114	6.7707	9.55167
TRIREDRAFT_103350_EGR53122_xylose_isomerase	32.6296	42.8267	41.8504	44.8186	43.3109	46.9612	89.9952	54.8508	54.1854	53.3035	45.9847	46.5111	38.5093	45.4037	51.4752	18.789	24.7839	25.3633	75.0829	72.9255	69.9779	18.7934	32.1272	34.3969
TRIREDRAFT_103356_EGR53125_predicted_protein	26.0992	23.5507	28.7909	33.9945	12.9616	25.2504	149.362	51.0693	37.8373	31.6174	40.8308	20.8403	75.2944	64.6786	38.4042	29.5685	28.0836	26.0352	104.688	86.4155	83.7689	20.6693	40.3817	37.583
TRIREDRAFT_103364_EGR53128_predicted_protein	0	0	0	0	0.618098	0.547323	0	0	0	0	0	0	0	0	0	0	0	0	0	0.51511	0.998668	0	0	0
TRIREDRAFT_103366_EGR53129_predicted_protein	0	0.389604	0	0.843568	1.28656	0.569621	1.01545	0.950457	0.312975	0	0.614067	1.4104	0	0	0	0	0	0.615295	0	0	0	0	0	0
TRIREDRAFT_103372_EGR52603_basic-leucine_zipper_transcription_factor-like_protein	21.0948	19.2353	17.7912	16.4857	13.8949	11.7179	74.1569	25.4179	16.0959	13.8983	25.2645	27.0798	42.7066	38.3578	30.7587	20.5828	24.8772	23.0999	76.1684	44.1131	48.1073	20.5162	33.4975	33.8265
TRIREDRAFT_103376_EGR52605_predicted_protein	10.6463	16.3313	9.27177	17.3336	11.1032	14.0455	45.0693	20.3111	22.3799	31.1682	13.6272	17.3886	15.3568	22.1154	12.9647	15.625	11.1188	12.8959	50.0665	30.4033	21.7837	16.16	19.5608	14.5238
TRIREDRAFT_103393_EGR52615_predicted_protein	0	0	0	1.04719	0	0	0	2.35976	1.16556	3.24654	1.14343	0	0	0	1.22382	0	0	0	0	0	0	1.06118	1.55493	0
TRIREDRAFT_103394_EGR53140_predicted_protein	0	0	0	0	0	0	0	0.55099	0	0	0	0	0	0	0	0	0	0	0	0	0	0	0	0
TRIREDRAFT_103395_EGR52616_predicted_protein	0	0.195345	0.188535	0	0.322536	0	0	0.317702	0.784618	0	0.153944	0	0	0.236685	0	0	0	0	0	0	0	0.14287	0.209345	0.246108
TRIREDRAFT_103403_EGR52621_predicted_protein	0	0	0	0	0	0	0	0	0	0	0	0	0	0	0	0	0	0	0	0	0	0	0	0
TRIREDRAFT_103411_EGR52626_predicted_protein	0	0	0.420397	0.314373	0	0.636844	0	0.354208	1.39964	0	0.343267	0	3.48152	1.05553	0	1.11863	0	1.71977	0.333838	0	1.16201	0.955722	0	1.09755
TRIREDRAFT_103421_EGR51856_predicted_protein	1.42514	1.28598	1.48938	0.928131	0.849319	1.88017	2.34621	2.30062	3.71897	1.43872	2.83762	1.86215	2.74095	2.80463	1.08468	0.880681	2.16494	0.81237	5.32222	4.60073	4.80288	0.56432	3.03192	1.62016
TRIREDRAFT_103423_EGR51591_predicted_protein	0	2.00368	1.93383	0	0	0	0	3.25871	1.60959	0	0	0	0	4.85542	1.69004	0	0	0	0	0	0	0	2.14728	0
TRIREDRAFT_103437_EGR51597_predicted_protein	6.64525	4.45443	5.62196	2.7203	5.09176	6.01164	2.6792	5.01544	5.78036	3.83345	5.13056	4.54821	3.65163	2.07581	2.89013	3.22653	3.96582	6.76423	4.72701	2.82891	0.91409	4.51088	4.77367	5.1803
TRIREDRAFT_103438_EGR51598_predicted_protein	67.2557	72.8259	24.991	21.0243	42.7534	16.5628	46.3983	35.5325	48.1019	103.202	63.7684	72.2561	56.0525	47.0602	55.9663	27.7076	83.4376	74.1193	37.2101	44.5372	47.4905	42.6105	102.326	124.374
TRIREDRAFT_103442_EGR51602_predicted_protein	42.0798	48.9401	51.5773	16.6458	24.1488	13.9816	49.1163	65.4138	72.7542	25.803	39.8979	43.4435	47.9593	47.0288	51.2434	27.4483	37.2887	33.3148	69.8435	115.332	100.545	24.6852	46.4191	37.5618
TRIREDRAFT_103446_EGR51863_predicted_protein	40.1988	6.44861	2.33393	0	1.33092	2.35705	18.9084	6.55488	3.88521	2.70545	1.27048	0	15.0332	0.976665	4.0794	0	0	0.636512	1.23558	17.7466	11.8271	0	0	1.01555
TRIREDRAFT_103447_EGR51605_predicted_protein	32.9934	4.76346	3.06493	0.286495	1.31084	1.16074	10.3461	5.81034	4.46433	1.33231	1.25131	1.91602	3.17278	3.84769	2.67855	0.33981	0.835339	0.626904	5.78043	9.28559	14.296	0.870969	1.27621	2.00044
TRIREDRAFT_103451_EGR51864_beta_subunit_of_GDP-forming_succinate-CoA_ligase	10.7197	44.0118	49.0125	19.8966	15.1725	21.2135	17.6478	54.6677	39.2406	20.5614	18.2949	16.3412	37.3683	38.6759	47.3211	42.6442	59.0307	67.5975	12.6029	31.2785	39.3521	55.1814	94.8505	98.1022
TRIREDRAFT_103455_EGR51867_predicted_protein	0	0.524653	1.51909	0.378659	0	0	21.879	10.2393	8.42926	0	3.72115	3.1655	2.79563	2.54274	1.32759	0	0.552032	0.828576	12.8673	14.4385	18.895	0	3.93578	3.96597
TRIREDRAFT_103458_EGR51868_glycoside_hydrolase_family_25	0	0	0	0	0	0	0	0	0	0	0	0	0	0	0	0	0	0	0.70412	0	0	0	0	0
TRIREDRAFT_103459_EGR51869_predicted_protein	0	0	0	0	0	0	0	0	0	0	0	0	0	4.17885	0.969695	0	0	0.907812	1.76222	1.58192	0	3.3633	1.23205	2.89682
TRIREDRAFT_103463_EGR51611_predicted_protein	0	0	0	0	0	0	0	0	0.350636	0	0.343979	0	0	0	0.368162	0.37365	0	0	0	1.20121	0	0.63847	0	0
TRIREDRAFT_103470_EGR51873_predicted_protein	0	0	0	0	0	0	0	0	0	0	0	0	0	0	0	0	0	0	0	0	0	0	0	0
TRIREDRAFT_103482_EGR51620_predicted_protein	0	1.55649	0.751117	0	0.428325	0.379279	3.38066	2.95333	3.1259	0	0.817746	0.313037	3.45576	4.0861	3.28214	0	0.818859	1.22907	6.95872	14.9922	12.1108	0.569191	1.66805	0.980488
TRIREDRAFT_103487_EGR51881_predicted_protein	25.7154	4.64087	8.21165	18.422	6.3855	4.52346	30.2395	6.28979	9.94157	20.7683	14.0197	19.6005	16.486	9.37168	9.78607	9.93194	8.13842	5.49693	79.4362	10.6431	7.22198	18.1025	14.0915	13.6427
TRIREDRAFT_103498_EGR51627_predicted_protein	35.8697	16.1835	9.37162	7.0081	16.0325	14.1967	92.7965	18.4242	15.6006	14.4846	30.6089	42.9631	60.3642	23.5301	35.4908	8.31227	34.0561	30.6701	69.4588	115.797	90.6637	33.1415	31.2181	48.9339
TRIREDRAFT_103506_EGR51887_predicted_protein	7.01062	7.59125	8.72216	9.52275	3.87958	5.02089	13.4259	10.1415	8.4213	4.24644	7.69166	8.72415	6.7417	6.13185	7.01279	4.33228	4.56423	3.42535	8.45005	8.45595	10.6078	2.51164	5.22984	5.0097
TRIREDRAFT_103517_EGR51635_predicted_protein	39.1854	42.4308	33.2732	40.1935	23.3527	33.6029	31.1035	32.3475	34.7955	37.5807	30.6517	35.2009	35.3272	31.0604	39.5171	49.9435	54.8762	51.6537	44.0371	69.3321	61.3132	62.7122	58.7344	52.3435
TRIREDRAFT_103537_EGR51902_predicted_protein	0	0	3.36179	0	2.30047	1.01853	0.907853	2.26599	2.2385	1.55877	1.098	2.52192	1.85604	2.53221	0	1.19271	0.732997	0.550098	1.06784	0.958583	0.929224	0.509507	1.49314	0
TRIREDRAFT_103555_EGR51650_predicted_protein	14.102	33.9332	22.1064	14.6944	15.4076	24.8061	34.2714	36.5619	24.5332	19.9309	24.736	16.3789	20.3416	47.2816	38.6392	16.7027	19.6372	23.4457	26.6572	50.1942	45.2622	13.6499	17.2735	10.6879
TRIREDRAFT_103560_EGR51653_predicted_protein	0	0.347746	1.67811	0.752937	1.14833	1.01684	3.17223	1.97946	2.51415	1.55619	1.91832	0.419625	0	0.421338	0.586625	0.297685	1.82946	1.37297	0.799555	5.74199	2.31922	1.01733	2.98135	2.19057
TRIREDRAFT_103563_EGR51912_predicted_protein	4.31765	5.45445	2.25613	5.62379	3.85968	3.41773	23.3554	8.2373	6.25951	1.74351	5.5266	5.64162	8.30407	7.55288	11.8303	5.33627	6.55896	7.38354	14.3328	10.7219	8.31483	8.5484	3.34021	6.87189
TRIREDRAFT_103576_EGR51661_predicted_protein	0	0	0	0	0	0	0	0	0	1.48034	0	0	0	3.20641	2.23213	1.1327	1.39223	0	1.01411	3.64141	5.29482	0	0	0
TRIREDRAFT_103579_EGR51664_predicted_protein	6.54925	5.06547	2.60741	0.243728	4.46063	0	9.68182	7.41448	6.51069	1.13342	4.52418	4.48251	17.9944	13.9116	14.5267	0.578168	0.710642	1.06664	33.3875	38.1033	40.5398	0.987937	8.32372	6.80729
TRIREDRAFT_103594_EGR51668_predicted_protein	2.18308	1.57593	0.760494	1.42174	1.95152	1.72807	2.05372	4.16492	1.89895	1.7631	2.17338	0.950835	1.04967	6.68302	2.65849	1.01179	0.829082	2.17773	4.22736	4.33696	4.72965	0.576297	2.11109	2.97819
TRIREDRAFT_103597_EGR51669_predicted_protein	1.51398	1.63937	3.16444	1.57758	0	0.79895	0.712134	1.77748	3.95081	1.22272	1.72258	1.31882	1.45591	1.98631	0.921839	0.46779	0	0.431505	1.67526	2.25578	2.18669	0.799331	1.17124	1.37693
TRIREDRAFT_103599_EGR51926_hypothetical_protein	14.5721	23.6684	29.1887	17.5568	21.7107	22.1084	27.4172	30.474	26.4073	20.5952	24.8697	28.5607	19.268	30.2705	24.9545	11.2562	24.9036	28.0344	26.706	28.0445	28.9395	18.2722	38.7517	32.304
TRIREDRAFT_103613_EGR51674_predicted_protein	0	0	0	0	2.67209	4.73224	0	1.31602	0	1.81057	0	0	0	0	0	0	0	1.27792	0	0	0	0	0	4.07783
TRIREDRAFT_103614_EGR51675_predicted_protein	0	0	0	0	0	0	2.88602	0	0	0	1.74524	2.67235	0	2.68326	1.86794	0	0	5.2462	0	6.09457	2.95395	3.23939	2.37331	0
TRIREDRAFT_103618_EGR51932_t-SNARE_protein	19.7587	24.9611	27.5325	31.3121	44.1574	39.97	35.6268	51.228	58.2453	23.9363	28.1014	31.5548	19.0008	20.8824	19.55	18.8239	15.0078	14.0788	15.0312	36.7998	26.16	17.8212	28.6607	26.2064
TRIREDRAFT_103625_EGR51934_predicted_protein	65.1909	55.3647	40.076	82.9139	66.2748	66.7806	120.852	74.2857	65.6013	106.847	74.1728	75.1597	125.381	72.1126	75.885	48.5794	55.3412	53.5549	145.331	152.364	112.62	70.8617	65.266	59.2894
TRIREDRAFT_103651_EGR51946_predicted_protein	0	0.470662	1.36276	0	1.55423	0	0	0	0	0.526564	0	0.567948	1.25397	0	0.396989	0.402906	0	0	0	0	0	0.688462	1.51318	0
TRIREDRAFT_103653_EGR51691_predicted_protein	0	2.2868	2.20709	0	0	0	0	3.71918	0	0	0	0	6.09266	2.77076	1.92885	5.8728	2.40614	3.61151	0	0	0	5.01754	2.4507	0
TRIREDRAFT_103655_EGR51948_hypothetical_protein	12.207	19.827	17.5411	11.5273	20.0057	20.9358	17.9432	40.3073	37.6062	35.7374	21.2673	26.5835	8.80405	8.67493	11.6135	10.3722	11.5898	18.7004	14.3515	25.7663	24.2425	22.9598	30.6915	22.2039
TRIREDRAFT_103660_EGR51949_predicted_protein	3.29312	0	1.14719	2.5736	0	0	3.09798	0.966567	0.95484	0	1.87342	1.43431	3.16681	0	0	1.01751	0	3.75434	2.73294	4.90665	0	1.73866	2.54762	0
TRIREDRAFT_103668_EGR51955_predicted_protein	0	1.82944	0	0	0	0	13.1126	4.46302	3.67406	1.02337	2.16258	3.31139	0	1.1083	0	0	0	1.4446	0.701059	3.77598	1.22011	0	0	0
TRIREDRAFT_103669_EGR51695_predicted_protein	30.873	23.1781	22.3701	53.7238	39.7416	54.0899	77.256	72.4925	62.3033	32.9125	53.0413	55.4002	38.0017	25.923	24.4375	40.446	34.7055	44.7001	67.6403	72.373	96.3164	56.3977	63.0536	57.8412
TRIREDRAFT_103671_EGR51958_predicted_protein	3.88589	7.01287	2.70736	7.08597	13.8949	16.4051	23.7615	3.42165	9.01369	10.9841	15.4745	15.2324	3.73683	3.39879	13.0133	12.0066	7.37883	12.1828	18.2743	5.78984	22.4501	22.5678	12.0248	8.83529
TRIREDRAFT_103683_EGR51705_predicted_protein	0	0	0	0	0	0	0	0	0	0	0	0	2.74767	0	0	0	0	0	0.79041	1.41908	0	0	0	0
TRIREDRAFT_103694_EGR51964_GPCR_protein__PTH11-type	2.29031	4.95999	7.57954	1.49157	6.82458	4.23019	9.69565	9.07509	6.3087	3.69939	9.12052	5.98522	5.50614	3.50563	4.53223	2.83064	6.08862	4.24299	7.60284	6.82496	7.16726	4.23221	9.74502	12.4979
TRIREDRAFT_103695_EGR51710_predicted_protein	0	0	0	0	0	0	0	0	0	0	0	0	0	0	0	0	0	0.619886	0	0	0	0	0	0
TRIREDRAFT_103703_EGR51970_predicted_protein	6.76198	8.29829	8.48012	4.93223	4.8358	5.70943	22.2645	15.4808	10.1953	9.28389	12.3098	10.0135	15.6063	5.91438	10.2932	4.17864	4.10886	4.62542	7.85641	11.4185	10.4177	3.5701	5.75431	11.0697
TRIREDRAFT_103712_EGR51975_predicted_protein	0	3.58104	2.59215	0.646137	0	1.30892	9.3335	11.6482	12.9452	5.00796	6.34971	10.8031	4.77042	2.16944	9.81661	6.89742	3.76791	5.65547	8.91986	12.3188	17.9123	8.51202	10.5536	15.7907
TRIREDRAFT_103715_EGR51718_predicted_protein	0	0	0	0.51647	0	0	0.932556	0	1.14971	0.800592	0.563939	0	0	0	0	0	0	0.565067	0	0.984667	0	0	0	0
TRIREDRAFT_103720_EGR51979_predicted_protein	52.9894	37.1895	31.7909	30.6752	40.3512	29.5167	73.3893	36.2902	34.9963	47.5503	38.5187	52.5696	62.2805	74.6705	46.6041	23.6494	38.0122	28.5273	100.166	99.4215	76.5343	30.308	46.687	37.4831
TRIREDRAFT_103725_EGR51980_predicted_protein	5.51045	3.5359	4.69237	2.87097	1.45954	4.20036	12.3838	7.18833	6.9236	1.97793	3.65731	2.93341	6.47665	9.10392	8.94727	3.7836	2.55779	3.66462	7.62181	6.08177	13.5596	6.14192	5.44714	3.34108
TRIREDRAFT_103739_EGR51727_predicted_protein	14.3922	5.19472	7.52044	5.62379	10.7213	5.69621	27.0787	10.5606	12.519	5.8117	4.09378	6.26847	13.8401	11.0146	4.38158	2.22345	5.4658	4.10196	22.8926	17.8699	10.3935	6.64876	9.74228	4.90849
TRIREDRAFT_103740_EGR51988_predicted_protein	9.03695	3.2618	6.82086	4.31593	6.2832	3.17928	11.3353	6.18902	8.29749	4.86561	5.99786	9.18403	7.24192	11.8563	5.50245	3.25761	5.72002	3.86348	9.1663	14.9608	5.80105	3.5784	5.82595	8.21887
TRIREDRAFT_103745_EGR51990_predicted_protein	4.32968	3.71155	3.20509	4.0886	2.25775	3.99846	4.83682	2.38276	1.88308	1.31128	3.23283	2.82867	1.56135	2.60353	2.96581	1.83945	1.64431	1.07977	2.84459	1.34397	2.86619	2.14305	0.418689	0.738325
TRIREDRAFT_103747_EGR51730_predicted_protein	4.43257	10.3993	6.17648	1.73204	1.3208	2.33913	4.16991	12.3596	8.35395	8.94958	10.0866	12.5489	6.39382	10.6616	8.09677	2.73915	10.1003	10.1067	12.875	28.619	13.8712	2.34025	11.1446	6.04697
TRIREDRAFT_103751_EGR51731_predicted_protein	39.5528	43.9557	36.2593	29.0127	34.1168	41.1958	15.1774	38.188	39.5355	20.5952	21.0208	29.4674	33.0309	31.4085	36.7583	42.7736	28.8565	37.9725	14.3967	16.5424	21.0469	36.8192	28.9883	37.8655
TRIREDRAFT_103754_EGR51995_serine/threonine_protein_kinase	8.434	6.69718	6.26784	2.49002	7.37187	5.34089	16.3974	12.5424	9.78174	3.40573	9.43609	5.63255	7.02909	9.09806	11.2977	3.99577	8.54141	4.32685	16.6428	11.1701	12.7229	3.56229	8.26461	7.15914
TRIREDRAFT_103755_EGR51733_predicted_protein	1.82722	3.29759	1.90958	0.951989	2.17788	0	0	5.36308	3.70861	1.4757	3.11846	1.59168	3.51426	0.79909	4.45026	1.12915	2.0818	1.56235	1.01093	8.16749	3.51882	0.482355	2.82714	3.32362
TRIREDRAFT_103756_EGR51996_predicted_protein	16.8087	12.5253	14.3553	14.8311	8.72467	18.0265	28.0548	17.6652	17.9226	6.13067	12.4927	21.0183	20.8567	11.1449	18.8184	13.9053	8.03091	11.745	39.1484	23.9673	34.7193	15.745	17.8274	24.1635
TRIREDRAFT_103761_EGR52000_predicted_protein	0	3.42091	3.85193	3.29197	2.82416	5.00155	10.4022	4.17274	2.29006	3.18935	3.14522	3.44001	0	5.5265	2.88543	0.976147	1.19981	3.15151	3.93277	2.35359	3.04201	1.66798	4.2771	3.59158
TRIREDRAFT_103771_EGR51737_predicted_protein	0.866097	0.312609	0.301711	0.45124	1.03231	0.914103	2.44432	2.28788	2.26012	2.09843	0.985426	0.377226	2.49862	1.51506	1.58206	0.535213	0.657845	0.246849	1.91671	1.29046	2.08489	0.45727	0.670027	0.787693
TRIREDRAFT_103772_EGR52009_predicted_protein	0	1.33578	0	0	0	0	0.870386	0.543118	0.536529	0.747219	0.526343	0	0	0.809237	0	0.571743	1.40549	0	4.60696	18.3804	35.635	0	2.14728	0.841456
TRIREDRAFT_103774_EGR52010_predicted_protein	0	0	0	0	0	0	0.704811	0	0	0	0	0	0	0	0	0	0	0	0.414508	1.48839	0	0.395556	0	0
TRIREDRAFT_103778_EGR52014_predicted_protein	0	0	0	0	0	0	0	0	0	0	0	0	0	0	0	0	0	0	0	0	0	0	0	0
TRIREDRAFT_103798_EGR51746_predicted_protein	3.76054	2.71466	9.17008	7.83702	2.24111	3.96898	7.07539	9.93381	6.5422	0	6.41799	9.82734	10.8489	1.64458	6.86919	4.64772	1.42816	5.35902	19.7653	9.33845	14.4839	8.93446	2.90922	8.55028
TRIREDRAFT_103799_EGR52023_predicted_protein	35.753	19.1616	18.871	15.8051	16.1418	13.15	58.0958	59.1474	57.1733	31.9374	20.3395	20.7628	37.5072	32.2191	27.7066	29.1238	16.4584	17.9099	16.7837	20.4474	14.0834	22.3085	23.4684	26.6044
TRIREDRAFT_103801_EGR52024_predicted_protein	0	0	0	0	0	0	0	0	0	0	0	0	0	0	0	0	0	1.53115	0	1.33406	0	0	0	0
TRIREDRAFT_103804_EGR51749_predicted_protein	11.926	9.14722	15.5794	8.54355	17.7684	13.3737	12.6217	13.5641	9.94157	3.0099	13.5691	14.9337	5.73427	16.2986	9.07694	9.21223	11.323	12.3216	11.9592	14.8078	15.7897	6.29652	10.3794	13.558
TRIREDRAFT_103812_EGR52028_predicted_protein	0.971472	3.15579	5.41472	3.03684	2.31581	2.5633	6.85429	5.41761	6.76027	2.74603	4.42128	4.23121	5.60525	5.94789	6.80241	2.10116	2.58259	1.93818	5.10605	8.20228	9.8219	1.28226	4.50928	6.62647
TRIREDRAFT_103813_EGR51751_predicted_protein	0	0	0	0	0	0	3.65075	0.683418	1.5753	0	0.441539	1.01414	2.98548	2.37599	1.89032	0	0	0.442422	4.50881	6.16761	6.35238	0.204888	0.600437	1.05882
TRIREDRAFT_103822_EGR51756_predicted_protein	3.88589	2.80515	6.09155	3.03684	3.47371	6.15191	42.0396	10.8352	9.01369	5.49206	9.94788	8.46243	11.2105	5.09819	4.73211	5.40298	5.90307	6.09142	31.7112	19.2995	13.0959	5.12904	18.0371	8.83529
TRIREDRAFT_103825_EGR51758_predicted_protein	5.0981	3.06685	2.36795	4.42689	4.05098	3.58712	23.98	3.99026	3.44912	8.92088	4.35038	4.44093	0	2.97271	6.20831	4.72563	6.45379	8.71817	5.17108	4.22	8.18151	7.62627	9.85995	8.50043
TRIREDRAFT_103827_EGR51760_predicted_protein	0	0	0	0	0	1.92247	1.71357	0	1.05629	0	2.07247	0	0	3.18637	1.10909	0	0	0	3.02332	1.80933	5.26173	0.961695	0	1.65662
TRIREDRAFT_103844_EGR52042_predicted_protein	53.9934	66.8806	49.1599	40.2782	48.9976	49.2153	76.1908	113.815	105.674	56.4898	82.3754	68.9465	54.2824	70.838	69.4873	38.6739	48.9333	56.3092	62.4607	86.5429	89.8002	41.4642	73.0979	64.1721
TRIREDRAFT_103850_EGR52044_glycosyltransferase_family_33	26.9967	28.7897	33.7707	29.0898	39.4906	53.7483	31.169	68.0727	67.9585	46.0837	40.1406	34.206	18.8808	16.6362	16.4379	22.7494	30.7581	30.0782	21.7254	29.2539	31.3119	34.0136	25.6317	32.9231
TRIREDRAFT_103852_EGR51770_predicted_protein	2.78447	8.71025	14.8732	6.04467	8.29709	7.83683	37.5458	18.2524	13.7251	11.6188	11.8804	9.29789	17.8511	12.5831	17.5194	7.16955	7.75482	10.0524	11.5541	18.9	22.7897	8.33061	12.5657	12.24
TRIREDRAFT_103853_EGR51771_predicted_protein	15.4066	10.1949	9.83952	21.4051	22.9541	12.1954	117.157	30.1467	18.6131	27.996	34.3282	32.4331	19.7542	31.4426	17.1982	15.0744	27.3049	12.4414	28.413	35.7083	24.7247	16.2683	35.7564	32.6945
TRIREDRAFT_103861_EGR51776_predicted_protein	90.8796	108.586	99.6155	78.1661	63.9649	67.3899	137.823	129.921	110.4	37.9635	115.212	134.443	161.98	116.491	135.714	106.026	70.5154	75.0263	225.611	92.6063	116.173	82.7265	99.0952	132.173
TRIREDRAFT_103863_EGR52047_predicted_protein	0	0	0	0	0	0	0	0	0	0	0	0	0	0	0	0	0	0	0	0	0	0	0	0
TRIREDRAFT_103865_EGR51778_predicted_protein	67.0573	111.709	106.018	65.8431	113.741	38.1092	80.0678	62.0741	43.3734	122.894	35.2137	35.9466	84.3267	76.6985	69.0972	25.5008	37.2207	67.628	47.0888	76.8563	94.3697	43.5741	41.9004	30.4935
TRIREDRAFT_103866_EGR51779_predicted_protein	2.0967	2.27035	2.19121	1.09239	0	2.21292	0	3.07702	0.607938	1.69334	1.19279	0	2.01628	2.75082	2.5533	0	0	0	2.32005	0	3.02833	0.553494	1.62204	2.86035
TRIREDRAFT_103886_EGR51788_predicted_protein	66.3281	41.3517	34.3088	50.265	29.9458	39.245	166.394	64.8933	71.0994	33.277	38.305	48.1483	102.441	76.4729	73.4293	55.2718	35.8764	37.8088	154.015	65.8844	57.0928	66.8544	60.6421	48.4418
TRIREDRAFT_103898_EGR51794_predicted_protein	14.3567	8.29108	9.0023	5.98393	1.71119	3.0305	13.506	15.1699	21.6462	13.9137	10.6176	10.0048	5.52241	10.0457	7.86742	15.0822	7.63327	8.18372	3.97152	11.4086	17.9711	16.6757	9.99595	6.52854
TRIREDRAFT_103900_EGR51796_predicted_protein	1.87121	4.05238	7.17037	0.487455	0.557578	0.493733	0	7.13987	12.2075	0.377807	0.266128	0	6.29803	3.27332	3.98773	4.62534	1.06596	1.3333	0.258818	0.929349	1.80177	3.45778	0.361901	1.70182
TRIREDRAFT_103907_EGR51798_predicted_protein	0	0	1.13016	0	0	0.570678	0.508667	0.317407	0	0	0	0.471007	3.1198	0.945861	0.658457	0	0	0	0.598306	2.14836	1.04128	0	0	0
TRIREDRAFT_103917_EGR51802_predicted_protein	3.27923	2.95902	3.14145	3.63055	1.95427	2.16312	10.026	5.77493	4.99176	2.31732	3.26466	7.14129	3.15344	4.30227	3.49417	1.51982	1.24537	4.67312	5.89639	2.03581	5.13099	2.16415	1.58554	4.10077
TRIREDRAFT_103920_EGR52066_predicted_protein	15.7963	13.1135	13.2066	15.2254	10.3552	18.339	54.2399	29.6728	32.5189	12.1195	18.8713	28.2081	28.8617	21.4152	33.1825	13.178	16.1974	22.961	56.8067	18.8288	36.5042	15.8458	34.8278	30.8876
TRIREDRAFT_103930_EGR52070_predicted_protein	1.69443	1.22317	1.7708	1.76561	0	1.78835	5.57907	2.98399	1.96519	0.684227	2.89183	2.21401	0	2.96407	0.515855	0	0	0	4.21858	3.36619	4.07886	0.4473	0.655419	1.54104
TRIREDRAFT_103937_EGR52073_predicted_protein	9.47777	10.2627	8.91447	11.8511	8.47247	11.0034	14.7116	10.0146	8.79385	8.8026	7.54853	10.7328	12.7599	7.04628	9.81047	5.56404	5.0392	6.48311	17.5664	12.2387	13.6891	6.75532	7.69878	8.6198
TRIREDRAFT_103947_EGR52080_predicted_protein	11.4935	11.5564	11.1536	5.98814	4.89255	3.03263	16.2186	13.4938	9.52151	3.64664	4.43685	6.07865	9.47366	6.82153	6.49832	4.56589	2.80603	1.6379	9.08414	3.66962	6.32396	7.36848	4.12822	3.73322
TRIREDRAFT_103949_EGR52081_predicted_protein	4.458	3.62041	3.88244	5.80659	2.65676	4.70509	8.91188	8.17793	5.49353	1.35014	3.17013	5.825	2.1435	8.28578	3.0537	5.16537	2.53956	0.952942	8.94085	4.42818	9.65824	3.2363	2.15549	3.04083
TRIREDRAFT_103951_EGR51816_predicted_protein	31.7524	32.7449	34.7637	24.2239	14.868	23.9374	58.6748	35.2816	37.484	32.0548	30.9662	24.6958	30.5344	43.6421	31.0717	29.4326	31.0083	31.6745	47.0555	59.7007	57.8722	39.5156	44.7419	27.8466
TRIREDRAFT_103959_EGR51818_predicted_protein	0	0	0	0	0	0	0	0	0	0	0	0	0	0	0	0	0	0	0	0	0	0	0	0
TRIREDRAFT_103960_EGR52085_predicted_protein	21.1608	12.4982	14.743	35.5802	13.7573	22.3337	14.4777	7.34016	3.90445	8.54493	5.47188	15.0816	12.9494	5.04772	7.02789	10.699	13.881	14.8036	6.38588	6.68794	5.55694	29.9617	15.6262	17.4956
TRIREDRAFT_103973_EGR51822_predicted_protein	0	0	0	0	0	0	1.4714	0.918152	0	0	0	1.36247	0	0	0.952348	0	0	0	0.86535	0	1.50604	0	1.21	1.4225
TRIREDRAFT_103993_EGR52102_predicted_protein	7.44898	11.4267	19.4618	9.70238	14.4276	9.82733	14.0152	19.1306	25.918	6.76794	14.8318	15.4108	8.95407	8.14408	13.6067	4.60317	5.65789	8.49225	13.394	20.3477	25.1039	4.42441	15.127	11.0088
TRIREDRAFT_103995_EGR51830_predicted_protein	35.2292	30.0551	22.3134	35.5967	31.8106	27.6047	42.1802	42.3006	39.0016	59.4901	34.3135	37.6625	33.8779	29.8795	27.6256	22.4299	23.9204	20.3859	49.3181	31.8123	35.9776	23.6725	36.7515	38.8364
TRIREDRAFT_104000_EGR51832_predicted_protein	3.85165	4.63405	5.81426	5.01681	4.59081	5.42019	6.64292	7.15983	8.93428	5.70289	6.93868	7.82868	2.46927	6.7377	8.5991	1.58678	5.36347	4.39109	11.7203	19.1294	23.4885	1.69462	8.44249	6.42213
TRIREDRAFT_104004_EGR52106_transcription_initiation_factor	28.4123	24.2395	28.1933	24.4473	20.5242	23.1719	60.342	41.4439	39.1936	30.2475	29.3881	35.6247	44.7095	37.2763	35.386	19.6859	22.5616	21.5944	53.3509	55.5893	52.6432	24.3194	32.3043	32.4961
TRIREDRAFT_104015_EGR52111_predicted_protein	23.0085	26.2983	17.3663	29.9689	20.568	28.3312	50.5053	52.9004	30.0209	17.0336	40.3587	33.4043	36.8766	26.8326	28.0191	10.6638	10.1944	16.3944	39.2501	68.5639	42.4631	13.16	29.6663	26.1571
TRIREDRAFT_104016_EGR51840_predicted_protein	4.73889	3.42091	4.40221	2.46898	3.76554	2.50078	5.9441	5.10001	4.12212	0.63787	2.6959	3.44001	1.51904	5.5265	1.92362	0	0.599905	1.35065	2.62185	5.49172	2.28151	1.66798	3.66609	0.718316
TRIREDRAFT_104021_EGR52113_predicted_protein	9.10755	5.63534	4.53241	2.71147	2.32615	2.05979	6.73189	5.7282	6.79045	6.83005	4.44102	6.23349	6.25585	6.82794	5.54544	1.60803	5.4353	4.07907	6.83845	5.81569	6.89036	5.15194	8.55556	8.28308
TRIREDRAFT_104046_EGR51297_predicted_protein	0	0	0	0	0	0	0	0	0	0	0	0	0	0	0	0	0	0	0	0	0	0	0	0
TRIREDRAFT_104050_EGR51299_predicted_protein	57.2474	41.3258	45.3241	31.1819	37.2184	27.4639	2.44796	71.7935	82.9944	27.3202	7.4017	4.53344	20.0187	25.0358	25.3506	35.3766	11.8588	13.3497	10.0777	10.339	20.0447	63.1971	6.03922	9.46638
TRIREDRAFT_104054_EGR51302_predicted_protein	0	0	0	0	0	0	0	0	0	0	0	0	0	0	0	0	0	0	0	0	0	0	0	0
TRIREDRAFT_104059_EGR51021_predicted_protein	2.00994	1.45094	0.700179	1.04719	0	0	0	0	0.582782	0.811634	0	3.5017	0	1.758	1.83573	3.10516	2.28998	0.572861	0	0	2.90302	1.06118	0	1.82799
TRIREDRAFT_104060_EGR51305_predicted_protein	0	0	0	0	0	0	0	0	0	0	0	0	0	0	0	0	0	0	0	2.12862	0	1.13141	0	0
TRIREDRAFT_104061_EGR51022_predicted_protein	0	0	0	0	0	0	0	0	0.539958	0	0	0	0	0	0.566946	0	0	0	0	0	0	0	0.720333	0
TRIREDRAFT_104064_EGR51023_predicted_protein	0	0	0	0	0	0	0	0	0	0	0	0	0	0	0	0	0	0	0	0	0	0	0	0
TRIREDRAFT_104067_EGR51309_predicted_protein	0	0.779208	0	0	0	0	0	0	0	0	0.614067	0.94027	0	0	0	0	0	0	0	0	0	0	0	0
TRIREDRAFT_104071_EGR51027_predicted_protein	0	0.867571	0.418664	0	0.716229	0	0	0	0	0	0	1.0469	0	0	0	0.742677	0	0	0	0	0	0.31726	0.464875	0
TRIREDRAFT_104072_EGR51028_hexose_transporter	2.53427	0.914722	2.20709	10.2328	10.5722	16.7172	1.78808	21.1993	20.9421	10.2337	4.32516	3.86328	0	0.554151	0.77154	2.34912	2.88737	1.4446	0	0	0.610056	3.67953	3.92112	3.45729
TRIREDRAFT_104073_EGR51311_aspartate_racemace	23.4325	24.316	22.4479	5.34118	19.2014	0	2.75549	21.4928	16.1363	10.6451	9.16471	3.82723	16.9002	12.8095	16.9429	9.05021	28.9221	13.3572	3.24108	5.81894	7.0509	33.2486	20.3938	31.9669
TRIREDRAFT_104075_EGR51029_predicted_protein	6.13561	6.20085	4.70225	4.47535	8.7757	6.4757	12.1213	8.64416	6.04866	5.45077	8.02811	12.8273	2.3601	8.58643	6.72458	4.54987	6.52444	6.64518	5.77082	10.9702	10.6342	3.56333	9.01857	11.1604
TRIREDRAFT_104077_EGR51030_amino_acid_transporter-like_protein	0	1.25729	0.404486	4.53712	2.7679	5.51466	8.19238	0.681603	2.69333	1.87549	3.30275	3.03434	1.11658	8.12461	6.0094	4.66392	4.40966	6.61871	0.963607	4.61342	3.35409	3.06516	4.94045	4.22404
TRIREDRAFT_104079_EGR51031_Non-Catalytic_module_family_expansin	0	0	0	0	0	0	0	0	0	0	0	0	0	0	0	0	0	0	0	1.90455	0	0	1.48332	1.74381
TRIREDRAFT_104081_EGR51032_predicted_protein	346.197	501.101	547.625	306.138	395.091	490.289	0.553882	16.2442	22.1928	119.827	367.435	400.042	270.637	310.526	309.021	370.022	548.717	541.683	75.247	223.406	274.956	514.458	932.374	930.115
TRIREDRAFT_104084_EGR51035_predicted_protein	6.4407	11.6235	7.85283	6.71126	4.79795	6.79769	12.8755	9.92466	11.2049	14.3045	6.41208	5.61045	6.19364	8.45004	3.43143	3.98009	5.50355	5.04814	8.46306	9.59642	7.75209	10.2014	8.71961	5.85765
TRIREDRAFT_104089_EGR51038_Hypothetical_protein	0	0.473132	0	0	0	0	0	0.384743	0	0	0	0	1.26055	0	0.399072	0	0.497822	0	0.725233	1.30206	3.15546	0.346037	0.507041	0
TRIREDRAFT_104097_EGR51320_predicted_protein	0	1.00184	0	0.723058	0	0	1.30558	3.25871	0.804794	1.12083	0.789514	3.62676	2.66916	1.21386	3.38008	0	0	0	3.83913	4.1356	2.67263	0.73272	2.14728	2.52437
TRIREDRAFT_104102_EGR51321_predicted_protein	0	0	0	0	0	0	1.84008	0.574102	1.13427	0	0	0	0	0	1.19097	0	0	0	0	0.97145	2.82509	0	0	0
TRIREDRAFT_104103_EGR51049_predicted_protein	9.17926	7.45462	7.99417	2.39122	4.10281	2.42201	18.3501	16.1653	17.9653	15.7534	13.7077	10.9945	11.0339	14.0501	11.1782	2.12716	3.48606	4.57837	10.1571	28.4933	34.2496	2.42317	12.4272	4.17415
TRIREDRAFT_104104_EGR51322_N-terminal_binuclear_Zn_cluster-containing_protein	0.811815	1.46508	0.565604	0.634438	0.967608	1.71362	3.43669	7.86311	4.47232	0.655638	3.00191	2.1215	0.780675	2.13016	0.494301	0.250835	1.54154	1.61965	2.47031	7.25746	4.69012	1.28583	2.82615	2.21498
TRIREDRAFT_104106_EGR51051_predicted_protein	0	0	0	0	0	0	0	0.566498	0	0	0	0.840639	0	0	0.587596	0	0	0.550098	0.533919	0	0	0	0	0
TRIREDRAFT_104109_EGR51052_predicted_protein	0	0	0	0	0	0	0	0	0	0	0	0	0	0	0	0	0	0	0	0	0	0	0	0
TRIREDRAFT_104115_EGR51056_predicted_protein	6.54925	7.48565	7.60494	1.99044	7.8061	8.64033	7.18802	11.2133	13.2927	12.7825	8.07256	12.3609	7.3477	10.5019	8.64009	4.38444	6.63266	5.59987	3.92541	4.87908	10.5103	10.6615	13.0887	9.92729
TRIREDRAFT_104116_EGR51327_predicted_protein	0	0	0	0	0	0	0	0.512222	0	0	0	0	0	0	0	0	0	0	0	0	0	0	0	0
TRIREDRAFT_104117_EGR51057_predicted_protein	0	0	0	0	0	0	0.728211	0	0	0	0.220183	0	0	0	0	0	0	0	0.42827	0	0	0	0	0
TRIREDRAFT_104118_EGR51328_predicted_protein	0	0	0	0	0	0	0	0	0	0	0	0	0	0	0	0	0	0	0	0	2.07871	0	0	0
TRIREDRAFT_104121_EGR51059_glycosyltransferase_family_58	59.5344	64.4651	54.9832	41.8378	61.8832	45.2991	38.4231	82.087	81.4926	126.912	80.733	79.5991	85.2104	98.6942	124.766	44.9178	68.8808	74.5807	97.2823	248.234	285.958	77.8493	112.464	98.2165
TRIREDRAFT_104132_EGR51334_predicted_protein	11.3457	5.11888	2.96426	5.54169	2.53556	5.98726	15.3429	4.9951	7.81296	11.4537	7.26122	6.17696	2.72761	9.30327	7.33995	4.38198	4.30881	4.04208	14.1235	13.3828	8.19345	6.3645	8.22862	7.73894
TRIREDRAFT_104135_EGR51066_predicted_protein	29.3538	40.8664	42.3633	27.3098	47.4824	26.555	71.0084	51.6939	37.6921	45.7201	54.8684	43.8342	44.3581	36.6776	38.2994	20.7308	36.6287	22.7084	52.2012	91.6378	62.5856	12.1769	48.6613	40.0448
TRIREDRAFT_104137_EGR51336_predicted_protein	0	0.855228	0.825414	0.617245	0	0	2.22904	0.695457	0.687019	0.956805	1.34795	0	2.27856	0	0.721358	0	0	0	0.655462	0	1.14075	0	0	1.07747
TRIREDRAFT_104140_EGR51338_predicted_protein	0	1.26358	3.04883	8.66367	4.17263	11.0845	79.0404	16.9541	12.6882	11.3093	12.4473	13.7229	3.36651	7.65494	4.79606	14.6026	11.9657	9.97775	9.6843	13.0402	9.26992	25.8762	35.8847	31.8389
TRIREDRAFT_104141_EGR51339_DNA-binding_domain-containing_protein	26.2297	13.6751	13.1984	20.4987	13.0264	19.2247	28.1026	24.8069	19.4358	22.949	18.2378	22.2139	32.2302	15.9319	15.0836	14.8582	9.96142	12.875	34.2643	17.3695	23.8532	14.6178	10.7096	14.5782
TRIREDRAFT_104152_EGR51346_predicted_protein	558.929	786.786	572.996	588.649	709.018	349.732	570.878	485.124	548.693	976.963	629.124	601.644	537.489	677.431	680.646	404.606	545.831	596.246	496.984	923.995	738.084	352.007	392.246	363.094
TRIREDRAFT_104156_EGR51347_predicted_protein	10.6255	10.9576	15.3346	7.51303	59.7044	17.6227	89.9625	34.7511	30.8085	9.1943	194.726	46.2789	21.8955	44.4764	56.8408	10.7872	50.153	117.675	22.255	60.3108	111.812	7.61342	46.3846	121.485
TRIREDRAFT_104157_EGR51348_predicted_protein	0	0	0	0	0	0	0	0	0	0	0	0	0	0	0	0	0	0	0	0	0	0	0	0
TRIREDRAFT_104159_EGR51349_zeta_subunit_of_DNA_polymerase	0	3.77036	1.45557	3.80966	3.73518	4.40997	4.91347	4.29239	4.84607	1.68727	2.37703	2.72982	2.00905	5.48193	6.36036	3.22758	3.17369	1.78634	2.88967	6.22564	7.04079	3.30906	3.23246	3.80012
TRIREDRAFT_104161_EGR51350_predicted_protein	15.857	12.8284	12.3812	17.9476	11.4052	17.3131	41.4086	14.2836	16.1714	6.18243	16.642	19.0524	25.7652	17.4563	22.3066	12.8401	8.30638	12.1558	42.9579	22.8118	31.3269	10.3928	15.0168	15.6648
TRIREDRAFT_104168_EGR51081_predicted_protein	2.19129	1.18639	0	0	0.652954	0	2.06144	0.643167	0	0.884865	0	1.43161	0	0.479153	0	0.677065	0.4161	0.312274	1.21236	1.08832	1.58248	0	0.84761	0.498231
TRIREDRAFT_104171_EGR51082_predicted_protein	0	0	0	0.377717	0	0	0	0	0	0.585507	0	0.631525	0	0	0	0	0	0	0	0	0	0	0	0
TRIREDRAFT_104173_EGR51083_predicted_protein	0	0	0	0	0	0	7.41004	0	2.28387	0	0	3.43071	0	0	0	0	0	0	0	3.91206	0	0	0	0
TRIREDRAFT_104174_EGR51357_predicted_protein	0	0	0.438557	0.655906	0	0.664353	0.592163	2.58656	3.28523	2.54184	3.58095	2.74161	1.21064	0.550561	0	1.55593	1.91244	1.07643	3.83084	2.50101	1.21221	0	4.38267	3.43489
TRIREDRAFT_104175_EGR51358_predicted_protein	0	0	0	0	0	0	0	0	0	0	0	0	0	0	0	0	0	0	0	0	0	0	0	0
TRIREDRAFT_104179_EGR51085_predicted_protein	1.95598	2.11798	2.72553	0	1.16568	0	2.76012	4.59281	5.10423	1.57969	1.11274	1.70384	3.76191	4.27701	4.16838	1.20872	0.742835	1.11496	0	9.7145	10.3587	0.516346	1.51318	0.889459
TRIREDRAFT_104180_EGR51086_predicted_protein	0	0.0990985	0	0	0	0	0.774861	0.241755	0.238823	0	0	0	0.264025	0.480282	0.0835865	0	0	0	0.759508	1.22724	0.925285	0	0.424803	0.249702
TRIREDRAFT_104181_EGR51361_predicted_protein	0	0	0	0	0	0	2.04606	3.8302	1.26124	0	1.2373	1.89457	0	0	0	0	0	2.47955	3.60993	10.8019	6.28266	0	8.41285	9.89025
TRIREDRAFT_104182_EGR51362_N-terminal_binuclear_Zn_cluster-containing_protein	1.05214	1.89879	1.09956	1.09633	0.627024	2.77613	7.91831	2.77932	5.79626	0.424863	0.598549	1.83302	1.01178	0	0.640629	0.975266	0.799151	0.899619	1.74632	1.56765	6.07853	1.94422	1.22093	3.82756
TRIREDRAFT_104197_EGR51094_predicted_protein	0	0	0	0	0	0	0	0	0	0	0	0.631525	0	0	0	0	0	0	0	0	0	0	0	0
TRIREDRAFT_104199_EGR51370_predicted_protein	0	1.01309	2.93333	2.19355	0	2.9624	0	7.41448	3.25535	1.13342	6.38708	6.11251	0	4.90998	5.12708	1.7345	0	0	1.55291	8.36414	0	0	2.17141	1.27637
TRIREDRAFT_104200_EGR51096_predicted_protein	0	4.38304	3.17268	3.95422	3.61845	8.0103	14.2798	12.4748	14.0839	20.8404	16.4071	21.1561	2.9194	7.96593	12.9394	5.6281	18.4471	13.8441	15.9564	19.601	13.1543	14.4254	34.0545	53.8401
TRIREDRAFT_104201_EGR51371_predicted_protein	0	0	0	0	0	0	0	0	0	0	0	0	0	0	0	0	0	0	0	0	0	0	0	0
TRIREDRAFT_104202_EGR51097_predicted_protein	0	2.70883	0	0	1.49086	0	3.53011	2.93704	0.725351	0	2.13474	3.26875	0	1.09403	3.04642	0.772958	0.950064	2.85201	1.38406	4.96982	2.4088	0	1.93532	1.13759
TRIREDRAFT_104203_EGR51372_predicted_protein	3.89108	5.89867	5.15085	4.66271	3.24646	4.10675	14.642	8.90816	5.64108	3.45676	5.31262	4.06739	2.99346	7.48733	5.44919	3.12589	4.43321	3.99243	10.5486	10.4356	7.86801	2.8761	4.81633	3.53883
TRIREDRAFT_104206_EGR51099_predicted_protein	0	0	0	0	0	0	0	0	0	0	0	0	0	0	0	0	0	0	0	0	0	0.512904	0	0
TRIREDRAFT_104207_EGR51100_predicted_protein	12.8956	6.51638	13.4769	5.37495	9.22225	5.44417	20.6235	12.869	9.72163	13.5392	12.4715	8.98665	4.96039	12.4071	10.2075	5.57829	1.95898	5.14561	11.4155	24.3378	6.20853	4.08508	6.98341	10.5554
TRIREDRAFT_104209_EGR51375_predicted_protein	0	0	0	0	0	0	0	0	0.393039	0	0	0	0	0	0	0	0	0	0	0	0	0	0	0
TRIREDRAFT_104211_EGR51102_predicted_protein	0	0	0	0	0	0	6.85429	2.85137	4.22517	0	0	0	0	0	0	0	0	0	0	0	0	0	0	0
TRIREDRAFT_104215_EGR51107_predicted_protein	0	0	0	0	0	0	0	0	0	0	0	0	0	0	0	0	0	0	0	0.671675	0.651104	0	0	0
TRIREDRAFT_104217_EGR51377_predicted_protein	1.69443	1.22317	2.36107	0.441402	0	0	3.98505	0.497332	0.491299	0	0	0	11.406	0.741016	2.06342	0	0.643503	0.482935	3.28112	5.89083	6.52618	0.8946	3.93252	3.8526
TRIREDRAFT_104219_EGR51108_predicted_protein	6.41813	3.15895	3.45534	3.03988	7.3021	5.54226	10.4289	3.93883	4.56775	14.3722	16.9283	26.1751	2.24434	3.57231	5.15132	7.9323	8.1987	8.31479	6.4562	6.08542	7.58448	4.31271	13.9928	18.3074
TRIREDRAFT_104220_EGR51379_predicted_protein	0	4.54071	2.92161	1.09239	2.49907	0	19.7246	8.61566	12.1588	10.16	5.96396	3.65285	0	9.16941	6.38324	1.29568	1.59255	0	3.48008	22.9094	12.1133	0	6.48818	5.72069
TRIREDRAFT_104222_EGR51110_predicted_protein	16.2665	36.206	40.6104	38.8434	48.4704	37.1976	25.5043	222.805	169.793	42.6957	66.3192	77.9331	28.678	18.97	23.9357	21.7794	48.3914	37.0894	26.9989	72.7096	49.599	40.0781	118.5	102.325
TRIREDRAFT_104227_EGR51115_predicted_protein	805.865	794.949	742.706	396.42	387.004	262.179	1.84008	202.084	191.692	284.344	193.616	141.419	744.858	851.98	824.149	548.759	413.016	357.903	56.2729	66.0586	96.0531	288.121	102.896	124.524
TRIREDRAFT_104228_EGR51116_predicted_protein	0	0	0	0	0	0	0	0	0	0	0	0	0	0	0	0	0	0	0	0	0	0	0	0
TRIREDRAFT_104230_EGR51382_predicted_protein	7.25307	7.1398	7.80969	9.10366	6.68022	7.65509	15.8176	18.7726	22.1774	4.79268	8.81505	11.7746	8.87709	8.65078	9.43478	7.33436	3.75619	6.76546	18.4226	15.0641	14.9201	7.31062	6.88635	9.89473
TRIREDRAFT_104231_EGR51117_predicted_protein	26.0317	28.1876	29.1764	26.8304	24.9568	29.8636	66.5465	42.1892	34.7859	18.7385	40.2422	42.8873	40.2707	31.6781	36.8691	36.0198	33.5271	30.3227	41.6415	30.3545	36.5086	32.2681	38.9637	38.0861
TRIREDRAFT_104239_EGR51387_predicted_protein	8.0956	14.6101	25.3815	12.6535	9.6492	12.8165	24.1169	25.3455	17.9961	5.44847	16.1192	29.3834	20.7602	22.4226	18.074	8.33793	13.3229	8.4603	31.3529	44.228	25.9839	4.98657	29.2268	22.0882
TRIREDRAFT_104243_EGR51389_predicted_protein	0	0	0	0	0	0.45036	0	0	0.247448	0	0	0	0	0	0	0	0	0	0	0	0	0	0	0
TRIREDRAFT_104251_EGR51394_predicted_protein	41.4786	84.312	85.1753	35.2592	52.0406	40.3215	14.376	117.899	141.788	96.089	115.5	126.461	86.0731	69.6944	100.358	41.8208	87.8827	80.2648	71.2612	118.182	97.746	55.3245	141.865	138.982
TRIREDRAFT_104260_EGR51398_predicted_protein	0	0	0	0	0	0	0	1.10376	1.09037	0	1.06966	0	0	0	0	0	0	0	1.04028	1.86769	1.81049	3.97087	0	1.71006
TRIREDRAFT_104261_EGR51399_predicted_protein	0	1.8701	0.902453	0.674854	0	1.36709	1.21854	0.760366	1.50228	0	1.47376	2.25665	0	5.66466	3.94342	3.20176	3.93538	4.43012	0.716638	7.71979	6.23613	3.41936	7.01444	2.35608
TRIREDRAFT_104263_EGR51128_predicted_protein	2.18308	1.18194	1.14074	0.853046	1.30102	0.576022	1.54029	0.320379	0.632984	0.440775	0	0.475417	2.09934	0.954718	1.66156	0.337264	1.24362	1.24442	2.71759	2.16848	3.1531	1.44074	0.422218	1.98546
TRIREDRAFT_104272_EGR51403_predicted_protein	9.03695	0	3.14809	0	0	0	6.37608	3.97866	1.31013	0	2.57051	3.93601	13.0355	17.7844	12.3805	1.39612	0	0	32.4987	17.953	13.0524	0	1.74778	0
TRIREDRAFT_104276_EGR51135_predicted_protein	2.02039	3.46389	3.34314	2.89474	1.80609	5.0644	5.46442	4.00279	4.10068	2.2436	3.30447	4.83986	1.94289	4.63874	3.84433	3.1213	1.34277	3.45503	5.16985	6.02063	6.07941	1.60005	3.12602	3.67499
TRIREDRAFT_104277_EGR51136_cell_wall_protein	0	3.58613	1.1537	27.6077	35.5266	19.2247	1277.39	60.2676	33.6093	49.482	99.8556	98.0873	3.1848	2.8967	1.00826	34.7919	35.2172	36.8128	2.74847	8.22421	1.59446	17.4854	165.255	147.59
TRIREDRAFT_104286_EGR51412_predicted_protein	0	0	0	0	0	0	0	0	0	0	0	0	0	0	0	0	0	0	0	0	0	0	0	0
TRIREDRAFT_104288_EGR51414_predicted_protein	0	2.08303	4.02083	1.50339	0	0	59.7205	5.08165	6.69334	2.33044	0.820782	0	2.77487	5.04772	7.02789	1.78316	1.09587	1.64485	3.99118	8.59877	19.4493	0.761739	5.5808	5.24869
TRIREDRAFT_104289_EGR51415_predicted_protein	0	0	0	0	0	0	0	0	0	0	0	0	0	0	0	0	0	0	0	0	0	0	0	0
TRIREDRAFT_104291_EGR51417_predicted_protein	5.16969	8.86327	7.20361	3.03011	4.62135	2.04609	12.7663	11.3802	10.8674	8.3503	11.3963	5.62911	7.45709	10.1738	10.2302	7.58733	8.34413	8.8406	15.3736	20.5405	21.778	5.80002	11.4982	11.1666
TRIREDRAFT_104292_EGR51418_mating_pheromone_precursor	0	0.735616	0.709971	0	0	0	0	0.59819	0	0	0	0	0	0	0.620469	0.629717	0	0	0	1.01221	0.981209	0	0	0
TRIREDRAFT_104293_EGR51140_predicted_protein	0	0	0	0	0	0	0	0	0	0	0	0	0	0	0	0	0	0	0	0	0	0	0	0
TRIREDRAFT_104294_EGR51141_predicted_protein	0	0.506954	0.489282	0	0	2.22358	0	0	0	0	0.399513	0.611742	1.35066	0	0	0.867948	0.53341	1.20094	0	0	0.676206	1.11232	2.17315	0
TRIREDRAFT_104295_EGR51419_predicted_protein	38.8589	45.5836	42.8665	32.8992	43.7431	34.1773	0	16.1578	17.8396	10.0252	26.7119	32.9094	21.7982	38.2364	35.8194	35.6863	22.5464	25.8424	5.37479	1.60829	3.63774	26.2151	20.0413	27.4876
TRIREDRAFT_104301_EGR51422_predicted_protein	0	0	0	0	0	0	0	0	0	0	0	0	0	0	0	0	0.522087	0	0	0	0	0	0	0
TRIREDRAFT_104302_EGR51423_predicted_protein	0	0	0	0	0	0	0	0	0	0	0	0	0	0	0	0	0	0	0	0	0	0	0	0
TRIREDRAFT_104304_EGR51424_predicted_protein	2.31303	1.66973	0	0.602549	0	0	1.08798	0.678898	0	0	0.657928	0	0	0	0	0.714679	0	0	0.639855	3.44633	1.11359	0.6106	1.7894	0
TRIREDRAFT_104310_EGR51148_predicted_protein	0.65714	0.948753	0.915679	0.513559	1.95812	0.346782	0.3091	0.77151	1.5243	0.530719	0.9346	0.286215	1.8958	2.29907	1.20037	1.01522	2.24609	1.68564	2.54499	1.30549	1.89826	1.21432	1.01675	2.68943
TRIREDRAFT_104313_EGR51429_predicted_protein	15.1398	5.46457	3.95556	6.90192	9.02263	1.99737	7.12134	4.4437	3.29234	3.0568	5.38305	1.64853	0	4.96577	9.21839	1.16948	1.43743	6.47258	6.28222	13.1587	3.64449	0.999164	5.85621	3.44232
TRIREDRAFT_104318_EGR51433_predicted_protein	0	0	0	0	1.87768	0	0	0	0.91355	0	0	0	0	0	0	0	0	0	0	0	0	0	0	0
TRIREDRAFT_104320_EGR51152_predicted_protein	0	1.35952	1.31213	0.98121	2.24473	1.49077	9.74438	3.593	4.09548	1.14075	1.87494	3.28107	3.62213	4.94171	2.58011	0.581904	1.78809	1.07354	7.03324	8.88586	7.25365	0.745741	4.37087	3.42564
TRIREDRAFT_104322_EGR51435_predicted_protein	1.17754	1.27507	2.05103	0.613504	0	1.86422	214.352	24.5391	17.7542	0.951006	2.34462	4.103	4.52949	7.72453	5.73589	0.727673	3.13041	1.00685	14.6585	17.545	23.8107	1.86511	2.27742	2.67736
TRIREDRAFT_104325_EGR51153_predicted_protein	17.1857	19.126	19.4571	18.6538	23.8978	24.1844	14.1464	13.4512	9.966	37.0121	17.1094	21.8318	28.9214	13.7789	12.6441	16.8152	23.9313	25.3072	18.2241	17.7821	24.1324	27.5985	18.2809	26.05
TRIREDRAFT_104333_EGR51440_predicted_protein	9.90736	4.76796	5.75218	2.58089	1.96811	1.30706	2.33007	3.39257	4.30895	2.33374	3.28778	2.87675	30.9638	49.8265	46.2487	25.2547	25.3974	18.3543	3.19746	4.10045	5.9623	36.8332	2.55484	4.12981
TRIREDRAFT_104334_EGR51441_predicted_protein	7.9691	9.86185	6.34537	4.4485	6.10614	4.20541	29.452	9.02192	7.92219	6.43601	8.74325	12.3961	9.85297	15.9319	11.0909	3.51756	6.91765	6.81391	21.1002	26.0091	24.6644	8.1143	8.8072	8.80078
TRIREDRAFT_104335_EGR51442_predicted_protein	0	0	0	0	2.04336	0	0	0	0	0	0	0	0	0	0	0	0	0	0	0	0	0	0	0
TRIREDRAFT_104336_EGR51159_predicted_protein	0	0	0	0	0	0	0	0	0	0	0	0	0	0	0	0	0	0	0	0	0	0	0	0
TRIREDRAFT_104343_EGR51164_predicted_protein	0	0	0	0	0	0	0	0	0	0	0	0	0	0	0	0	0	0	0	0	0	0	0	0
TRIREDRAFT_104351_EGR51448_predicted_protein	0	0.687536	0	0	0	0	0.895985	0	0.55231	0	0	0	3.66356	0	0.579915	0	0	1.08581	1.58082	0.946053	0.917077	0.502847	0	0.866205
TRIREDRAFT_104353_EGR51449_predicted_protein	0	2.72051	2.62567	0.654492	1.49729	2.65169	0	0.368712	1.09272	1.52181	1.78662	2.18856	2.41605	3.29625	1.52978	1.55258	3.33956	2.14823	1.73754	2.49562	2.41919	1.65809	4.85914	4.56998
TRIREDRAFT_104354_EGR51450_predicted_protein	0	0	0	0	0	0	0	0	0	0	0	0	0	0	0	0	0	0	0	0	0	0	0	0
TRIREDRAFT_104356_EGR51451_predicted_protein	4.3958	9.83705	8.8816	3.89339	6.28726	7.88707	9.51123	10.3217	10.7063	5.68022	10.253	8.42414	6.76349	13.0723	12.312	5.97614	5.67602	5.26202	8.5121	17.4656	20.3168	3.48125	10.5421	8.39552
TRIREDRAFT_104359_EGR51171_predicted_protein	0	0	0.390484	0.0973348	0	0	0.703004	0.658009	0.325013	0.150881	0.318842	0.325478	0.359311	0.817018	1.02377	0	0	0.212987	0.310084	0.742287	2.15866	0	0.289057	0
TRIREDRAFT_104364_EGR51173_mitogen-activated_protein_kinase	11.3457	9.98182	8.15172	7.94309	6.76149	8.23249	26.3498	14.1528	9.86901	1.71806	5.04252	10.192	8.18284	10.5437	11.6576	8.10665	4.03951	5.45681	23.7354	11.6219	11.266	4.67978	7.13147	8.38385
TRIREDRAFT_104368_EGR51459_predicted_protein	0	0	0	0	0	0	0	0	0	0	0	0	0	0	0	0	0	0	0	0	0	0	0	0
TRIREDRAFT_104369_EGR51174_predicted_protein	1.58392	0	0	0	0	0	0	0	0	0	0	0	0	0	0.482212	0	0	0	0.438162	0	0	0	0	0
TRIREDRAFT_104370_EGR51175_predicted_protein	9.67441	19.2054	13.4806	15.7513	11.531	11.487	44.368	17.7471	14.0255	16.6031	22.7026	25.2819	30.2358	31.7315	22.826	22.419	22.9632	21.3694	42.1508	33.6339	38.4259	15.3233	29.0016	17.5973
TRIREDRAFT_104372_EGR51176_predicted_protein	0	0.488891	0.471848	0	0	0	0.849486	0.795115	1.44003	0.182319	0.128426	0.393297	0.434179	0.592354	0.687274	0.139504	0.171468	0	1.12408	2.01815	1.73897	0	0.523929	0
TRIREDRAFT_104373_EGR51177_predicted_protein	0	0	0	0	0	0	0	0	0	0	0	0	0	0	0	0	0	0	0	0	0	0	0	0
TRIREDRAFT_104377_EGR51179_predicted_protein	0.947777	0	0.330166	0	0	0	0.891615	0.556365	0.549615	0.765444	0.53918	0	0	0.414487	0	0.292844	0	0	0.262185	1.88288	0	0	1.83304	0
TRIREDRAFT_104380_EGR51462_predicted_protein	0	0	0	0	0.708921	0.627746	0	1.04744	0.344912	0	0	0.518108	0	0	0	0	0	0	0.329068	0.5908	0	0.314023	0	0
TRIREDRAFT_104382_EGR51464_acyltransferase	2.59636	8.43418	9.94909	4.39632	6.18924	6.85068	6.10627	9.52574	15.0563	4.71796	15.1397	14.7009	7.49031	8.51591	12.6471	9.22557	12.3254	9.61998	6.82322	18.053	16.875	7.88204	9.03866	11.8066
TRIREDRAFT_104390_EGR51185_predicted_protein	33.2346	18.4549	31.1702	4.66182	6.09423	4.04731	194.806	60.7792	55.5943	28.9056	31.2689	25.61	90.9623	144.225	185.237	9.4789	26.2143	18.9446	207.212	303.459	295.395	16.8718	60.3216	59.2894
TRIREDRAFT_104393_EGR51470_predicted_protein	6.17897	7.43414	8.60997	6.43854	4.90984	5.43455	4.84402	5.44078	11.9439	9.14881	7.61616	7.17662	13.8646	23.4193	25.0819	4.45475	14.0797	17.6109	16.5232	19.4359	36.6896	5.98086	14.3405	16.8589
TRIREDRAFT_104394_EGR51187_predicted_protein	1.39446	0	0	0	0	0	0.655913	0.409288	0	0	0	0	4.0229	4.87865	2.97172	0	0.529581	0	3.47175	6.92565	4.02812	0.368113	0	0
TRIREDRAFT_104395_EGR51471_predicted_protein	1.61687	2.04258	0.844876	0.421199	0	0.426624	4.94345	2.84742	3.51609	0.326455	2.52951	1.76056	3.88713	1.76775	2.2151	0.249791	0.921075	0.460831	4.0255	6.02272	2.72452	0.426827	1.25084	1.47051
TRIREDRAFT_104399_EGR51189_predicted_protein	0	0	0	0	0	0	0	0	0	0	0	0	0	0	1.39728	0	0	1.30811	0	0	0	0	0	0
TRIREDRAFT_104400_EGR51190_hypothetical_protein	23.4915	22.7874	17.9013	16.8289	12.2499	30.992	26.2431	21.9778	19.1569	30.8298	21.7166	22.3817	26.8261	24.3994	27.2662	12.2486	12.8247	13.8093	17.8708	21.876	27.5678	10.8524	10.2226	14.0207
TRIREDRAFT_104401_EGR51191_cell_wall_protein	118.956	97.6792	90.1301	158.04	99.2489	94.1619	293.755	144.896	106.923	359.065	279.15	272.007	203.047	165.171	153.914	175.505	147.953	128.835	327.423	200.872	176.107	141.31	162.196	182.566
TRIREDRAFT_104413_EGR51478_predicted_protein	4.27021	20.0368	20.8258	7.78678	29.2657	16.9009	12.0515	20.0536	20.4294	14.657	15.183	26.0382	16.4256	20.5422	29.2507	18.4717	18.6498	27.9925	18.3097	23.329	28.7821	20.8543	26.428	28.1564
TRIREDRAFT_104415_EGR51198_predicted_protein	30.8812	16.7194	24.2049	7.03904	25.3052	0	25.4199	23.7929	24.6235	18.7052	18.666	16.8128	0	20.2577	21.1535	5.96355	13.1939	7.70137	18.1532	30.6747	39.0274	10.1901	19.4108	12.2875
TRIREDRAFT_104418_EGR51481_predicted_protein	0	2.49273	2.40583	1.43926	1.64631	2.1867	2.59878	6.08112	5.60686	0.557758	2.7502	1.20319	0	4.83241	5.04609	1.28033	1.04912	1.18102	3.82094	7.546	7.97988	1.45849	4.80848	5.65291
TRIREDRAFT_104419_EGR51199_predicted_protein	3.15072	0	1.64637	0	0	0	0.741004	1.38715	0	1.27229	0	0.686143	1.51493	2.75578	1.43882	0	0.598284	0	1.74317	0.782411	0.758448	0	0	0.716375
TRIREDRAFT_104421_EGR51482_predicted_protein	0	0	0	0	0	0	0	0	0	0	0	0	0	0	0	0	0	0	0	0	0	0.164042	0	0
TRIREDRAFT_104422_EGR51483_predicted_protein	36.0082	50.3627	29.0074	22.278	57.6717	28.5031	0	22.4587	30.6692	19.0844	5.12117	5.88123	25.9703	21.6526	22.61	49.3708	55.5549	42.9756	1.24512	1.11773	6.50098	64.1625	30.4681	16.3743
TRIREDRAFT_104423_EGR51201_predicted_protein	47.8486	20.4106	22.7297	3.39945	5.18465	0	0	1.27673	12.6124	3.51304	0	0	33.4642	26.6323	15.8914	20.1604	6.60791	2.47955	0	2.16039	4.18844	12.6312	0	0
TRIREDRAFT_104425_EGR51202_predicted_protein	0	0	0	0	0	0	0	0	0	0	0	0	0	0	0	0	0.708746	0.531898	0	0	0	0	0	0
TRIREDRAFT_104435_EGR51490_predicted_protein	0	0	0	0	0	0	0	0	0	0	0	0	0	0	0	0	0	0	0	0	0	0	0	0
TRIREDRAFT_104437_EGR51491_predicted_protein	3.72449	9.74632	10.3796	11.8854	14.9825	13.2669	2.62784	8.74542	8.09936	4.88796	14.0372	15.4108	9.84947	13.0305	11.6224	10.3571	10.2549	11.1461	3.60609	3.69958	8.06911	5.65341	9.36433	7.6215
TRIREDRAFT_104438_EGR51492_predicted_protein	0	0.904886	0.436671	0.326542	0	1.98449	3.5377	2.94335	1.81728	0	0.356555	0.545963	0	1.09639	0.381622	0.38731	0.476054	0.357268	1.7338	0.622564	2.41398	0.992717	0.969739	1.71006
TRIREDRAFT_104448_EGR51215_predicted_protein	1.4794	0	0.77304	1.73424	0	1.95175	2.43553	1.30266	2.14476	1.19479	1.47282	1.28869	0	0	1.35117	0.457105	0.28092	1.89742	1.63699	1.83688	1.78062	0.97634	1.71673	2.01821
TRIREDRAFT_104451_EGR51496_predicted_protein	7.78475	2.4586	5.08477	4.81636	4.05943	4.62164	22.8858	10.8533	9.31089	12.9672	5.81262	8.05273	4.67884	5.53226	7.99877	3.30733	2.95646	3.32814	14.8053	9.18255	9.8383	5.1376	4.14041	6.19503
TRIREDRAFT_104454_EGR51498_predicted_protein	5.38994	5.55842	8.3152	5.0146	1.83552	4.87602	14.4873	7.91001	6.4745	1.86558	5.25647	9.72565	4.44273	4.37758	7.50136	3.56868	2.33939	3.29187	8.30713	6.50114	12.2334	2.64244	5.95678	5.95244
TRIREDRAFT_104455_EGR51499_predicted_protein	0	0	0	0	1.25859	0	2.98013	0	0.612343	0	1.20143	0	0	0	0	1.9576	0	0.601919	1.16843	0	0	0	0.816899	0.960358
TRIREDRAFT_104458_EGR51219_predicted_protein	0	0	0	0	0	0	1.28719	0	0	0	0	1.19189	0	3.59028	0	0	0	0	2.27104	4.07735	5.26997	0	0	0
TRIREDRAFT_104461_EGR51501_predicted_protein	49.1384	22.6287	22.4301	14.5663	13.1274	13.4126	39.8505	21.3853	17.1955	78.0018	81.935	70.8482	55.4007	57.0583	53.6489	32.4597	32.1751	24.6297	96.0899	83.3131	64.446	7.6041	38.6697	29.2797
TRIREDRAFT_104463_EGR51502_predicted_protein	2.47509	2.01006	0.862216	0.161191	1.47504	0	1.16421	2.72424	2.8706	0.249866	0.880032	0.808512	1.19007	1.35302	2.44894	0.573564	0.704984	0.705433	1.54054	2.45853	2.68114	0.163345	2.39346	1.40689
TRIREDRAFT_104469_EGR51225_predicted_protein	17.5303	19.5095	17.3027	4.94724	5.22363	14.6474	164.228	45.4504	50.8291	12.978	28.6718	34.3587	50.5736	33.2213	35.5798	18.0551	21.6372	26.231	212.567	59.4946	75.2555	17.3539	25.9934	37.8655
TRIREDRAFT_104474_EGR51508_kinesin-like_protein	10.3165	7.21457	9.65844	5.87885	3.45834	5.78443	11.5249	10.2195	8.78685	7.29034	7.15279	7.86332	9.30074	10.7152	8.24455	8.36744	5.3872	6.98332	19.6203	10.5677	15.2109	4.25529	6.48459	8.50299
TRIREDRAFT_104490_EGR51517_v-SNARE_protein	15.9694	23.056	26.8881	15.2536	23.7926	21.0682	63.8482	49.2155	26.2385	19.3458	31.0398	34.7771	35.8326	33.7552	41.3249	25.4935	20.216	29.5847	70.6821	80.6348	80.7279	23.1861	45.2988	47.2022
TRIREDRAFT_104491_EGR51235_60S_ribosomal_protein_L35__L29_family	1175.09	1551.81	1484.71	1737.08	1617.36	1572.43	1006.76	993.646	985.647	1973.38	1253.43	1399.35	964.102	740.258	739.629	596.488	612.738	600.725	776.549	1366.4	1192.1	414.837	589.814	701.875
TRIREDRAFT_104494_EGR51237_predicted_protein	29.1442	24.545	25.3815	22.7763	8.68428	15.3798	66.2581	38.4935	32.393	23.5374	40.0678	35.9653	18.6842	19.1182	20.703	40.5223	35.0495	35.9947	41.6546	36.1865	37.4168	38.4678	39.4562	61.847
TRIREDRAFT_104495_EGR51519_predicted_protein	9.34107	8.09177	9.59941	7.54344	10.8554	11.3377	14.2798	15.0794	18.5528	6.41243	10.0967	11.5952	9.88104	12.4595	14.3613	5.19517	7.09503	6.12337	11.6281	17.1654	16.6397	5.67153	7.58774	11.8937
TRIREDRAFT_104501_EGR51523_predicted_protein	0	0	0	0	0	0	0	0	0	0	0	0	0	0	0	0	0	0	0	0	0	0	0	0
TRIREDRAFT_104511_EGR51244_predicted_protein	6.23404	0	1.08584	0.811991	3.7152	1.6449	4.39847	0.914879	1.80756	3.77605	1.77324	6.78805	2.99746	0	2.84686	0.963097	1.18377	2.66518	1.72453	7.74043	4.50202	1.64568	3.61707	2.83485
TRIREDRAFT_104513_EGR51529_predicted_protein	10.0324	9.41487	11.5331	6.01097	5.38097	7.94137	34.4484	22.6736	22.3985	5.67166	20.5464	24.9066	19.2952	19.3047	19.8529	10.8493	10.6682	11.4375	41.3516	34.3803	42.0214	8.73967	12.8061	16.8798
TRIREDRAFT_104514_EGR51246_predicted_protein	3.29934	4.3665	1.14935	0.859484	1.96625	2.90185	5.17305	4.19636	2.55105	7.99383	6.56935	8.6221	4.23037	4.80962	0.669638	1.35924	0.835339	2.19416	8.21429	12.0167	9.53068	2.61291	2.55243	6.50144
TRIREDRAFT_104533_EGR51537_predicted_protein	0	0	0	0	0	0	0	0	0	0	0	0	0	0	0	0	0	0	0	0	0	0	0	0
TRIREDRAFT_104535_EGR51258_predicted_protein	18.1635	18.4758	22.4335	15.9155	15.7449	20.0416	21.7473	22.294	29.6839	38.6733	23.0144	26.6099	20.6425	20.2195	15.5838	11.2243	14.4232	13.648	15.0738	26.2429	31.004	8.71791	18.5226	18.7719
TRIREDRAFT_104541_EGR51542_predicted_protein	14.6637	30.4332	22.987	18.1447	26.2167	17.4111	62.0766	37.6596	22.3216	28.1265	38.5819	23.9503	28.2025	25.6513	50.2229	14.7251	34.8058	36.5694	44.6209	76.4696	65.3028	26.1291	39.7044	28.3396
TRIREDRAFT_104547_EGR51545_predicted_protein	11.7045	13.5188	10.6011	14.0256	6.97533	11.1179	16.5164	17.864	11.5386	14.1792	13.983	17.3327	2.2511	12.2848	12.828	4.33974	6.22311	8.67343	9.0659	26.7402	34.9373	6.79752	14.4877	20.2254
TRIREDRAFT_104549_EGR51546_predicted_protein	1.10395	1.19538	0.769136	0	0	0.582567	23.3669	21.0613	22.7263	1.78314	4.39616	10.578	4.2464	1.93113	2.6887	0	0	1.25856	15.2693	11.5139	17.5391	0.582845	3.41612	7.02807
TRIREDRAFT_104551_EGR51548_predicted_protein	0	0	0.545838	0	0	0	0	0.459899	0	0	0	0	0	0	0	0	0	0	0	1.55641	0	0	0	0
TRIREDRAFT_104556_EGR51265_predicted_protein	0	0	0	0	0	0	0	1.03529	1.02273	0.356088	0	0.384074	0.847995	0	0	0	0	0.251331	0	0.875922	0	0	0	0
TRIREDRAFT_104557_EGR51553_predicted_protein	0	1.87845	1.20864	0.451911	0	0	4.89592	1.52752	1.00599	0	0.493446	0	0	2.27598	2.64069	1.07202	0	0	2.87935	4.30792	4.17598	0.45795	0	0
TRIREDRAFT_104573_EGR51562_predicted_protein	22.6274	10.7807	12.6119	16.7404	8.09095	14.8066	20.8609	19.1272	13.3841	21.1983	17.2492	18.9222	30.4633	15.8329	18.4618	12.8642	12.3744	13.9301	26.2897	22.9256	29.1955	8.12363	16.4547	14.4054
TRIREDRAFT_104576_EGR51564_predicted_protein	0	0	0	0	0	0	0	0	0	0	0	0	0	0	0	0	0	0	0	0	0	0	0	0
TRIREDRAFT_104577_EGR51565_predicted_protein	0	0	0	0	0	0	0	1.40616	1.3891	0	0	0	0	0	0	0	0	0	0	0	0	0	0	0
TRIREDRAFT_104584_EGR51276_predicted_protein	0	0	0	0.716237	0	0	3.87979	7.26293	4.78321	0	3.91033	2.39503	0	1.2024	3.34819	0	0	0	1.52117	6.82764	2.64741	0	3.19053	3.75083
TRIREDRAFT_104585_EGR51277_predicted_protein	0	0	0	0	1.61568	0	2.55043	0	0	0	0	0	0	0	0.825368	0	0	0.772696	0	1.34647	1.30524	0.71568	1.04867	1.23283
TRIREDRAFT_104592_EGR51571_predicted_protein	0	0	0	0	0	0	0	0	0	0	0	0	0	0	0	0	0	0	0	0	0	0	0	0
TRIREDRAFT_104593_EGR51572_WD40-repeat-containing/Ankyrin_domain-containing_protein	0	0	0	0	0	0	0	0	0	0	0	0	0	0	0	0	0	0.212987	0	0	0	0	0	0
TRIREDRAFT_104595_EGR51282_hypothetical_protein	123.92	134.183	108.721	141.082	136.76	72.6604	142.483	91.6031	58.5535	313.214	146.216	91.954	158.889	112.401	132.741	38.2888	61.0061	77.1783	105.38	168.68	121.531	38.7707	72.7877	62.6123
TRIREDRAFT_104599_EGR51284_predicted_protein	0	0.466488	0.450226	3.03011	2.31067	2.04609	99.0908	4.55208	2.9979	8.3503	4.7791	3.37747	0	1.13042	1.1804	1.99667	3.43582	0	1.4301	1.92567	4.35561	1.70589	3.99937	4.70171
TRIREDRAFT_104601_EGR51286_predicted_protein	2.49095	1.79817	0.433871	1.62225	2.96899	1.31451	8.20171	4.38673	4.33351	5.02936	4.25123	3.25478	1.1977	3.26807	4.55011	0.384827	1.89201	3.54978	4.47899	4.33001	6.5959	0.986354	5.78113	1.69909
TRIREDRAFT_104606_EGR51288_predicted_protein	58.7584	46.234	37.6628	40.7158	50.4249	44.0308	118.845	85.8861	102.903	55.0471	32.4242	40.4354	77.9762	61.1578	67.2608	56.6441	37.9355	35.8384	51.0388	60.7	59.9724	57.0813	48.1839	63.0583
TRIREDRAFT_104609_EGR51289_predicted_protein	26.4024	21.9916	26.8849	19.5755	27.8381	15.0047	29.6143	17.8832	18.2551	34.445	30.04	15.9223	21.4835	37.3038	22.2591	10.0404	15.4261	15.6289	29.2149	21.1823	26.4003	10.7227	17.283	12.0061
TRIREDRAFT_104617_EGR51294_hypothetical_protein	4.8736	4.92543	5.09327	2.53917	3.48533	6.17249	10.5451	9.15491	9.60908	1.96801	6.09959	4.24537	5.62399	3.83643	6.23167	3.01169	2.59123	4.44494	16.1783	16.4594	13.1397	3.08772	6.78655	4.87566
TRIREDRAFT_104623_EGR50770_predicted_protein	28.5727	46.4087	44.7908	34.9833	32.3532	25.633	92.7345	70.4457	66.2772	53.0745	70.708	54.7569	49.4581	68.7256	53.9321	29.1337	54.2561	43.9755	67.9752	116.364	77.0345	21.8738	46.4191	64.9654
TRIREDRAFT_104639_EGR50536_ER_to_Golgi_protein_transport	15.7221	15.3428	18.865	15.3207	15.9631	17.2081	25.4725	26.4913	27.0141	22.3382	23.8511	24.8547	21.2787	23.4283	19.6777	12.7743	10.3938	12.2813	26.2564	28.6311	31.9594	10.7602	17.3434	20.6539
TRIREDRAFT_104643_EGR50538_predicted_protein	4.7284	7.29214	6.43896	3.24736	5.63582	5.44417	7.48108	6.93918	10.0955	3.64517	7.94754	7.6761	4.13366	6.39154	8.50628	3.1876	4.57096	4.04298	9.03725	8.75308	9.7267	3.40423	5.48696	6.0596
TRIREDRAFT_104651_EGR50543_predicted_protein	28.1392	10.1566	21.0054	15.7078	19.1653	8.4854	28.3626	27.1372	23.3113	11.3629	14.8646	33.2661	19.3284	10.548	15.9097	18.631	13.7399	14.8944	25.5766	35.9369	30.9656	19.1013	27.9887	34.7318
TRIREDRAFT_104659_EGR50546_predicted_protein	7.71009	8.90523	4.29739	6.02549	4.59486	3.25498	21.0343	10.4098	6.70662	6.84951	6.14067	2.68649	11.863	6.74364	11.2669	5.24098	5.27059	5.27395	14.5034	6.89267	8.90875	2.4424	5.3682	9.81699
TRIREDRAFT_104661_EGR50547_predicted_protein	0	0	2.66007	0	0	0	1.19726	0.747084	1.47604	1.02783	0.724009	2.21723	0	1.11314	1.54982	0.786459	0.966659	2.17637	0.70412	1.26416	0	1.34385	0	0
TRIREDRAFT_104664_EGR50785_cell_wall_protein	353.465	361.074	290.406	275.54	231.316	205.533	238.41	426.727	379.782	452.435	498.153	473.47	378.386	381.489	350.847	356.901	390.048	337.962	570.441	486.903	412.269	334.503	547.409	616.853
TRIREDRAFT_104683_EGR50790_predicted_protein	3.2248	2.9099	3.08931	1.89015	2.88275	3.40355	6.06742	4.73257	3.27261	1.62776	3.66911	4.5648	3.87638	3.52572	2.69985	0.996399	0.306176	1.83822	3.56832	8.00808	7.37467	0.63847	1.55923	1.83305
TRIREDRAFT_104684_EGR50560_predicted_protein	1.2093	1.74594	1.26381	0.315025	2.16206	2.55266	3.41292	1.41977	0.701273	2.44164	0.343979	1.58012	2.32583	0.528858	2.57713	0.7473	0	1.37867	3.3453	4.20424	4.65769	0.319235	0.935536	0.549914
TRIREDRAFT_104691_EGR50564_predicted_protein	9.00702	9.28857	8.96476	8.04462	6.13459	12.9014	21.1832	13.7848	16.7887	6.23507	11.712	14.2909	17.9417	13.2238	11.5561	5.36719	4.15365	8.98493	27.7638	17.574	12.3897	5.77442	8.21227	11.1173
TRIREDRAFT_104695_EGR50566_predicted_protein	0	1.7581	0	0	0	0	9.16451	1.42966	1.41231	1.96691	0	0	0	0	1.4829	0	0	0	6.7372	2.41915	0	1.28583	0	0
TRIREDRAFT_104704_EGR50797_hypothetical_protein	83.0112	90.5376	93.0392	102.482	65.6026	99.0401	106.952	82.0983	70.1142	81.6157	76.4827	79.3844	76.3563	81.287	87.3536	39.0308	41.1204	55.0336	96.3468	105.759	148.567	43.8271	65.615	75.4966
TRIREDRAFT_104707_EGR50571_predicted_protein	24.2147	21.8502	20.4859	22.5285	9.27698	19.1677	31.729	33.5057	26.5797	22.3501	23.1232	20.34	19.9593	25.7179	22.1159	11.7572	5.91182	12.3242	23.4449	38.6562	35.8068	23.7427	14.0497	22.8092
TRIREDRAFT_104715_EGR50576_predicted_protein	4.81722	0.289788	0.279686	1.04575	0.478473	0	4.15411	0.235651	0	0.97262	0.685116	0.699374	1.54414	1.40446	0.488854	0.744212	0.609821	0.457657	1.99889	2.3925	2.31922	0	1.24223	1.46038
TRIREDRAFT_104716_EGR50800_predicted_protein	0	0	0	0	0	0	0	0	0	0	0	0	0	0	0	0	0	0	0	0	0	0	0	0
TRIREDRAFT_104721_EGR50803_syntaxin	26.9853	38.9604	35.7221	25.307	38.5968	29.9051	74.8894	64.9479	49.2936	51.2156	38.3792	41.1368	31.1403	74.3486	55.0436	20.011	53.2916	33.8412	70.9173	80.4145	76.6524	39.1802	34.4459	45.4036
TRIREDRAFT_104741_EGR50586_predicted_protein	0	0.429359	0.621587	0.154941	0	0	1.95837	2.09489	2.93175	0.240178	0.507545	0.259054	0.571964	1.30056	0.543227	0	0	0.16952	2.63255	5.3172	3.14988	0	0.460131	0.270468
TRIREDRAFT_104744_EGR50587_predicted_protein	37.6323	64.293	66.4215	45.7487	73.262	37.0703	118.008	63.3275	81.4724	84.0863	70.6485	55.7282	74.7902	65.8303	77.9067	37.2084	58.1202	67.9296	93.6925	153.261	150.982	39.7372	74.7234	95.8318
TRIREDRAFT_104750_EGR50813_predicted_protein	0	0	0	0	0	0	0	0	0	0	0	0	0	0	0	0	0	0	0	0	1.46924	0	0	1.38774
TRIREDRAFT_104762_EGR50817_predicted_protein	4.0619	8.06358	7.78247	12.1685	4.84141	4.28705	23.8825	15.4987	12.3663	1.64024	4.62155	7.0766	13.6713	11.5464	12.9844	11.9229	2.31392	9.26158	19.102	6.0521	7.82232	12.8673	8.64149	8.31195
TRIREDRAFT_104785_EGR50825_predicted_protein	14.1268	24.8295	24.6059	11.0402	22.3284	18.7993	21.9568	27.5823	30.0971	23.0662	22.3626	20.0637	23.6259	27.1295	30.2925	14.0436	15.162	17.3307	25.6562	34.1656	31.9363	10.5391	23.5205	31.5613
TRIREDRAFT_104786_EGR50603_predicted_protein	15.4892	13.5353	13.3475	12.5296	8.25918	9.89468	43.7141	19.1421	11.8187	6.25469	11.5943	18.4635	20.3827	23.8866	13.6503	10.8311	6.19203	8.82926	40.3673	16.6002	24.7265	11.621	7.2527	15.1992
TRIREDRAFT_104790_EGR50606_tubulin_gamma_chain	8.11707	9.20788	6.05924	8.45806	5.52846	7.34313	14.7267	8.50874	9.75039	14.0475	12.8636	11.6162	6.69061	8.62095	9.88471	7.16575	3.96343	7.60142	15.718	13.246	18.9813	2.75499	11.6619	6.85497
TRIREDRAFT_104795_EGR50608_predicted_protein	0	0	0	0	0	0	0	0	0	0	0	0	0	0	0	0	0	0	0	0	0	0	0	0
TRIREDRAFT_104797_EGR50829_glycoside_hydrolase_family_3	26.0881	26.0965	29.0816	29.9024	25.7641	35.0077	24.5422	29.9722	36.7406	15.9525	39.4353	40.2561	26.521	18.9063	22.9193	40.0732	24.9106	33.5658	4.53626	4.81253	5.38285	25.5796	29.6967	31.5223
TRIREDRAFT_104803_EGR50831_predicted_protein	19.0485	26.8139	17.2528	28.2843	26.1096	20.1043	46.5912	26.8364	23.7493	32.3062	28.7166	19.9116	21.9814	29.9894	30.1556	33.5479	40.5112	42.3468	54.8017	63.3855	36.6831	44.2505	45.6823	47.6413
TRIREDRAFT_104807_EGR50832_predicted_protein	10.2005	11.0453	13.1984	9.11053	9.55271	15.3798	19.192	10.2649	9.71789	7.64965	13.2638	11.4243	5.60525	11.4709	11.9782	4.05223	4.98071	4.98389	13.7057	22.4356	18.9422	2.69275	6.20027	7.28911
TRIREDRAFT_104816_EGR50836_predicted_protein	1.19199	0	0.415239	0	0	0	0	0	0	0	0	0	0	0.521288	0	0	0	0	0.989224	0.592008	0	0	0	0
TRIREDRAFT_104820_EGR50840_predicted_protein	3.17359	3.05461	2.21109	5.23594	1.26088	3.3495	7.46383	5.2784	4.60091	4.27176	2.40723	4.60749	4.06914	4.62631	6.11911	6.21032	8.83853	11.4572	6.73067	6.30473	9.16744	20.6651	7.77463	13.4694
TRIREDRAFT_104831_EGR50843_predicted_protein	10.523	8.09177	6.53463	4.76742	4.08993	5.07026	4.51931	8.19154	11.0106	1.84752	6.76726	6.57599	9.23942	6.40275	11.1431	3.67549	3.12761	4.8248	16.9597	10.4526	9.91221	4.10645	5.30921	7.48989
TRIREDRAFT_104838_EGR50846_predicted_protein	0.785557	1.70123	0.820964	0.613917	2.34078	0.829099	0.739007	1.84455	0.911088	0.634431	0.446895	1.71073	3.0217	2.06126	0.478313	0.728164	0.596671	0.223894	1.95578	2.73106	2.64741	0	1.21544	1.07167
TRIREDRAFT_104842_EGR50848_predicted_protein	49.526	17.8759	26.5427	28.7806	31.7856	18.0939	170.237	59.2638	39.7663	79.9964	48.7641	33.186	102.58	73.3073	75.389	28.2509	41.9581	48.8616	152.813	111.634	71.532	31.1765	58.9449	45.0427
TRIREDRAFT_104856_EGR50852_predicted_protein	9.27051	13.1753	10.092	10.5656	13.4667	14.6765	14.717	20.4074	15.6239	6.08322	15.1624	17.6651	20.6157	13.683	13.7589	7.8771	8.14165	9.90832	16.509	29.9276	21.2003	7.80063	13.6713	12.12
TRIREDRAFT_104867_EGR50856_predicted_protein	0	1.55842	3.00818	0	2.57312	0	2.0309	3.80183	2.5038	0	1.22813	3.76108	0	1.88822	1.31447	1.33407	1.63974	2.46118	1.1944	4.28877	6.23613	1.13979	0	1.9634
TRIREDRAFT_104878_EGR50640_predicted_protein	51.9167	43.44	37.8153	38.1142	40.7845	44.8317	102.121	56.7966	52.6863	16.1998	37.5898	45.2243	54.4639	39.2169	40.9509	34.2699	30.4713	35.6472	83.5594	53.9135	73.8489	33.6399	31.9484	45.0707
TRIREDRAFT_104879_EGR50861_predicted_protein	10.6951	25.0919	20.4915	8.35829	33.4624	14.1099	23.8957	54.9347	44.1898	11.8767	19.0135	17.4683	20.5697	25.7248	28.4903	28.0889	27.4168	40.3893	12.574	11.9515	21.8837	35.9974	28.9587	19.4539
TRIREDRAFT_104890_EGR50867_predicted_protein	41.7701	32.2089	37.7002	44.0194	30.5506	39.0757	14.2891	27.3063	20.3689	39.8679	35.1038	28.1162	21.9098	32.3827	34.1036	34.0253	36.774	35.174	27.3116	47.1485	36.5636	33.0798	36.7206	43.1692
TRIREDRAFT_104898_EGR50649_predicted_protein	43.291	31.809	39.8563	40.2765	18.4282	41.6111	63.9976	19.5134	18.8283	48.6981	28.5859	28.2829	47.5777	38.5407	30.1248	31.5293	18.7896	18.9485	67.1492	34.5548	44.6619	21.6318	26.9122	28.826
TRIREDRAFT_104907_EGR50655_predicted_protein	5.80947	10.4844	4.04754	0	10.3865	6.13147	10.9304	17.0514	8.42226	4.69184	9.91483	5.06059	5.58662	7.62188	14.1492	1.79501	8.82518	11.5904	14.4637	20.1971	13.9847	4.6008	13.4829	5.28356
TRIREDRAFT_104911_EGR50876_predicted_protein	0	0	5.43889	2.71147	0	8.23917	39.1674	39.7155	10.5629	2.10155	5.92136	18.1338	0	13.6559	17.4285	3.21606	1.97647	2.9666	38.8712	43.9408	52.6173	4.12155	18.1177	4.73319
TRIREDRAFT_104923_EGR50882_predicted_protein	0	0	0	0	0	0	0	0	1.3853	0	0	0	0	0	0	0	0	0	0	0	0	0	0	0
TRIREDRAFT_104925_EGR50663_predicted_protein	1.82436	1.64621	1.27106	0.47525	0.543617	0	3.86157	1.33867	1.32243	0.736695	0.778394	1.98649	0	1.59568	1.38853	0.281845	1.3857	0.259984	1.76636	2.71824	3.07415	0.4816	0.705678	1.65921
TRIREDRAFT_104927_EGR50884_predicted_protein	0	0	0	0	0	0	3.34355	0	2.06106	0	0	3.09601	0	0	0	0	0	0	3.93277	0	0	0	0	0
TRIREDRAFT_104939_EGR50888_predicted_protein	0	0.819686	0	0	0	0	0	0	0	0	0	0	0	0	0	0	0	0	0	0	1.09335	0	0	0
TRIREDRAFT_104942_EGR50889_predicted_protein	47.6286	38.4753	18.962	17.7248	17.5713	13.1656	81.078	33.9502	29.5926	33.8865	31.6113	51.3673	54.5257	45.6258	56.6196	22.4248	32.731	27.1496	55.2118	50.6893	61.148	25.745	39.4782	26.8153
TRIREDRAFT_104952_EGR50675_predicted_protein	3.04113	4.39067	0	1.58444	0	0	14.3046	1.78521	0.881774	0	0	1.32455	2.92448	1.32996	0.925847	2.81894	0	0	4.20635	1.51039	7.32067	0.802806	0	1.38292
TRIREDRAFT_104958_EGR50679_predicted_protein	6.88445	18.2224	24.7819	13.1517	27.3521	16.9541	29.1442	34.3512	30.6075	31.5068	22.8462	19.99	17.6543	27.0967	25.8496	8.50862	13.9442	16.3513	16.5052	46.729	60.7654	10.9043	17.7531	27.132
TRIREDRAFT_104968_EGR50898_predicted_protein	7.09751	8.32578	8.3446	5.08452	5.28723	7.02273	35.0539	16.926	14.1482	7.52337	8.32775	5.79618	18.7695	16.6836	15.1255	7.94958	4.0432	11.1259	21.3519	18.0657	23.0651	7.02608	14.0701	12.1031
TRIREDRAFT_104972_EGR50683_glutathione_synthetase-like_protein	10.1469	11.3942	14.9245	9.98576	10.7504	11.3043	46.1372	13.5675	11.4415	14.5686	13.4691	14.7315	21.6837	22.6805	17.8484	10.4506	11.1325	10.2827	39.921	52.075	45.5949	9.52394	25.73	18.4567
TRIREDRAFT_104978_EGR50685_predicted_protein	10.1195	18.2627	15.5109	9.22652	9.6492	9.07834	17.6117	13.0688	16.7246	4.49499	15.8314	21.5968	11.6776	16.817	15.404	6.25344	6.53334	12.1136	19.8755	18.5958	22.4111	5.60989	12.5258	17.9467
TRIREDRAFT_104994_EGR50911_predicted_protein	10.3675	8.73144	8.82834	12.0033	10.2976	13.3737	6.50209	8.45268	10.0202	8.83815	6.88094	9.53278	6.64654	11.083	11.5731	9.61004	6.99968	6.23807	3.82396	9.72602	12.2011	6.69005	8.46605	9.9528
TRIREDRAFT_105003_EGR50691_predicted_protein	26.0639	16.2493	15.6829	4.32071	4.23624	5.00155	152.689	55.6365	42.5952	6.69763	40.4385	33.0241	72.9138	30.0503	25.2475	4.39266	5.39915	7.42856	141.58	165.928	103.809	6.88042	24.7461	18.3171
TRIREDRAFT_105011_EGR50921_predicted_protein	21.6775	19.126	16.7811	16.9411	11.4833	11.4395	30.5894	16.2599	13.2691	21.3976	32.8855	25.1775	32.427	37.9204	38.8639	11.9074	33.8451	28.8324	46.6407	95.6999	60.2997	13.3525	45.6519	36.1444
TRIREDRAFT_105019_EGR50697_predicted_protein	4.10481	7.40796	10.7246	7.48518	6.11569	4.33233	14.4809	11.4456	11.3068	4.14391	9.92453	4.46959	5.92103	8.07812	7.49806	2.53661	7.01509	2.92482	7.94863	14.2707	12.8455	4.3344	9.52666	6.53314
TRIREDRAFT_105026_EGR50700_predicted_protein	6.67423	4.818	7.36257	5.79551	3.31461	5.87014	8.89488	7.83583	8.70836	8.98374	8.22662	4.8449	5.34852	5.35116	10.1596	4.12441	5.49188	4.75562	11.0778	17.1264	12.3175	5.87295	6.45413	8.0934
TRIREDRAFT_105027_EGR50701_predicted_protein	0	0	0	0	0	0.347566	0	0	0	0	0.187342	0	0.633361	0	0	0	0	0	0.182196	0.32711	0	0	0	0
TRIREDRAFT_105031_EGR50927_hypothetical_protein	7.30125	5.70985	8.47816	6.02297	8.70241	2.56865	24.0401	12.858	17.2888	5.40525	9.69174	11.6601	11.702	7.98256	9.63216	3.7599	2.3107	7.28334	14.8115	25.9878	21.0909	2.56987	7.53116	4.42687
TRIREDRAFT_105035_EGR50928_predicted_protein	49.2044	44.3997	30.9852	90.218	47.3688	72.9041	92.5774	127.756	98.2214	83.2979	51.6773	55.2256	52.7767	48.8301	46.6681	46.779	36.6546	35.0598	91.6157	53.5748	61.9563	44.9624	38.7974	55.0771
TRIREDRAFT_105051_EGR50708_predicted_protein	4.3337	3.91052	9.05807	2.82235	2.58269	2.28696	15.2884	19.0798	25.7594	6.12497	9.86159	8.49389	10.4187	8.52857	5.93713	2.67805	5.76043	3.70549	13.7866	19.3712	14.6051	4.00408	14.2487	2.95605
TRIREDRAFT_105054_EGR50938_predicted_protein	20.8586	17.1488	16.1473	17.9615	11.0496	19.2629	53.6896	28.2303	30.9118	3.97749	14.8328	18.6745	25.0732	21.0313	27.3413	17.3654	7.92161	12.7157	52.4122	22.7335	29.011	12.6951	12.5507	23.1861
TRIREDRAFT_105055_EGR50709_tyrosine_phosphatase-like_protein	30.2796	40.9843	46.5876	37.4676	28.5717	35.9527	62.9052	71.0991	59.9937	15.284	48.0886	41.7626	58.2363	58.4858	57.615	17.932	24.9155	28.767	69.8024	109.029	109.335	21.9816	40.0175	27.5386
TRIREDRAFT_105062_EGR50711_predicted_protein	0	0.743414	0.717498	1.07309	1.22746	2.17382	4.84402	3.62719	1.79159	0	1.75758	0	3.9613	1.80148	0.627046	0.636393	1.56442	0	3.41859	2.04588	4.95805	0.543714	3.98347	0.936603
TRIREDRAFT_105070_EGR50714_cystathionine_beta-lyase/cystathionine_gamma-synthase-like_protein	33.349	46.0547	33.3369	29.4619	17.2822	27.5459	53.8795	17.4487	17.6574	26.3478	11.5481	14.5251	58.5623	83.0676	73.7185	56.449	65.5284	66.9477	51.3412	69.8526	77.4862	112.915	49.9162	36.9236
TRIREDRAFT_105072_EGR50715_carbohydrate_esterase_family_4	4.77773	6.03567	6.65744	3.73383	2.84731	7.56383	11.2365	8.41388	6.92651	4.82324	8.8335	7.28324	9.18893	6.26827	10.1818	2.21433	3.62893	6.80859	8.59085	9.49154	9.20084	1.89186	7.39227	5.43153
TRIREDRAFT_105079_EGR50717_predicted_protein	0	3.18767	3.07654	2.30064	5.2632	13.9816	24.9247	10.3686	12.8035	10.6988	15.0725	7.69312	8.4928	11.5868	10.7548	5.45755	16.7701	2.51711	12.2154	0	25.5114	4.66276	6.83225	16.0642
TRIREDRAFT_105081_EGR50950_EF-hand_protein	33.828	27.2375	14.5037	28.4704	23.2615	19.2247	55.0791	21.3853	18.8624	33.6249	33.3076	26.0673	47.5445	42.1056	41.9869	14.4723	21.7412	28.1827	61.906	55.5721	63.8924	24.7293	28.183	30.7657
TRIREDRAFT_105092_EGR50957_predicted_protein	0	0	0	0	0	0	0	0	0.165046	0	0	0	0	0.248935	0	0	0	0	0.157464	0	0	0	0	0
TRIREDRAFT_105106_EGR50966_predicted_protein	2.94385	5.31278	1.02551	0.76688	1.7544	0	13.847	5.18431	5.12142	4.75503	2.51209	1.28219	0	3.86227	2.6887	1.81918	4.47202	0.839038	10.5867	7.31041	5.66921	1.55425	3.41612	4.01604
TRIREDRAFT_105133_EGR50981_predicted_protein	2.92172	2.63642	1.52671	6.08891	0	1.54183	42.6031	2.14389	2.96503	5.30919	4.57087	2.54509	7.02412	1.27774	0.444747	3.61101	0.554799	0.83273	21.4183	2.17663	3.51661	2.31385	0.565073	3.32154
TRIREDRAFT_105143_EGR50736_predicted_protein	0	2.80515	2.70736	0	0	0	0	4.56219	2.25342	0	2.21064	6.76994	0	3.39879	2.36605	2.40132	0	2.21506	6.44974	0	3.74168	0	6.01238	3.53412
TRIREDRAFT_105147_EGR50737_predicted_protein	17.1436	24.7513	19.1108	18.3104	14.3035	19.9032	38.7066	22.1401	20.8773	31.8447	26.8203	10.4536	36.2692	27.7402	25.5743	14.302	20.1833	22.4764	27.032	25.5434	38.7924	14.9346	22.5464	16.3713
TRIREDRAFT_105150_EGR50739_predicted_protein	0	0	0	0	0	0	0	0	0	0	0	0	0	0	0	0	0	0	0	0	0	0	0	0
TRIREDRAFT_105154_EGR50990_predicted_protein	0	0	0	0	0	0	0	0	0	0	0	0	0	0	0	0	0	0	0	0	0	0	0	0
TRIREDRAFT_105155_EGR50991_predicted_protein	0	0	0	0	0	0	0	0	0	0	0	0	0	0	0	0	0	0	0	0	0	0	0	0
TRIREDRAFT_105156_EGR50992_predicted_protein	0	0	0	0	0	0	0	0	0.546947	0	0	0	0	0	0	0	0	0	0.521824	0	0	0	0	0
TRIREDRAFT_105157_EGR50740_predicted_protein	0	0	0	0	0	0	0	0	0	0	0	0	0	0	0	0	0	0	0	0	0	0	0	0
TRIREDRAFT_105158_EGR50741_predicted_protein	0	0.316846	0.611602	0	0	0	4.12909	0.515308	0.763585	0	0	1.14702	0	0	0.26725	0	0.333381	0	0.485673	0.435982	0.422629	0	0.339555	0.399185
TRIREDRAFT_105165_EGR50994_predicted_protein	0	0	0	0	0	0	0	0	0	0	0	0	0	0	0	0	0	0	0	0	0	0	0	0
TRIREDRAFT_105167_EGR50996_predicted_protein	0	1.05193	2.03052	1.51842	1.73686	0	0	2.56623	2.5351	3.53061	0.82899	1.26936	0	0	0.887271	1.80099	1.10682	0	0	1.44746	0	1.53871	2.25464	2.65059
TRIREDRAFT_105171_EGR50998_predicted_protein	0	0	0	0	0	0	1.12365	0.350578	0	0	0	0	2.29723	0	0	0	0	0	0	0.593221	2.30021	0	0	0
TRIREDRAFT_105173_EGR50999_predicted_protein	0	0	0	0	0	0	0	0	0	0	0	0	0	0	0	0	0	0	0	0	0	0	0	0
TRIREDRAFT_105174_EGR51000_predicted_protein	0	0	0	0	0	0	0	0	0	0	0	0	0	0	0	0	0	0	0	0.955419	0	0	0	0
TRIREDRAFT_105176_EGR50751_predicted_protein	0	0	0	0	0	0	0	0	0	0	0	0	0	0	0	0	0	0	0	0	0	0	0	0
TRIREDRAFT_105187_EGR51004_predicted_protein	0	0	0	0	0	0	0	0	0	0	0	0	0	0	0	0	0	0	0	0	0	0	0	0
TRIREDRAFT_105189_EGR51005_predicted_protein	87.861	81.9887	73.1584	111.649	75.3489	73.5063	164.301	93.7179	80.7753	146.243	102.405	96.1357	86.5516	101.214	92.6415	70.8478	70.8042	64.1309	178.435	147.939	135.154	66.7529	91.1804	83.8053
TRIREDRAFT_105190_EGR50759_predicted_protein	9.46105	11.7294	12.4668	8.78692	7.10922	10.2025	18.9618	13.4016	14.074	8.30536	10.9986	11.8247	14.2406	14.2116	14.026	7.37174	6.40505	8.20682	22.986	20.6342	17.4277	6.1896	10.3424	13.0939
TRIREDRAFT_105191_EGR50760_predicted_protein	21.5883	17.2539	15.5781	15.2646	11.0277	11.3924	35.5408	19.4617	16.9901	16.1897	19.2992	20.1486	19.2773	19.5566	17.8393	9.52906	11.7124	13.6244	31.5662	22.9756	30.4382	8.14133	19.6834	17.5303
TRIREDRAFT_105192_EGR51006_predicted_protein	18.8534	17.0123	15.3247	18.8268	13.1084	10.7783	38.4284	15.6787	15.944	12.0542	17.4289	27.3717	21.1519	21.9868	22.0024	11.1652	8.35339	12.0903	33.9003	30.4318	35.551	7.46545	16.4084	15.0033
TRIREDRAFT_105196_EGR51008_predicted_protein	9.99228	20.4375	12.7633	6.07369	7.93992	14.0615	47.0008	56.7016	47.3219	43.0398	38.8441	44.9718	41.639	39.3289	31.4347	12.3497	30.3586	31.3273	43.3054	86.0205	75.368	22.8609	56.6882	51.4971
TRIREDRAFT_105202_EGR50763_predicted_protein	176.686	117.685	117.389	152.791	125.922	159.565	244.184	165.201	186.436	145.638	164.762	174.538	157.648	171.267	179.118	112.562	99.6142	89.2946	263.532	272.303	257.825	91.8419	139.506	151.58
TRIREDRAFT_105206_EGR50766_predicted_protein	0	0	0	0	0	0	0	0	0	0	0	0	0	0	0	0	0	0	0	0	0	0	0	0
TRIREDRAFT_105216_EGR50283_predicted_protein	0	4.2687	4.70845	0.440122	2.01375	0.891581	3.9735	4.95891	3.919	0	2.40287	2.20759	1.62471	5.17208	5.1436	2.08811	0	1.4446	4.67373	15.943	8.94748	1.33801	12.4169	9.21943
TRIREDRAFT_105220_EGR50058_predicted_protein	2.08919	0	0	0	1.24506	0	0	1.83959	0.605759	0	1.18852	0	0	5.48193	1.90811	0	3.96711	1.78634	3.4676	8.30085	11.0641	1.10302	11.3136	9.50031
TRIREDRAFT_105221_EGR50285_predicted_protein	0	0	0	0	0	0	0	0.40445	0.399543	0	0	0.600172	0	0	0	0	1.04664	0.392741	0.38119	13.0032	14.5952	1.09129	3.73109	5.63955
TRIREDRAFT_105222_EGR50059_predicted_protein	0	1.441	0	0	0	0	1.87789	8.20258	6.94548	0	0	1.73886	0	0	0	0	0	0	15.4617	190.351	240.262	1.05391	109.644	63.5415
TRIREDRAFT_105223_EGR50060_predicted_protein	0	0.284305	0	0.205192	0	1.24701	1.85251	1.38715	1.59871	0.318073	0.224051	1.71536	0	0.688945	0.479606	0	0.299142	0.224499	0.217897	0.391206	0.379224	0.207934	0.914044	2.8655
TRIREDRAFT_105224_EGR50061_predicted_protein	5.06855	3.04907	1.76567	2.64073	3.02062	6.24107	9.5364	8.92603	7.34812	6.82243	16.3395	8.83036	1.62471	2.21661	2.05744	1.56608	2.56655	4.81535	5.1411	9.23018	5.69385	0.892007	10.4563	9.98772
TRIREDRAFT_105233_EGR50289_predicted_protein	0	0	0	0	0	0	0	1.00934	0	0	0	0	0	0	0	0	0	0	0	0	0	0	0	0.781884
TRIREDRAFT_105237_EGR50068_predicted_protein	0	0	0	0	0	0	0	0	0	0	0	0	0	0	0	0	0	0	0	0	0	0	0	0
TRIREDRAFT_105238_EGR50290_predicted_protein	4.13392	2.9842	4.32025	1.0769	0	1.09076	14.5836	4.8534	4.79452	1.66932	1.76381	1.80052	1.98768	9.03935	3.14635	2.5546	3.13993	2.35645	1.14357	3.0797	2.98538	2.72821	3.99759	4.69962
TRIREDRAFT_105239_EGR50069_predicted_protein	1.7504	2.52716	2.74394	1.59594	5.21579	3.23299	11.9384	5.13761	5.32904	3.18073	3.2363	3.81191	3.36651	5.35846	5.5954	3.51545	3.3238	2.74388	3.63161	3.91206	2.94952	3.00349	2.03121	2.7859
TRIREDRAFT_105242_EGR50292_predicted_protein	31.1148	46.4197	57.8083	11.3476	16.0706	22.9876	819.587	292.24	246.593	290.658	353.427	448.117	267.296	274.867	233.027	150.617	261.542	200.42	904.915	1236.27	933.754	377.286	835.261	800.836
TRIREDRAFT_105246_EGR50294_glycoside_hydrolase	0	0	0	0	0	0	0	0	0	0	0	0	0	0	0	0	0	0.614536	0.596462	0	0	0.569191	0	0
TRIREDRAFT_105247_EGR50072_predicted_protein	0	0.372365	0	0	0	0	0	0	0.299127	0	0	0	0	0	0	0	0	0	0	0	0.496683	0	0	0
TRIREDRAFT_105251_EGR50074_predicted_protein	1.72962	8.11578	7.23033	4.5057	10.6513	4.25948	19.2544	10.4917	12.2033	8.38127	13.6115	8.03554	7.76196	11.8504	11.409	4.80977	9.63408	10.3523	7.49599	9.4493	10.2702	7.15326	15.1648	11.0113
TRIREDRAFT_105255_EGR50077_predicted_protein	0.720498	1.56034	0.752973	0.375383	1.28815	1.52087	6.10023	3.17211	2.92471	0.581889	2.25436	1.56905	2.07858	0.630184	1.97415	0.667859	0.547256	1.43746	1.39519	3.57839	4.50944	1.1412	1.39347	3.93165
TRIREDRAFT_105260_EGR50080_predicted_protein	0	0	0	0.260897	0	0.528515	28.7362	1.46978	0.580779	0	1.1395	1.74483	0	0	0	0	0	0	0.277051	0	0	0.264384	0.774791	0.455427
TRIREDRAFT_105263_EGR50081_predicted_protein	3.62039	2.61349	4.62437	0.943119	2.15759	3.82106	10.2176	9.2094	9.44758	1.46195	6.52207	4.73055	1.16051	5.27763	7.7154	3.35589	2.74988	2.40767	9.68129	8.39107	9.87709	1.91144	4.668	4.39021
TRIREDRAFT_105269_EGR50299_predicted_protein	0	0	0	0.392357	0.8976	0.39741	10.2726	1.54726	1.09177	2.43281	1.92788	1.312	0.724192	0	0.458538	0.465373	1.71601	1.93174	0.208325	0.374021	0.362565	0.994	2.62168	2.05472
TRIREDRAFT_105275_EGR50303_predicted_protein	4.6169	4.58267	6.03124	4.20949	1.37573	4.2637	42.8902	11.5184	11.7133	3.7287	7.22288	5.5299	2.2199	7.0668	7.02789	1.78316	3.94512	2.63176	7.98235	7.45227	6.66833	2.13287	5.80403	3.67408
TRIREDRAFT_105279_EGR50305_predicted_protein	0	0	0	0	0	0	0	0	0	0	0	0.686143	0	0	0	0	0	0	0	0	0	0	0	0
TRIREDRAFT_105282_EGR50090_predicted_protein	49.4567	24.8638	28.3042	13.8038	21.0528	25.1669	25.7555	17.6267	20.9978	2.85302	7.53627	16.1555	40.7654	33.9879	26.887	9.27784	5.36642	2.51711	24.4308	61.4074	68.8808	4.19649	21.18	13.6545
TRIREDRAFT_105286_EGR50093_predicted_protein	0	0.438	0	0	0	0	0	0	0.351853	0	0	0	0	0	0	0	0	0	0.335691	0	0	0	0.469391	0
TRIREDRAFT_105287_EGR50307_predicted_protein	0	1.36614	2.63704	1.97198	0	0	3.56067	1.11092	1.09745	0	0	0	0	1.65526	3.4569	1.16948	0	0	8.37629	18.7982	10.9335	0	0	0
TRIREDRAFT_105288_EGR50094_predicted_protein	2.85028	0	0.992918	0.371252	0	0.752067	6.70346	4.18294	1.65288	1.72646	1.21612	3.10358	4.11143	2.493	1.30162	0.44034	1.08247	0.81237	1.97119	3.53902	1.37225	1.12864	3.30754	0
TRIREDRAFT_105290_EGR50095_predicted_protein	0	1.84549	1.78116	1.33195	0	0	0	0	0	0	1.45437	0	0	0	1.55661	1.57982	0	0	0	0	2.46163	1.34975	7.91103	0
TRIREDRAFT_105291_EGR50096_predicted_protein	6.45854	7.86762	6.46841	9.67416	7.69798	6.39049	7.59478	2.36956	2.80898	11.0841	12.4004	13.7134	0.77635	3.5306	3.68672	8.98001	12.264	14.266	1.5633	1.60383	3.10943	10.2297	10.3052	11.0135
TRIREDRAFT_105307_EGR50316_hypothetical_protein	58.8857	143.235	129.323	64.6941	122.063	93.2244	130.061	190.871	175.935	98.2161	159.486	167.266	110.792	104.129	147.315	40.3443	70.9794	69.322	170.687	507.353	518.931	42.5793	152.51	174.636
TRIREDRAFT_105311_EGR50104_predicted_protein	0	6.18782	5.97211	0	5.1084	4.52346	44.3513	12.5796	4.97079	41.5366	46.3259	41.0677	16.486	7.49734	18.2673	15.8911	26.0429	19.5447	97.2204	106.431	99.0444	15.8397	36.4722	15.5917
TRIREDRAFT_105313_EGR50317_predicted_protein	17.1963	12.2844	10.6081	4.94631	6.19162	6.04982	59.8223	17.7707	16.3086	11.5734	38.214	40.1016	11.369	2.82014	3.49019	7.52719	7.48314	5.82015	12.5863	5.3379	4.13953	2.36434	23.0037	21.3415
TRIREDRAFT_105328_EGR50322_predicted_protein	0	0	0	0	0	0	0	1.2626	0	0	0	0	0	0.940626	0	0	0	0.613024	0	0	0	0	0	0
TRIREDRAFT_105330_EGR50323_predicted_protein	0.366363	0.661175	0.638126	0	0	0	0.172327	0.537657	0.31868	0	0.10421	0	0.704619	1.76242	1.11536	0.226397	0	0	0.608084	1.09174	1.58745	0	0.425137	0.166599
TRIREDRAFT_105336_EGR50326_predicted_protein	0	0	0	0	0	0	0	0	0	0	0	0	0	0	0	0	0	0	0	0	0	0	0	0
TRIREDRAFT_105338_EGR50327_predicted_protein	0	0	0	0	0	0	0	0	0	0	0	0	0	0	0	0	0	0	0	0	0	0	0	0
TRIREDRAFT_105342_EGR50115_predicted_protein	0.887189	0.320222	0	0	0	0	0.834616	0.520798	0.77172	0	0	0	0	0	0	0	0	0	0.245424	0.881254	0.854264	0.234203	0	0
TRIREDRAFT_105346_EGR50332_predicted_protein	0	2.75014	1.32714	0.496216	1.1352	0	0	2.79546	1.10462	1.53839	0	0	0	0.833038	2.31966	0	0.723415	1.08581	2.10776	2.83816	4.58539	1.00569	1.47362	0.866205
TRIREDRAFT_105349_EGR50118_predicted_protein	3.94729	2.37456	2.29178	1.02828	0.784134	1.38869	20.4236	13.1305	10.3006	1.06264	2.61983	3.43846	3.79588	1.72625	2.40344	3.6589	0.99939	2.62507	2.18389	4.57437	2.53387	1.38936	3.05369	4.78661
TRIREDRAFT_105351_EGR50119_predicted_protein	48.9818	47.7346	43.0845	44.3405	28.4611	49.7581	77.7587	50.3183	49.7079	41.5366	47.0225	65.6016	69.4768	48.1972	56.2932	30.6471	22.7876	33.8541	90.4454	73.5894	107.298	29.7398	44.0508	52.3435
TRIREDRAFT_105356_EGR50338_predicted_protein	0	0	0	0	0.731308	0	0.577203	0	0	0	0	0	1.18005	0.536652	0	0	0	0	0.67892	0.609457	0	0.323939	0.474662	0
TRIREDRAFT_105363_EGR50125_predicted_protein	0	0.665779	1.92771	0	1.09928	4.86702	3.47053	2.1656	1.60449	0.744854	3.14806	3.21358	5.32144	5.64673	3.36938	3.4196	4.20313	7.36017	1.53079	3.66446	4.44028	2.92161	2.14048	5.87155
TRIREDRAFT_105379_EGR50349_predicted_protein	0	0	0	0	0	0	0	0	0	0	0	0	0	0	0	0	0	0	0	0	0	0	0	0
TRIREDRAFT_105381_EGR50131_predicted_protein	38.165	25.046	33.842	29.8262	26.8799	43.9422	21.2157	33.6055	41.2457	99.4735	52.3053	49.8679	33.3646	51.5889	35.9133	39.6647	60.6118	50.4322	25.9141	67.2035	65.1452	49.4586	50.9979	39.4433
TRIREDRAFT_105383_EGR50350_predicted_protein	0	0	0	0	0	0	0	0	0	0	0	0	0	0	0	0	0	0	0	0.239844	0	0	0	0
TRIREDRAFT_105385_EGR50134_predicted_protein	0	0	0	0	0	0	0	0	0	0	0	0	0	0	0	0	0	0	0	0	0	0	0	0
TRIREDRAFT_105386_EGR50351_predicted_protein	3.21148	2.3183	3.35623	2.92809	2.87084	4.23685	10.5741	11.3112	9.77725	5.83572	5.02418	4.89562	3.08829	6.32007	10.7548	4.46527	3.65892	2.28829	8.88394	8.77249	6.95766	4.66276	4.96891	5.84151
TRIREDRAFT_105389_EGR50353_predicted_protein	0	0.161339	0.778573	0	1.33195	0.471772	2.94356	1.18078	0.907245	0.180502	0.762874	0.778751	2.14925	1.1729	1.08868	0.276226	0.509275	0.5096	1.48384	5.10607	4.08887	0.471998	0.518706	1.01633
TRIREDRAFT_105391_EGR50355_predicted_protein	0	0	0	0	0	0	0	0	0	0	0	0	0	0	0	0	0	0	0	0	0	0	0	0
TRIREDRAFT_105393_EGR50136_predicted_protein	4.34987	2.09339	0.505104	0	1.72822	1.53033	3.41009	6.38367	2.52249	0.585507	1.2373	0.631525	6.9717	1.26821	4.41428	1.34402	1.10132	1.65303	2.00552	7.2013	4.18844	0.765528	0.560856	2.6374
TRIREDRAFT_105401_EGR50360_predicted_protein	0	0	1.00355	1.50091	0	0	0	0.845547	0	0.581649	0.409715	0.627363	0	0	0.438519	0	0.54703	0	0.39846	0.715384	3.46737	0.380242	0.55716	0.655005
TRIREDRAFT_105405_EGR50362_predicted_protein	0	0	0	0	0	0	0	0	0	0	0	0	0	0	0	0	2.99142	0	0	0	0	0	0	0
TRIREDRAFT_105406_EGR50143_predicted_protein	0	0	0	0	0	0	5.83344	0	1.79794	0	1.76381	0	5.96303	5.42361	0	0	2.35495	0	20.5843	9.23911	0	3.27386	4.79711	2.81977
TRIREDRAFT_105407_EGR50363_predicted_protein	8.34393	4.30237	7.05906	5.27877	7.10371	5.03224	20.1844	10.146	9.67728	8.66407	10.5107	11.9409	20.6328	10.947	12.7012	5.15621	10.8645	11.2112	23.4116	18.9443	17.7902	4.09065	8.76037	17.3454
TRIREDRAFT_105408_EGR50364_predicted_protein	3.16784	0	0	0	0	0	5.96025	0	0.918515	1.27921	1.80215	0	6.09266	1.38538	0.964424	6.8516	18.0461	22.572	7.01059	12.5866	7.6257	24.2514	46.5633	50.4188
TRIREDRAFT_105409_EGR50365_MAPKKK_cascade_protein_kinase_regulator_STE50	16.7564	13.8241	12.9253	13.407	9.98603	17.0536	27.586	21.7805	25.3337	10.1496	12.5966	14.0751	23.0195	15.1794	24.0492	14.0529	5.45458	9.89273	28.1431	29.722	28.2354	8.53085	13.889	20.1379
TRIREDRAFT_105420_EGR50367_predicted_protein	5.44751	1.96622	1.89768	4.25726	3.24646	5.74945	12.8118	12.7912	6.31801	0	1.54951	2.37264	0	0	1.65845	3.36634	0	1.55261	1.50695	5.41107	5.24534	1.43805	4.21429	0
TRIREDRAFT_105423_EGR50368_predicted_protein	8.6201	8.74139	6.00576	10.5862	6.11569	7.36496	20.4663	12.4095	9.52151	5.3042	7.93962	11.4422	10.2631	7.00104	7.87296	5.8342	3.89727	6.20061	12.4907	8.97018	13.0432	5.74308	6.50988	7.46644
TRIREDRAFT_105432_EGR50153_predicted_protein	18.1924	13.3954	10.6469	9.85742	8.67344	14.9766	19.5103	14.951	12.6597	11.754	12.2123	17.7489	13.2958	14.3208	15.0648	9.66825	7.18538	8.91832	22.9485	16.9864	19.9696	7.68396	9.28879	8.60365
TRIREDRAFT_105444_EGR50380_predicted_protein	354.515	360.325	372.767	207.367	127.024	148.059	125.832	271.944	221.979	294.217	220.858	143.988	286.537	238.74	203.94	196.227	152.808	132.036	160.642	110.18	139.266	162.483	117.78	104.837
TRIREDRAFT_105445_EGR50381_predicted_protein	9.78722	0.785023	1.51531	0	0.648081	0	14.3224	6.70285	2.52249	0.439131	0.309325	0	8.36604	1.42673	0.993213	0.672012	0	0	3.3091	11.8821	14.6595	0	0	0
TRIREDRAFT_105447_EGR50157_predicted_protein	0	0	0	0	0	0	1.90397	0	0	0	1.15137	0	3.89253	0	0	0	0	0	0	4.02072	0	0	0	0
TRIREDRAFT_105448_EGR50382_carbohydrate-binding_module_family_13	0	0	0	0	0	0	0	0	1.0857	0	0	0	0	0	0	0	0	0	0	0	0	0	0	0
TRIREDRAFT_105449_EGR50383_predicted_protein	0	0.374352	0	0	0	0	2.9271	0.608834	0	0	0	0	0	0.907152	0	0	0	0	2.58219	2.06044	0.499334	0	0	0
TRIREDRAFT_105454_EGR50385_predicted_protein	7.7033	8.3413	9.83952	6.02018	4.59081	4.06514	12.078	6.783	6.70071	8.29512	8.03426	8.94706	14.8156	11.2295	22.6703	4.76033	2.92553	2.19554	24.8613	39.5342	32.1421	2.71139	2.9797	3.50298
TRIREDRAFT_105455_EGR50161_predicted_protein	0	0	2.28148	3.41219	0	0	0	3.84455	5.69686	2.64465	9.31449	11.41	0	0	0	4.04717	4.97449	0	10.8704	22.769	15.7655	8.64445	5.06661	8.93456
TRIREDRAFT_105457_EGR50162_predicted_protein	0	0	0	0	0	0	0	0	0	0	0	0	0	0	0	0	0	0	0	0	0	0	0	0
TRIREDRAFT_105458_EGR50163_predicted_protein	0	0	0	0	0	0	0	0	0	0	0	0	1.46033	0	0.23116	0	0	0	0.210044	1.13132	1.09667	0	0	0
TRIREDRAFT_105465_EGR50389_predicted_protein	0	0	0	0	0	0	5.60413	0.537995	0.797202	0	0	0	0	0.400801	0	0	0	0	1.01411	0.455176	0	0	0	0.416759
TRIREDRAFT_105466_EGR50390_predicted_protein	3.26545	2.94658	2.27509	0.425328	0.486514	1.72322	3.83994	4.79222	4.97079	2.30759	1.16105	1.77782	1.5701	2.49911	2.73389	0.756719	0.930105	1.62872	2.93581	5.27086	3.14427	0.646518	2.84199	2.96985
TRIREDRAFT_105467_EGR50391_predicted_protein	0	0	0	0	0	0	0	0	0	0	0	0	0	0	0	0	0	0	0	0	0	0	0	0
TRIREDRAFT_105475_EGR50395_predicted_protein	13.7264	33.7962	39.1075	7.79006	24.8331	18.8852	55.5722	51.224	63.9639	31.2776	33.4664	31.1736	26.8712	47.3802	53.1318	17.7221	27.3681	26.2678	30.5129	65.4948	71.7495	16.1765	39.0628	30.095
TRIREDRAFT_105479_EGR50397_hypothetical_protein	55.0501	75.9727	64.2997	53.1448	34.7371	61.5191	118.808	58.9283	65.7248	79.7656	63.5559	53.5954	84.0787	67.9759	59.1514	40.022	39.3538	43.3783	77.9344	82.0228	112.25	37.613	55.1135	55.9568
TRIREDRAFT_105483_EGR50175_predicted_protein	0	0	0	0	0	0	0	0	0	0	0	0	0	0	0	0	0	0	0	2.11308	0	0	0	0
TRIREDRAFT_105488_EGR50178_predicted_protein	0	0.558053	0	0	0	0	0	0.907598	0	1.24867	0.439782	0	0	0	0	0.477717	0.587175	0	0	0.767883	0	0	0.598048	0
TRIREDRAFT_105504_EGR50406_predicted_protein	8.23863	7.80584	9.32747	10.7309	8.59222	12.4995	48.4402	19.6473	25.3809	14.5549	14.0606	21.0813	29.7098	23.8696	21.9466	24.5011	16.4264	20.2525	57.8312	53.1929	49.0847	20.6612	23.1041	19.2004
TRIREDRAFT_105514_EGR50191_predicted_protein	0	0	0	0	0	0	1.65164	0	0	0	0	0	0	1.5356	1.069	0	0	0	0.971347	0	1.69052	0	0	0
TRIREDRAFT_105515_EGR50192_predicted_protein	0	0	0	0.838907	1.91918	0	22.7214	33.0822	21.476	3.90123	6.41208	5.61045	3.09682	0	0.980409	0	0	0.917843	29.398	41.5845	31.0084	0	7.47395	5.85765
TRIREDRAFT_105518_EGR50194_predicted_protein	5.79571	3.58613	2.88426	2.15685	4.44083	1.7477	8.95731	5.10331	5.04139	6.35242	6.82975	5.04861	7.962	5.06923	4.53718	1.53494	4.40214	1.88784	6.64214	8.22421	10.7626	2.40424	4.1634	4.89455
TRIREDRAFT_105520_EGR50410_fungal_specific_transcription_factor_domain-containing_protein	1.71942	3.72365	4.79178	1.79165	3.58643	2.72208	14.5578	12.112	8.97381	1.7358	8.31435	9.73554	6.61386	6.76751	4.44944	4.25013	4.57096	7.10584	2.85387	7.68563	7.03634	3.40423	11.639	12.9011
TRIREDRAFT_105524_EGR50412_predicted_protein	0	0	0	0	0	0	0	0.966567	0	0	0	0	0	0	0	0	0	0	0	0	0	0	0	0
TRIREDRAFT_105532_EGR50414_predicted_protein	0	0	0	0	0	0	0	0	0	0	0	0	0	0	0	0	0	0	0	0	0	0	0	0
TRIREDRAFT_105533_EGR50201_predicted_protein	89.1468	242.563	169.608	169.706	16.3469	3.61877	103.218	38.2419	37.778	11.0764	78.0226	68.695	19.7832	59.9787	60.5432	12.7129	2.60429	9.77233	1054.72	1151.16	1307.39	5.43075	76.9231	37.4201
TRIREDRAFT_105535_EGR50202_predicted_protein	14.0793	10.1636	3.92371	4.40122	3.35624	7.42984	26.49	11.5708	13.0633	14.7819	9.61148	8.58507	10.8314	9.85158	11.1445	2.61013	7.48577	6.42047	5.45268	22.3762	14.9125	3.7167	16.338	7.68286
TRIREDRAFT_105537_EGR50417_predicted_protein	0	0	0	0.337427	0	0	0.60927	1.14055	0.751141	0	0.73688	0	0	0.566466	0.394342	0.40022	0	0	0	0	0.623613	0	1.00206	1.17804
TRIREDRAFT_105538_EGR50418_predicted_protein	4.55377	4.1091	4.75903	2.37253	4.07076	2.40309	8.56786	6.01461	8.58237	0.91943	4.53354	5.95015	0	5.97444	2.07954	1.40702	0.864707	1.94683	6.29858	10.1775	7.67336	0.601059	4.4036	1.03539
TRIREDRAFT_105540_EGR50420_predicted_protein	0	0	0	0	0	0	3.98795	0	0	0	0	0	0	0.926944	0.645288	0.654906	0.804963	0	0	5.26349	2.04091	0	0	0.96385
TRIREDRAFT_105553_EGR50427_predicted_protein	0	0	0	0	0	0	0	0	0	0	0	0	0	0	0	0	0	0	0	0	0	0	0	0
TRIREDRAFT_105556_EGR50429_predicted_protein	0	4.42918	5.34347	3.19668	5.48481	1.61892	12.9871	14.4069	8.00558	8.67167	4.3631	4.00852	2.95013	13.4163	4.66984	2.84367	4.66031	2.6231	9.33515	18.2837	14.7698	4.04924	11.8665	11.1604
TRIREDRAFT_105557_EGR50430_glycosyltransferase_family_34	38.0141	36.1315	41.0518	53.1448	43.799	50.1515	49.4701	82.1939	69.8071	18.9323	55.8667	58.5011	42.6486	33.8032	32.7904	35.6283	27.9112	42.6158	43.4657	33.9839	45.1441	23.0807	33.8196	51.8593
TRIREDRAFT_105565_EGR50434_predicted_protein	2.13902	2.70221	4.84344	1.11444	2.54951	1.12879	5.53374	5.0226	5.58187	3.88691	6.38855	8.85061	3.08546	5.61269	5.86087	0.991372	0.812348	3.6579	6.80477	14.3418	19.0517	1.97633	7.44653	4.86346
TRIREDRAFT_105589_EGR50442_predicted_protein	1407.29	1863.25	1668.17	729.849	1149.59	708.659	2452.4	1301.55	1395.01	1378.43	1701.95	1678.93	2112.03	2306.86	2544.16	492.536	993.085	944.46	2903.27	3384.34	3355.1	550.876	1352.79	1379.48
TRIREDRAFT_105593_EGR50444_predicted_protein	43.9912	44.9882	51.0822	46.7941	63.357	27.0839	55.1792	55.9514	42.5174	44.4102	67.779	55.884	45.8291	56.1122	45.7586	20.3886	50.1204	45.973	80.1147	103.78	75.8925	27.0968	59.5566	38.3418
TRIREDRAFT_105597_EGR50218_predicted_protein	8.43013	14.3445	9.22963	7.21564	9.33022	7.62634	24.9247	8.48342	10.8248	9.7262	8.9065	9.96608	5.79054	13.1668	11.7325	8.55843	10.062	5.49189	22.3209	17.3456	25.5114	8.90164	13.9751	12.0481
TRIREDRAFT_105613_EGR50455_predicted_protein	8.83156	11.1568	13.0753	4.02612	7.8948	11.6513	24.9247	13.9328	16.0044	2.6747	13.1885	13.9438	16.9856	18.3458	17.4765	5.45755	9.22354	9.75382	19.2393	28.5106	27.1059	3.7885	12.8105	15.5622
TRIREDRAFT_105617_EGR50459_predicted_protein	1.70434	0	0	0	0	0	0.801671	1.50072	1.48252	0.688228	0	0.742318	3.27792	1.4907	0.518872	0.526606	0	0	0	0.846468	0.820543	0	0	3.1001
TRIREDRAFT_105623_EGR50224_predicted_protein	362.385	389.629	339.978	354.132	313.091	312.655	379.691	270.13	266.853	418.873	346.867	294.793	331.89	368.948	325.722	259.485	246.123	206.569	421.673	345.676	342.474	192.339	241.039	240.645
TRIREDRAFT_105628_EGR50464_predicted_protein	2.51243	0	0.875223	0.654492	0	1.32584	3.54532	2.94969	6.5563	0	0	2.18856	4.83211	2.1975	1.52978	1.55258	0	2.14823	0.695015	0	0	0	0.971829	1.14249
TRIREDRAFT_105631_EGR50465_predicted_protein	4.33908	4.1764	2.51925	0.37678	0.861964	0	5.44261	9.764	9.22617	3.50433	5.75973	10.0793	6.9544	6.95783	7.92599	1.34069	2.19717	4.94679	21.2057	17.9586	14.6232	0.763629	13.4272	5.26171
TRIREDRAFT_105636_EGR50467_predicted_protein	11.3482	15.6393	11.1409	6.44994	7.3778	11.4328	16.4988	13.0204	15.5546	5.83228	12.6183	11.2333	11.9049	14.4374	10.0505	7.01271	4.70156	5.58666	15.4109	12.297	13.9071	2.72338	8.77914	13.1357
TRIREDRAFT_105643_EGR50470_predicted_protein	13.3328	13.4499	10.4801	11.3993	9.16816	15.6955	22.5126	20.6704	19.6266	9.38735	13.9056	16.3789	14.7939	11.6616	14.0506	13.5206	14.5413	14.5181	30.9247	15.2811	17.2819	15.1615	15.075	21.9198
TRIREDRAFT_105647_EGR50473_predicted_protein	34.8733	17.9817	20.8258	15.5736	5.93797	15.7741	25.7768	21.9336	14.445	14.0822	18.422	15.189	23.954	23.9659	18.2004	10.7752	9.46004	7.09955	8.2689	29.6915	21.5866	5.26055	3.85409	13.5928
TRIREDRAFT_105650_EGR50232_predicted_protein	15.5206	15.5611	14.4179	13.0279	18.4991	10.0105	17.8455	26.8265	21.5009	29.944	17.1684	20.2798	24.8754	22.6251	22.5755	7.99257	9.82389	22.1178	22.8985	42.8243	33.2101	15.4782	20.6787	18.8207
TRIREDRAFT_105652_EGR50233_predicted_protein	0	0	0	0.223956	0	0	0	0	0	0	0	0	0	0	0	0	0	0	0	0	0.413902	0	0	0.390942
TRIREDRAFT_105676_EGR50483_predicted_protein	11.3181	2.04258	9.85688	2.94839	0	8.95909	10.6474	4.98298	1.64084	0	3.21938	0	10.884	2.47485	3.44571	1.74854	0	3.22582	6.26189	0	5.44904	0	2.18897	0
TRIREDRAFT_105682_EGR50246_predicted_protein	8.34014	5.35163	7.10197	7.72488	6.07486	5.86828	14.3842	11.4236	8.86681	11.2261	7.11692	6.45782	11.5848	8.5105	9.30999	5.15387	9.50215	5.81057	13.0738	11.0458	6.69219	5.87108	7.52742	4.63537
TRIREDRAFT_105692_EGR50248_predicted_protein	32.669	24.2037	22.761	51.9578	19.4692	56.2564	45.2909	64.5974	54.3414	56.9341	43.5281	36.6955	39.6832	20.3025	24.6028	30.2822	31.3437	16.1719	44.235	45.2598	34.7678	29.5033	37.9099	38.3123
TRIREDRAFT_105701_EGR50253_predicted_protein	1.47193	0	0	0.38344	0.8772	0.776757	7.61588	1.29608	0.426785	0.594379	0.837363	1.28219	2.83093	5.14969	1.79247	0	0.559002	0.419519	4.47899	0	2.8346	0	1.13871	2.67736
TRIREDRAFT_105707_EGR50257_predicted_protein	0	0	0	0	0	0	0	0	0	0	0	0	0	0	0	0	0	0	0	0	0	0	0	0
TRIREDRAFT_105709_EGR50497_predicted_protein	6.25411	4.51472	8.27894	2.60673	3.72716	3.30038	14.1204	9.54536	6.52816	1.01019	6.76	4.35833	9.62274	7.65823	9.13927	3.47831	5.70038	6.41702	13.1486	5.59105	16.2594	2.31137	8.22509	10.2383
TRIREDRAFT_105710_EGR50259_predicted_protein	0	2.59736	3.13352	1.40595	0	1.89874	5.07725	3.69622	3.65138	0	1.53517	2.35067	1.73001	0.786758	2.73849	1.11172	0	3.07647	3.98132	5.36096	1.73226	0.474911	0	2.45425
TRIREDRAFT_105718_EGR50262_predicted_protein	0	2.69726	0	0	0	0	0.878755	0	0	0.754404	0	0	0	0.817018	1.13753	0	0.709503	0.532467	0.516806	0.927859	0	0.986354	1.44528	0
TRIREDRAFT_105722_EGR50264_predicted_protein	0	1.69666	1.63751	1.22453	0	0	6.63318	5.51878	1.36296	0	1.33708	0	0	0	1.43108	0	0	0	0	2.33461	2.26311	0	0	0
TRIREDRAFT_105729_EGR50508_predicted_protein	0	0	0.914648	0	0	0	0	0.38532	0.380646	0	0	0	0	0.574121	0	0	0	0	0	0.652009	0	0	0	0.596979
TRIREDRAFT_105748_EGR50272_predicted_protein	0	0	0	0	0	0	0	0	0	0	0	0	0	0	0	0	0	0	0	0	2.92318	0	0	0
TRIREDRAFT_105752_EGR50518_predicted_protein	0	0	0	0	0	0	0.71961	0	0	0	0	0	0	0	0	0	0	0	0	0	0	0	0	0
TRIREDRAFT_105763_EGR50527_cell_wall_protein	2.72375	9.83112	0.94884	0	4.86969	4.31209	5.1247	6.3956	6.31801	5.49939	3.09903	5.93161	2.61927	5.95583	2.48767	1.68317	4.13766	3.88153	2.26042	6.76383	10.4907	3.59512	5.26786	3.71578
TRIREDRAFT_105765_EGR50277_predicted_protein	0	0.441061	0	0.318328	2.18473	0	0.574783	0.358663	0.354312	1.48034	0.347585	0	0	0	0.744042	0.377566	0.464077	0	1.69018	0.606902	0.588314	0	0	0
TRIREDRAFT_105768_EGR50279_predicted_protein	0	0.893359	0.431108	0	0	0	0	0	0	0.499732	0.352013	0	0	1.08242	1.50704	0.382376	0	0	0	0.614633	0	0	0	0.562757
TRIREDRAFT_105771_EGR50530_predicted_protein	7.37827	2.66311	2.57028	1.92205	6.59566	0	15.6174	7.5796	12.836	7.44854	2.09871	4.82037	10.6429	3.2267	2.24625	1.13987	2.80209	5.25726	9.18476	10.9934	3.55222	0	12.8429	8.38793
TRIREDRAFT_105775_EGR49687_predicted_protein	23.5929	33.5616	41.0938	27.4762	42.1808	32.2243	6.52789	7.3321	10.4623	14.5708	26.054	30.8274	17.3496	17.6009	30.4207	18.8675	22.1365	18.5907	4.99087	5.51413	6.01341	20.1498	12.8837	20.1949
TRIREDRAFT_105784_EGR49691_predicted_protein	0	0	1.01865	0	0.580888	0	0.458481	0.572182	0.84786	0	0.277254	0	1.87466	0.42627	0.890238	0	0	0.277809	1.61783	1.9364	2.34637	0	0.754061	0.886484
TRIREDRAFT_105785_EGR49692_predicted_protein	0	0	0	0	0	0	3.18804	0.994665	0.982597	0	0.963942	0	0	0	1.03171	0	0	0.96587	6.56224	1.68309	11.4208	0	0	0
TRIREDRAFT_105787_EGR49693_predicted_protein	0	0	0	0	0	0	0.495789	0	0.305618	0	0	0	0	0	0	0	0	0	0	0	0	0	0	0
TRIREDRAFT_105788_EGR49881_predicted_protein	0	0.503316	1.45731	0	0	0	0	0.409288	2.83026	2.25238	2.77652	4.25146	0	0	0	0	0.529581	1.19232	1.543	0	1.34271	0.368113	2.15755	2.53645
TRIREDRAFT_105798_EGR49883_major_facilitator_superfamily_transporter	0	0	0	0	0	0	0	0	0.30126	0	0	0.452536	0	0	0	0	0	0	0.287422	1.03206	0	0	0	0
TRIREDRAFT_105804_EGR49884_polyketide_synthase	0	0	0	0	0	0	0	0	0.0796826	0	0	0	0	0.120184	0	0	0	0.0783261	0	0	0.132308	0	0	0.124969
TRIREDRAFT_105805_EGR49699_predicted_protein	0	0	0	0	0	0	0	0	0	0	0	0	0	0	0	0	0	0	0	0	0	0	0	0
TRIREDRAFT_105806_EGR49885_predicted_protein	0	0	0	0	0	0	0	0	0	0	0	0	0	0	0	0	0	0	0	0	0	0	0	0
TRIREDRAFT_105808_EGR49886_predicted_protein	0	0	0	0	0	0	0	0	0	0	0	0	0	0.809237	0	0	0	0	0	0	0	0	0	0
TRIREDRAFT_105810_EGR49888_predicted_protein	2.81586	3.04907	1.47139	1.83384	3.35624	0	19.2053	4.54566	1.63292	3.97975	2.80335	3.67932	6.76962	3.07862	4.71496	0.870044	0	3.21023	10.5159	9.09033	11.5233	2.60169	2.723	3.20119
TRIREDRAFT_105816_EGR49889_predicted_protein	0	2.93953	4.05293	8.78927	20.1073	19.0329	4.92524	3.07333	2.02403	14.5641	17.5395	15.202	1.11881	1.0176	1.771	14.3792	16.3483	16.5798	0.643687	0	0	11.3637	15.751	8.46495
TRIREDRAFT_105820_EGR49705_predicted_protein	0	0	0	0	0	0	0.880165	0.27461	0.542558	0	0	0	0	0	0	0	0	0	0	0	0	0	0	0
TRIREDRAFT_105823_EGR49893_predicted_protein	1.2093	0.872971	2.52762	0.945076	0.720687	0.638165	1.13764	0.354943	1.40255	0.488328	0	0	2.32583	2.11543	2.9453	1.86825	0.918527	1.72334	1.00359	3.60364	4.65769	1.27694	1.87107	1.09983
TRIREDRAFT_105832_EGR49709_predicted_protein	20.607	17.7093	21.5358	31.9533	19.2984	28.4811	25.3863	8.92854	16.2178	20.2089	24.0044	23.0794	17.9292	18.4531	27.4845	14.5535	9.68937	13.7043	36.3748	27.2922	26.4563	9.84361	14.8032	13.3868
TRIREDRAFT_105834_EGR49711_fungal_specific_transcription_factor_domain-containing_protein	0.804717	1.45227	0.560659	1.67704	0.959148	2.1233	3.40664	3.54289	0.933309	0	3.20456	2.45344	2.32155	2.11154	0.734969	0	0.611224	0.917421	2.44871	3.597	2.32456	0.424863	1.55636	2.56154
TRIREDRAFT_105838_EGR49713_predicted_protein	0	0.958479	1.85013	0	0	0.700673	1.87361	5.06622	4.23479	1.07232	2.6437	1.73489	1.27682	5.8066	1.21267	2.05124	3.02549	1.89214	0.367297	4.61605	3.19619	0.701008	6.16303	4.22645
TRIREDRAFT_105840_EGR49898_predicted_protein	1.10186	3.18164	2.30305	2.29629	7.87988	4.07026	43.0175	23.2853	17.8911	23.5819	83.6825	89.7433	2.11919	0.481871	1.34181	18.7249	36.8244	45.5365	7.01059	6.56693	10.6097	32.8685	75.0127	74.6574
TRIREDRAFT_105843_EGR49716_predicted_protein	0	0	0.577672	0	0	0	0.390002	0.486721	0.240408	0.334814	0.471687	0	0	0	0	0	0	0	0	0.411795	0	0	0	0.377039
TRIREDRAFT_105844_EGR49900_predicted_protein	0	4.85506	7.80969	3.50405	0	0	33.7442	2.63204	2.6001	5.43171	1.27537	3.90574	0	9.80422	8.19019	1.38538	3.40561	2.55584	65.7378	31.1761	84.1877	2.36725	3.46868	12.2335
TRIREDRAFT_105847_EGR49902_predicted_protein	3.79591	5.48039	2.64467	2.96653	3.01625	3.33859	1.78549	4.08518	6.23686	2.04377	4.67881	4.40879	3.6503	3.3201	3.08169	1.56381	1.92213	2.88503	5.25033	11.94	8.52842	3.34019	2.44715	6.90457
TRIREDRAFT_105848_EGR49718_predicted_protein	15.272	26.6428	30.1474	26.5227	22.7536	33.5803	2.39451	7.47084	16.9745	25.6958	15.9282	15.5206	14.6862	20.0366	24.0222	41.6823	29.9664	35.5474	2.81648	10.1133	11.029	27.549	18.7066	28.9365
TRIREDRAFT_105849_EGR49719_predicted_protein	2.08919	0.754072	1.21297	0.544237	0.830039	1.10249	2.62052	2.24839	5.45183	0.843634	1.58469	1.81988	0.669683	2.13186	1.27207	0.860689	1.58685	1.19089	2.31174	3.45869	3.68803	0.735346	0.808116	0.633354
TRIREDRAFT_105851_EGR49904_GMC_oxidoreductase	0	0	0	0	0	0	0.990385	0.308999	0.6105	0	0.598909	0	0	0	0	0.325284	0.399816	0.300053	1.16491	1.04573	3.0411	0	0.40722	0
TRIREDRAFT_105854_EGR49721_predicted_protein	5.03105	6.48539	7.76154	3.9318	3.4266	6.82703	8.45165	10.9695	10.8364	19.155	16.1505	11.5824	6.91152	6.60062	8.53355	4.44141	8.18859	6.96474	11.7304	14.2783	16.2631	4.36379	13.3444	16.0146
TRIREDRAFT_105860_EGR49725_predicted_protein	238.079	243.574	270.545	103.509	140.906	162.896	227.06	232.768	258.033	426.325	234.452	230.273	358.42	303.737	327.415	189.738	432.129	387.012	125.361	207.945	230.034	502.79	400.755	372.575
TRIREDRAFT_105863_EGR49907_predicted_protein	2.92906	7.92912	7.14253	3.43362	6.10955	2.31856	23.4217	12.0359	9.34208	4.73114	4.99893	10.2059	2.81671	5.12381	4.90451	4.07259	3.33716	3.7567	8.10269	11.6379	12.6916	3.86611	5.09844	5.32781
TRIREDRAFT_105864_EGR49727_predicted_protein	0	3.19458	3.96414	1.97625	2.26055	2.00171	4.75786	3.71111	5.13253	0	1.07895	3.8549	0	2.76475	1.53973	1.56268	0.960369	0.360368	1.04931	5.02372	1.21746	2.00266	2.93446	4.02475
TRIREDRAFT_105866_EGR49908_predicted_protein	30.3099	27.771	14.6197	13.9695	12.5054	6.15191	86.6382	10.9493	13.5205	17.8884	16.5798	33.5112	29.1473	12.2357	12.0669	10.806	7.96914	13.2904	22.5741	26.6333	26.9401	15.3871	17.1353	7.42164
TRIREDRAFT_105867_EGR49729_predicted_protein	0	0	0	0	0	0	0	0	0	0	0	0	0	0	0	0	0	0	0	0	0	0	0	0
TRIREDRAFT_105868_EGR49909_predicted_protein	0	0.474912	0	0	0	0	1.23779	0.38619	0	0.531318	0	0	2.53059	1.72625	1.20172	0	0.99939	0	2.54787	0.653481	1.26693	0	0	0
TRIREDRAFT_105869_EGR49910_cell_wall_protein	0	0	0	0.581771	0	0	72.4821	1.96646	3.88521	1.80363	5.71717	7.78154	6.44281	0	0	0	0	0	21.0049	5.54583	3.22558	1.76863	6.04693	6.0933
TRIREDRAFT_105870_EGR49911_predicted_protein	9.87937	2.13952	2.06493	1.02944	2.35506	2.08539	13.9409	5.21946	10.8852	1.59576	3.93419	2.58176	0	1.7282	0	1.22101	0.75039	3.37891	2.18635	8.83196	3.80509	0.521597	8.40714	9.88355
TRIREDRAFT_105874_EGR49913_predicted_protein	0.991298	0	0.345326	0	0	0	0.466278	0	0	1.20089	0.281969	0.863513	0	0.43352	0.301793	0.612582	0	0.282533	0.274224	0.492333	0	0.261686	0	0
TRIREDRAFT_105880_EGR49733_predicted_protein	0	1.43772	0	0	0	0	1.24907	0.779418	0	0	0	0	0	1.16132	0.808447	0	0	0	0	0	0	0.701008	0.513586	0.603778
TRIREDRAFT_105882_EGR49918_predicted_protein	1.2953	2.33762	1.80491	0.337427	0.771936	0	4.87416	1.14055	1.87785	1.04611	0.36844	0.564162	0	1.13293	1.18303	0.40022	0.491922	0.738354	0	0	4.9889	0	0	0
TRIREDRAFT_105884_EGR49736_predicted_protein	0	0	0	0.677867	0	0	0	0	0	0	0	0	0	0	0	0	0	0	0	0	0	0	0	0
TRIREDRAFT_105888_EGR49920_predicted_protein	0	0	3.28829	0	0	1.24533	3.33002	4.84849	2.73695	1.90586	4.69873	2.05565	2.26933	1.03202	3.59219	0	0	0	4.56966	3.5161	11.3614	1.86888	3.65124	6.43867
TRIREDRAFT_105891_EGR49922_predicted_protein	18.4776	20.6142	19.8956	19.2538	22.0235	24.8204	24.4937	29.0889	30.6842	27.1324	21.5012	21.9487	29.0762	23.5075	25.0584	17.1276	8.29321	10.5327	37.639	36.7079	39.6273	11.0858	14.2946	22.1519
TRIREDRAFT_105894_EGR49924_predicted_protein	9.71472	1.75322	1.6921	0	5.78952	2.5633	2.28476	2.85137	1.40839	0	4.14495	4.23121	9.34208	21.2425	25.1393	3.00165	1.84471	4.15324	21.4991	16.887	9.35419	1.28226	5.63661	2.20882
TRIREDRAFT_105904_EGR49928_predicted_protein	1.78252	0.643382	0	0.928699	0	0	6.70756	4.70869	4.65156	0	1.01405	0.77637	1.71414	0	1.62802	0	0.676957	0.508041	6.90339	6.19708	6.86546	0.941108	3.44747	3.24231
TRIREDRAFT_105911_EGR49934_predicted_protein	20.4122	27.8332	31.6034	21.2697	14.868	29.9217	19.2027	23.2991	27.6198	27.4756	31.6113	34.5741	43.6206	47.6096	47.6433	34.338	33.5923	38.7851	57.094	63.08	43.6771	32.9296	49.1284	49.5051
TRIREDRAFT_105912_EGR49935_predicted_protein	0	0	0	0	0	0	0	0	0	0	0	0	0	0	0	0	0	0	0	0	0	0	0	0
TRIREDRAFT_105917_EGR49937_predicted_protein	5.91759	7.74263	6.95736	6.55157	4.40827	5.85525	28.5305	19.1056	21.662	6.57135	12.4138	8.69869	13.5152	14.557	13.0613	7.77078	8.14668	8.01132	24.3502	21.6752	20.2991	8.20126	11.1588	13.1184
TRIREDRAFT_105924_EGR49942_glycosyltransferase_family_1	0	0	1.65419	0	0	0	0.558394	0	0.344209	0	0.337674	0	0	1.03833	1.44565	0	0.450845	0	0.985195	0.589597	1.71462	0.313383	0.918388	0
TRIREDRAFT_105931_EGR49754_glycoside_hydrolase_family_20	0	0.307432	0.59343	0	0	0	0	0.749995	0.246966	1.37579	0.72683	0.370978	0.819081	1.48997	1.81517	1.84222	0.323475	0.971045	0.706864	2.11514	0	0	0.329466	0.387324
TRIREDRAFT_105938_EGR49949_predicted_protein	15.6269	14.1009	15.7869	18.7259	11.1755	19.7917	52.9232	23.3919	23.5613	20.1929	20.0024	32.67	27.0494	18.4519	15.6997	18.8307	13.6498	17.8155	33.7185	34.1492	33.8556	22.2763	21.7606	28.4245
TRIREDRAFT_105956_EGR49767_glycoside_hydrolase_family_13	6.28107	3.17393	2.18806	2.29072	6.73781	3.31461	13.5904	4.42454	6.19206	4.05817	12.8636	10.3957	2.41605	3.29625	1.91222	1.94072	4.7708	3.58038	14.5953	23.0845	27.2159	3.97943	22.3521	22.2786
TRIREDRAFT_105968_EGR49961_predicted_protein	32.7287	20.2511	18.4593	25.1717	17.6472	15.6265	100.432	43.4567	33.4398	25.803	35.4648	25.1158	41.9644	38.8499	28.4686	26.0036	31.3699	19.9889	50.8736	41.7983	40.5181	30.0337	29.5394	34.0182
TRIREDRAFT_105969_EGR49962_predicted_protein	6.67423	8.03	4.65004	2.3182	3.97753	1.17403	3.13937	0	5.80557	5.39024	3.7969	1.93796	8.55763	15.567	12.1915	3.43701	5.91433	3.17041	1.23087	4.41973	4.28436	3.52377	3.4422	3.03502
TRIREDRAFT_105970_EGR49963_predicted_protein	95.0548	128.821	138.7	75.2203	66.2678	69.0907	58.2087	111.598	128.445	42.0052	57.1365	54.6803	131.077	183.535	176.908	71.4855	61.3011	59.8066	74.4201	66.8059	75.9848	62.4954	42.3179	57.9051
TRIREDRAFT_105975_EGR49774_predicted_protein	2.26803	3.27449	3.16034	0.590826	1.35164	0	3.20045	6.6569	2.63046	4.57926	1.93538	3.95133	0	4.95933	4.1429	0	2.58403	1.29284	0.627407	5.63214	3.27579	0.598721	4.38646	4.12543
TRIREDRAFT_105977_EGR49966_predicted_protein	3.27462	15.3653	17.1111	0.853046	0	3.45613	10.782	11.5336	20.8885	2.64465	14.9032	24.2463	9.44704	11.4566	17.9448	10.1179	26.1161	43.8657	8.15276	6.50544	12.6124	19.8822	101.332	132.529
TRIREDRAFT_105978_EGR49967_amino_transferase	1.32775	2.87544	1.85013	1.03765	0	2.10202	4.37176	3.11767	3.46483	2.6808	1.51069	0.578298	1.27682	1.74198	1.61689	1.64099	2.01699	1.51371	2.57108	1.97831	5.75315	0.350504	2.05434	3.01889
TRIREDRAFT_105979_EGR49775_predicted_protein	2.63748	0	3.67515	0	6.28726	1.39184	6.20298	3.09651	12.2358	0	2.25065	1.14875	2.53631	3.46031	4.0148	0	1.00165	0	2.91844	2.61984	5.0792	1.3925	1.0202	3.59808
TRIREDRAFT_105980_EGR49776_fungal_specific_transcription_factor_domain-containing_protein	11.4624	6.4357	5.76768	2.6542	6.07204	7.39305	28.156	19.4383	19.2025	3.08575	5.79629	3.32827	3.67423	11.6965	7.36699	5.50922	6.28786	3.99292	13.388	17.7111	15.9423	6.72416	7.38958	10.4247
TRIREDRAFT_105983_EGR49969_predicted_protein	0	0	0	0	0	0	0	0	0	1.70561	0	0	0	1.84717	0	0	0	0	0	0	2.03352	0	0	0
TRIREDRAFT_105984_EGR49777_predicted_protein	4.30172	32.606	31.4693	19.6106	32.0453	27.2409	66.7724	54.9231	48.0204	39.0842	61.7919	48.7136	16.5469	29.1594	25.5377	21.9309	47.377	41.6856	29.1547	37.3883	52.8115	38.042	71.5495	58.6846
TRIREDRAFT_105989_EGR49779_predicted_protein	0	0	0.4348	0.325144	0.743836	0	0	0.366343	0	0.504013	0.355028	0.543625	0	0	0.379987	0	0	0	1.03583	0.619897	0	0	0	0
TRIREDRAFT_105994_EGR49783_predicted_protein	59.9349	61.8083	52.3117	41.8638	52.9888	48.3116	246.599	97.6232	92.4285	72.6069	93.4838	99.2543	116.538	95.3391	95.2437	54.9455	73.2881	83.1586	169.625	182.2	195.962	69.0247	112.86	127.588
TRIREDRAFT_106009_EGR49978_fungal_specific_transcription_factor_domain-containing_protein	4.6797	7.03789	8.42276	4.46993	4.18333	4.5275	31.5505	24.2659	23.2931	1.88971	5.10261	6.11469	9.0004	4.77529	6.88604	3.13286	1.77724	2.88985	12.0825	13.1705	13.5181	3.2943	5.73214	5.67476
TRIREDRAFT_106014_EGR49792_Golgi_membrane_sorting_nexin	83.269	66.1213	62.3659	60.7369	49.6245	48.3364	109.669	48.8807	43.4589	68.931	45.0023	56.2147	88.0824	65.5482	81.1219	55.3162	34.7859	48.6522	107.112	88.9154	80.1788	45.0623	40.2615	41.6521
TRIREDRAFT_106016_EGR49980_predicted_protein	3.99235	9.12634	10.6625	5.20008	5.5516	9.83182	17.5269	7.81198	10.8041	9.6729	8.32775	10.4331	1.27974	10.4757	12.5595	6.99015	8.59179	6.82724	10.6759	23.1329	23.7058	8.7826	8.7509	9.68251
TRIREDRAFT_106018_EGR49981_predicted_protein	7.52107	10.18	7.86007	4.89814	6.72332	10.9147	12.3819	10.4857	7.63256	10.6298	9.62698	10.6463	10.8489	13.9789	16.6005	1.7429	6.42672	6.43082	18.2049	25.2138	27.1573	1.98543	8.00034	6.84022
TRIREDRAFT_106023_EGR49796_predicted_protein	25.5277	13.0531	21.4909	9.97504	3.80334	7.85828	33.0207	31.2194	37.0088	18.8986	18.1531	24.0901	18.4114	13.9549	14.8958	15.1178	8.88691	4.8505	37.6627	28.5266	32.7738	11.2315	13.9887	21.2821
TRIREDRAFT_106024_EGR49797_predicted_protein	0	1.82416	0.586855	0.877701	2.00793	1.77801	3.96202	5.93349	1.46538	2.04081	2.39592	0.733737	0	3.68367	2.05149	0.520518	3.19892	1.44043	1.86409	4.18341	0.811057	2.66829	3.25815	1.53213
TRIREDRAFT_106029_EGR49985_predicted_protein	8.53594	5.28166	6.37192	5.71791	5.08703	4.50454	9.75087	6.44243	8.48569	2.95449	4.16229	9.56007	2.34529	9.59911	9.65232	9.04264	13.8932	13.5545	6.40926	10.2957	7.63208	13.5201	8.0186	16.081
TRIREDRAFT_106035_EGR49801_predicted_protein	7.83445	12.4422	13.1001	3.26542	10.2717	9.92244	14.0034	15.1767	11.8123	14.5527	8.91387	7.50699	9.04072	24.6687	21.4662	6.77793	10.7112	9.82487	12.1366	35.0192	23.3855	9.09991	11.5156	8.55028
TRIREDRAFT_106037_EGR49803_predicted_protein	9.00205	7.85225	10.9758	7.71914	6.92954	7.12577	9.70362	17.5046	19.2498	1.51463	7.89514	11.109	15.1493	7.54559	9.36373	9.38741	6.55263	7.37641	14.2152	7.26525	9.75147	5.24786	6.52889	10.4045
TRIREDRAFT_106039_EGR49990_ribosomal_protein_S28	1057.52	1094.01	736.788	1277.64	1622.72	623.98	1026.18	848.079	702.585	1721.59	1058.74	685.457	544.51	524.386	474.056	535.152	426.918	484.149	515.979	880.883	898.002	375.885	463.812	408.948
TRIREDRAFT_106041_EGR49804_predicted_protein	0	0	1.20149	0	0	0	0	0	0	0	0	0	0	0	0	0	0	0	0	1.71297	0	0	0	0
TRIREDRAFT_106043_EGR49992_predicted_protein	75.3386	93.0278	74.5905	17.56	11.8154	18.8324	3.73022	33.7509	36.7906	32.0237	13.5345	18.9973	122.019	157.801	132.789	95.5628	225.883	222.636	32.9068	116.191	93.5419	286.808	139.573	119.006
TRIREDRAFT_106048_EGR49995_predicted_protein	9.45216	13.931	7.13425	9.23365	8.44957	17.0425	31.1222	18.4954	18.7278	3.18073	18.1482	28.4749	14.3918	18.6015	18.225	11.6821	9.57254	14.817	32.9024	29.7316	24.6496	7.27769	20.109	22.5658
TRIREDRAFT_106049_EGR49996_predicted_protein	0	0.31637	0.305341	0	0	0	0	0.257267	0	0	0.24932	0	0	0	0.266848	0	0	0	0.242472	1.30598	0.421993	0	0.339044	0
TRIREDRAFT_106051_EGR49809_predicted_protein	2.24762	0.811257	1.82694	0.97585	0.446493	1.97684	4.22887	5.7174	5.21358	0.907612	3.40973	4.56841	2.16141	3.93177	2.96517	1.15745	1.70718	2.77594	3.31606	3.34888	2.16421	0.988889	6.0858	7.83593
TRIREDRAFT_106055_EGR49811_predicted_protein	0	0.421615	0.813835	0	0	0.924636	0.824163	1.19998	0.508036	0.471691	0.33226	0.508763	0	0	0.533429	0.36092	0.443617	0.998775	0.646267	1.16029	0.843564	0.308359	0.225916	1.06236
TRIREDRAFT_106064_EGR49818_predicted_protein	53.5622	6.25472	7.68304	2.05192	3.75537	5.81938	22.9711	12.4844	14.6168	4.45302	4.48103	5.48914	18.1792	13.7789	11.9901	2.92053	3.5897	2.69399	19.1749	18.7779	15.9274	4.15868	6.70299	12.1784
TRIREDRAFT_106067_EGR49820_predicted_protein	104.086	110.828	101.526	111.17	93.0459	68.6597	156.669	88.5962	79.9764	126.093	137.672	95.2023	105.098	95.5911	102.987	53.0649	84.9883	86.0314	136.769	211.95	167.874	89.3002	112.732	127.796
TRIREDRAFT_106081_EGR50004_predicted_protein	8.89898	8.29767	15.2418	7.92052	10.6068	10.1749	11.8598	14.148	10.536	4.49187	12.6563	18.0876	14.9758	12.9725	16.7069	10.5402	6.4776	10.9908	22.5659	16.2057	16.0664	7.04754	9.46606	12.4773
TRIREDRAFT_106082_EGR50005_predicted_protein	4.58963	1.65658	1.59883	2.39122	1.3676	0	4.31766	6.73552	2.66152	0	1.95824	2.9985	0	0	3.49319	2.12716	2.61455	1.30811	10.7919	11.3973	13.2579	0.605792	4.43827	0
TRIREDRAFT_106089_EGR49826_predicted_protein	0	0	1.21588	0	2.08007	1.84189	1.64175	2.04889	0	0	0	1.5202	0	0	0	0	0	0	0	1.73349	0	0	0	3.17436
TRIREDRAFT_106107_EGR49834_predicted_protein	0	0.684182	0.330166	0.493796	0.564831	0	0.445807	0.278183	0.274808	0	0.26959	0	0	0.414487	0	0.292844	0.719886	0	0.262185	0	0.912604	0.750591	0	0.43099
TRIREDRAFT_106108_EGR50020_predicted_protein	7.05456	4.1377	5.83659	4.82403	4.20419	3.72279	14.1026	9.31764	9.71597	0	6.27072	8.06555	8.47995	5.01335	8.05389	5.99422	3.34894	5.52927	12.1969	8.75922	8.0664	4.65571	3.41096	4.41096
TRIREDRAFT_106111_EGR50022_predicted_protein	32.2446	17.0099	19.8732	10.3382	5.9127	9.16242	29.1672	14.5602	15.8219	2.00318	11.2884	12.9637	11.9261	16.2708	14.3474	9.96293	6.59385	7.06934	21.2704	12.3188	23.883	3.92863	2.87827	9.02328
TRIREDRAFT_106113_EGR50024_coatamer_complex__gamma_subunit	79.9165	76.4624	77.7739	101.283	77.4876	110.453	90.6944	159.354	152.455	100.655	103.015	111.052	89.6595	72.1181	74.1484	68.3946	54.438	57.4855	95.9741	93.2423	90.0811	58.2668	70.4116	81.6231
TRIREDRAFT_106116_EGR50025_predicted_protein	1.90174	0.343207	0.331243	0	0	0.501787	27.283	15.9081	16.2666	0.383971	8.38456	14.081	5.48637	2.91088	3.7633	0.2938	0.722235	0.271011	21.8323	15.1121	20.6006	0.251013	8.45951	6.91834
TRIREDRAFT_106118_EGR50027_predicted_protein	4.56269	6.99914	7.94723	2.97147	6.11809	3.00974	23.6077	19.7531	18.5213	4.14553	9.40928	7.94905	10.9692	5.48729	10.418	3.87689	4.76519	2.60085	6.94199	14.163	14.2784	2.71006	6.61832	5.70576
TRIREDRAFT_106120_EGR49836_predicted_protein	7.77177	5.04927	4.33177	0.404913	0	1.64051	136.72	88.0504	110.418	15.0639	35.8124	47.3896	26.9052	14.2749	19.8749	2.88159	1.77092	2.21506	37.4085	64.8462	55.3768	0.820646	27.6569	28.2729
TRIREDRAFT_106129_EGR49840_predicted_protein	0	3.65889	0	0	0	0	19.0728	13.389	13.2266	2.04673	7.20861	4.41518	0	11.083	7.7154	3.13216	5.77474	2.88921	1.40212	10.0693	4.88045	0	11.7634	4.60972
TRIREDRAFT_106130_EGR50033_predicted_protein	8.69975	8.16423	6.06125	3.62608	3.62925	6.42737	49.1053	36.2592	36.3238	9.83652	19.7968	19.7036	10.0392	12.5553	11.3888	16.9347	13.5462	17.8527	29.1201	31.9738	34.3452	19.7506	22.2099	38.7698
TRIREDRAFT_106131_EGR49841_predicted_protein	0	0.508793	0.491056	0.734424	1.68015	0.371941	2.32068	2.27558	2.45233	0.853835	1.80433	1.84188	0	0.924702	3.21864	1.30664	1.60603	0.401764	1.55979	1.75025	2.37531	0.930297	2.18103	1.92304
TRIREDRAFT_106138_EGR49846_predicted_protein	0	0.281641	0.815469	1.21962	0.465022	0	1.10109	0.229026	1.35748	0.315092	0	0	0	0.341244	0.475111	0.241097	0	0.222396	1.07927	0	0	0.205986	0.301826	0.354831
TRIREDRAFT_106145_EGR50037_predicted_protein	5.26702	2.53477	4.89282	5.94563	3.1389	0.926493	21.4713	10.8215	5.09056	9.21645	8.98905	6.11742	8.44164	9.9814	9.62101	4.33974	4.00057	3.50273	19.4269	12.2075	25.3577	6.48854	9.50753	17.5641
TRIREDRAFT_106147_EGR50038_predicted_protein	52.8951	70.7526	83.4608	77.8124	83.4433	87.0244	60.0055	32.877	35.1847	45.232	37.1718	42.011	47.874	50.3469	48.3105	33.6484	29.5416	30.1516	46.4795	61.8133	74.9001	32.0337	51.7525	42.4471
TRIREDRAFT_106148_EGR50039_predicted_protein	12.3361	8.90523	9.66913	8.03398	5.51383	11.3924	14.5064	7.24158	14.3074	6.22682	8.77238	5.37297	11.863	5.39491	10.328	0.952906	4.68497	1.75798	13.6502	13.7853	14.8479	4.07067	7.1576	8.41456
TRIREDRAFT_106150_EGR50040_predicted_protein	40.3534	53.4057	40.6104	26.2804	45.4255	21.2951	114.941	53.2987	39.6516	107.729	63.7684	51.751	64.6759	62.747	67.5691	24.9368	41.7188	46.0051	100.467	121.364	138.154	29.5906	73.7095	65.2452
TRIREDRAFT_106151_EGR49852_predicted_protein	0	0	0	0	0	0	0	0	0	0	0	0	0	0	0	0	0	0	0	0	0	0	0	0
TRIREDRAFT_106152_EGR50041_predicted_protein	0	0.637533	1.23062	0.460128	1.05264	2.79632	0	1.03686	0	0.713254	0.502418	0.769312	0	0.772453	0.53774	0.545755	0	0	0	0.877249	0	0	0	0
TRIREDRAFT_106154_EGR49853_predicted_protein	0	0	0	0	0	0	1.07308	0.334799	0	0.460614	0	0.496816	1.09692	0	0	0	0	0	0.315545	0	0	0	0	0
TRIREDRAFT_106155_EGR49854_predicted_protein	3.10044	5.03584	6.48038	3.63452	0.92386	5.72651	6.56262	4.55006	4.94435	0	3.52762	2.70078	7.45378	6.77951	6.60733	6.22683	3.53242	4.86017	6.86143	12.3188	7.46345	5.32001	4.79711	13.3939
TRIREDRAFT_106160_EGR49857_predicted_protein	1.79902	10.3894	8.14714	4.21784	5.36067	2.84811	18.6166	5.28032	10.4325	4.35878	2.55861	4.70135	13.8401	18.0954	15.3355	9.44965	23.9129	24.6118	7.46498	14.2959	19.921	13.2975	16.7011	13.0893
TRIREDRAFT_106161_EGR50045_predicted_protein	10.6951	13.1893	12.1086	6.96524	7.43608	7.9956	4.61145	7.58622	9.0447	7.19798	5.32379	8.92825	10.2849	8.57494	8.68277	7.71067	5.41566	11.685	3.4517	7.08237	10.7273	12.4697	9.30816	14.5904
TRIREDRAFT_106164_EGR49860_predicted_protein	62.3881	90.7169	73.2725	60.3654	107.292	60.2022	7.546	161.142	176.759	165.554	81.6314	90.0589	44.5677	37.4179	52.0966	77.1067	92.0662	95.5118	11.3413	12.3942	19.7382	70.5831	81.3602	84.3
TRIREDRAFT_106168_EGR49864_predicted_protein	0	0	0	0	0	0	0	0.655488	0.647535	0	0	0	0	0	0	0	0	0	0	0	0	0	0	0
TRIREDRAFT_106171_EGR50046_predicted_protein	6.04024	4.63285	4.47135	1.57349	2.24981	1.59376	35.5144	33.9062	33.9327	17.9884	47.8924	84.1858	156.105	156.182	150.33	2.0996	2.58068	3.4431	524.877	385.114	369.684	2.5911	107.475	100.599
TRIREDRAFT_106178_EGR50050_predicted_protein	0	0	0	0	0	0.404731	0.360752	0.225108	0.889509	0	0.218155	0	0	0.670815	0.933969	0	0	0	0	0	0.738489	0.404924	0	0
TRIREDRAFT_106181_EGR50052_predicted_protein	0	0	0	0.389339	0	0	1.40601	0	0	0.603523	0.850246	1.30191	0	0	0	0	0	0	0.413445	0	0.719553	0	0	0
TRIREDRAFT_106205_EGR49253_predicted_protein	15.2126	14.7386	13.9459	10.8459	13.8376	11.4081	14.3112	14.3352	14.1613	7.11295	8.65429	8.36944	9.23942	6.65286	12.6753	2.96867	4.56109	7.7588	9.30251	11.9296	12.7207	5.91812	7.12318	7.28183
TRIREDRAFT_106219_EGR49485_predicted_protein	19.4294	10.5193	15.2289	5.06141	34.7371	10.2532	11.4238	24.2367	29.5762	27.4603	23.488	8.46243	9.34208	10.6212	20.703	13.5074	14.7577	22.1506	5.37479	16.887	18.7084	7.69356	24.4253	15.4618
TRIREDRAFT_106223_EGR49262_predicted_protein	70.0827	32.0823	29.1775	26.2718	18.3363	19.8449	118.995	42.6451	38.6584	12.4244	58.3453	58.8151	60.8194	59.0553	60.886	56.5121	67.5131	68.6929	156.042	66.2181	92.9933	56.8556	67.4409	59.852
TRIREDRAFT_106229_EGR49264_predicted_protein	0	0	1.60727	0	0	0	0	0	1.33778	0	2.62477	0	0	2.01775	0	1.42559	1.75223	1.31501	2.55267	0	2.22131	3.65393	0	0
TRIREDRAFT_106234_EGR49490_integral_membrane_protein	5.68564	6.15653	7.04226	3.45595	3.38838	4.66727	11.5889	10.0128	7.8764	4.33673	7.18777	10.4557	7.89756	4.97295	8.46241	4.09908	4.31854	3.78113	8.56315	8.78516	9.12439	3.66889	3.66542	4.88367
TRIREDRAFT_106236_EGR49491_predicted_protein	0	1.4312	0	1.03294	0	0	5.59534	2.32765	1.14971	3.20237	0	0	0	0	1.20717	0	0	0	3.29068	3.93867	5.72705	0	3.06754	1.80312
TRIREDRAFT_106237_EGR49268_predicted_protein	11.6577	12.2406	7.75289	8.55838	7.57901	3.91485	9.96987	10.2649	10.755	14.1224	7.83772	10.1549	9.17222	8.3425	11.6152	2.94708	3.21985	3.02054	12.02	27.3702	13.7762	3.35719	5.73909	4.33732
TRIREDRAFT_106242_EGR49271_predicted_protein	3.74443	4.05455	6.95681	2.27601	3.71918	3.29331	5.28382	5.49515	3.98089	4.53612	4.61536	3.80538	2.40053	3.82092	4.55985	2.69956	4.74015	3.20164	0.690551	0.619897	3.60547	1.31795	4.34514	2.27031
TRIREDRAFT_106244_EGR49273_predicted_protein	4.15751	4.80196	5.21388	1.73286	3.96429	1.75518	8.60453	5.3692	4.58078	3.35769	4.49381	4.3459	1.59921	5.81819	5.06288	1.54151	4.42098	2.60688	2.76023	5.78158	3.6029	2.19502	3.85959	4.15927
TRIREDRAFT_106245_EGR49274_catalase	1.11663	0.806077	0.388988	0.290886	0	0	2.10093	1.96646	1.61884	0.450908	0.317621	0.972693	1.0738	1.95333	0.679901	0.345018	0.848142	1.27302	1.23558	3.88208	3.22558	1.47386	1.7277	2.53888
TRIREDRAFT_106248_EGR49276_predicted_protein	1.18713	3.42788	0.827095	0	2.12243	1.25294	17.3102	20.2093	17.8989	8.1494	8.44185	9.824	5.70799	4.67248	1.44565	0.366801	0.90169	2.0301	63.0525	22.4047	21.7185	0.94015	9.64307	8.09752
TRIREDRAFT_106249_EGR49494_predicted_protein	5.52122	5.12442	3.02242	3.08205	0.940112	3.74609	8.16207	2.54656	3.88784	5.73306	2.91661	3.77889	6.06793	3.79432	3.12166	1.46224	1.49773	2.69764	6.98213	2.74214	7.215	2.49859	2.44075	2.86938
TRIREDRAFT_106250_EGR49277_predicted_protein	13.1477	15.8185	22.3917	18.6473	14.8003	18.502	11.6815	18.8662	23.2967	10.0285	32.8272	39.4489	23.882	13.4163	23.5716	27.534	27.1852	32.4765	18.9936	12.3342	32.3528	28.9232	52.5518	55.8018
TRIREDRAFT_106251_EGR49495_predicted_protein	0	0	0	0	0	0	1.33093	0	0	0	0	1.23239	0	0	0	0	0	0	0	0	0	0	0	0
TRIREDRAFT_106252_EGR49496_predicted_protein	0	0	0	0	0	0	0	0	0.657614	0.915852	0	0	2.18103	0.991866	0	0	0	0	0	2.25286	0	0.598721	0	0
TRIREDRAFT_106253_EGR49278_predicted_protein	0	1.65658	0	0	0	0	0	0	0	0	0	0	0	0	0	0	0	0	0	0	4.4193	0	0	0
TRIREDRAFT_106258_EGR49280_predicted_protein	0	0	1.51531	2.2663	2.59232	0	20.4606	2.55347	2.52249	3.51304	1.2373	5.68372	0	0	0	0	0	2.47955	0	4.32078	2.09422	4.59317	13.4606	0
TRIREDRAFT_106259_EGR49281_cutinase_transcription_factor_1_beta	0	0	0.640542	1.19749	1.09581	0.485167	5.62181	1.07938	1.06629	1.48501	3.39964	9.61033	0	0.804131	0.279896	0.284068	1.04747	1.04814	1.01731	2.28306	1.32788	1.2135	2.84497	3.76266
TRIREDRAFT_106267_EGR49504_predicted_protein	0	0	0	0	0	0	0	0	0	0	0	0	0	0	0	0	0	0	0	0	0	0	0	0
TRIREDRAFT_106270_EGR49506_predicted_protein	0	0	0	0	0	0	10.7518	8.94548	7.73233	1.53839	3.25094	8.2965	0	0	1.15983	0	0	0	54.8017	158.937	108.215	0	4.42087	6.92964
TRIREDRAFT_106272_EGR49286_polyketide_synthase	1.56149	1.36876	1.94271	0.581103	1.3294	0.47087	5.77093	7.33303	8.79637	1.53133	2.03044	2.13747	4.07576	2.34131	1.83362	0.275697	1.0166	1.33514	5.61545	6.53656	6.44376	1.00108	3.19257	2.53596
TRIREDRAFT_106274_EGR49508_predicted_protein	0	1.50276	1.45037	0	1.24061	1.09856	3.91674	1.83302	0.603595	0	1.77641	0.906689	4.00375	1.82078	1.26753	0.643211	0	0	0.57587	1.0339	4.00894	0.54954	3.22092	1.89328
TRIREDRAFT_106276_EGR49288_hypothetical_protein	0	3.0554	3.37015	0.630051	0	1.9145	10.8076	6.74391	5.25955	1.95331	2.40785	1.58012	4.65166	3.17315	4.41794	1.4946	2.29632	0.689334	3.01077	3.60364	8.15095	1.27694	2.80661	2.74957
TRIREDRAFT_106283_EGR49289_predicted_protein	3.51664	6.02916	5.51272	5.03851	4.71545	3.71156	5.37591	4.64477	4.84333	4.26016	9.25268	9.18997	8.45437	8.45854	11.7767	4.88957	5.00826	4.25973	7.53929	9.16943	16.5074	2.55292	8.1616	5.19723
TRIREDRAFT_106287_EGR49515_predicted_protein	28.204	25.4499	22.9252	15.9189	16.8083	2.48061	59.6986	13.797	10.9037	49.3526	36.1012	28.6631	45.2036	37.003	37.2081	18.8814	24.9928	22.7758	46.8126	32.6846	42.9991	9.92717	18.1826	17.1006
TRIREDRAFT_106294_EGR49519_predicted_protein	26.256	1.89537	3.65859	4.10384	3.12947	0	32.1102	0	1.52258	4.24097	4.48103	9.14857	25.2489	6.88945	14.3882	3.24503	5.98284	4.48999	43.5793	13.0402	27.8098	0	6.09363	7.16375
TRIREDRAFT_106296_EGR49520_predicted_protein	0	0	0.521984	0	0	0.790734	0	0	0.434465	0	0.426216	0.65263	0	0.655295	0	0	0.569062	1.2812	0.829016	0	0.721403	0	0	0.681385
TRIREDRAFT_106297_EGR49521_amino_acid_permease-like_protein	0.957901	4.84043	4.17116	0.873374	2.56889	1.011	17.7975	10.8244	7.91568	1.16043	5.4494	5.42374	3.68463	9.63504	9.04039	2.81174	2.54652	2.32063	14.3092	13.3209	13.8353	1.39078	4.63156	5.88051
TRIREDRAFT_106306_EGR49524_predicted_protein	11.8152	14.2153	21.9515	17.4413	18.7768	18.7051	29.6402	20.8073	18.271	28.6266	33.6077	42.8839	34.086	31.0025	34.7714	18.2533	32.9056	25.8174	31.595	41.0766	45.5069	15.5951	30.4681	35.8187
TRIREDRAFT_106308_EGR49299_predicted_protein	0.757975	0	0.264047	0	0	0.399994	0	0.222474	0.219775	0	0.215602	0.660268	0.728901	0	0.23076	0	0	0	0.20968	0.376453	0.364923	0.200093	0.586383	0.34468
TRIREDRAFT_106309_EGR49525_predicted_protein	23.9243	15.7005	12.8802	15.2975	16.8501	19.5117	20.4606	18.5126	17.6574	13.1739	16.0849	19.893	20.9151	20.9254	19.8643	8.06414	13.2158	9.2983	27.0745	30.2454	31.4133	12.0571	16.8257	15.8244
TRIREDRAFT_106314_EGR49302_predicted_protein	6.08226	0.365889	0.353134	0.264073	0.604124	1.0699	6.67548	1.48767	0.58785	0.409346	0.288344	0.441518	15.5972	1.32996	1.85169	0.313216	0	0.577842	6.16932	1.51039	1.46413	0	1.17634	0
TRIREDRAFT_106315_EGR49527_predicted_protein	83.9853	85.5117	87.3341	51.2672	78.4387	48.2892	32.4289	94.1872	102.131	36.9512	30.6637	22.9305	55.4497	61.9458	53.427	50.3503	45.7012	40.014	14.9107	23.6574	30.1748	44.6723	40.729	37.0512
TRIREDRAFT_106321_EGR49529_predicted_protein	11.8956	19.0145	23.6795	20.3637	22.2804	17.0388	55.9534	26.9342	23.6511	15.0969	25.1356	17.0235	24.5127	31.2134	30.5242	16.2772	18.0706	21.3111	47.95	39.668	45.8164	14.3553	24.9785	33.2289
TRIREDRAFT_106330_EGR49309_predicted_protein	32.8693	49.4328	39.3127	89.9066	79.0074	106.386	1145.13	127.99	127.708	160.603	105.961	115.006	68.4851	54.1443	56.7053	89.7111	92.7902	95.868	68.4982	69.1081	85.9812	77.2248	100.018	90.1798
TRIREDRAFT_106331_EGR49310_cis-Golgi_transport_protein_particle_complex_subunit	5.93769	9.52512	9.30798	6.53085	8.45329	8.00758	13.8094	11.0376	9.27768	9.05797	8.82004	7.47108	5.39271	8.51141	8.73713	3.46541	4.63526	4.98295	13.1404	10.6491	11.9111	4.26694	9.187	4.95016
TRIREDRAFT_106337_EGR49313_predicted_protein	23.9243	8.63525	15.1531	12.4647	7.77697	6.88647	27.6218	17.2359	15.1349	10.5391	19.7968	15.1566	27.1896	26.6323	17.8778	14.1122	15.6938	16.117	29.4811	25.9247	24.0835	15.5019	12.6193	24.7256
TRIREDRAFT_106340_EGR49314_predicted_protein	0	0	1.33587	0.998962	9.14135	0	5.41128	6.75325	3.33566	1.54851	4.3631	5.01065	0	0	0	1.18486	0	6.55775	4.24325	3.80911	3.69244	5.06155	2.96663	3.48761
TRIREDRAFT_106342_EGR49537_predicted_protein	1.2093	0.872971	3.37015	1.57513	0.720687	0.638165	5.11939	2.83954	4.20764	0.976656	1.37592	2.10683	2.32583	2.11543	2.9453	1.4946	0.918527	0.344667	3.01077	0.600606	1.74663	0.63847	0.467768	2.74957
TRIREDRAFT_106353_EGR49319_predicted_protein	0	2.64304	1.02036	0	0.872792	0.772853	1.37775	0.85971	0	1.77418	1.24973	1.27574	0	3.20238	0.891729	0.452511	1.66858	1.25223	2.43081	2.1821	2.11527	0.386611	1.69948	4.66184
TRIREDRAFT_106356_EGR49543_predicted_protein	11.8152	3.55382	4.11592	3.07788	7.04131	5.19587	12.0413	1.15596	2.28387	10.3374	6.72154	15.4382	11.362	26.6966	16.1867	10.3435	8.2264	10.6637	26.6923	25.4284	17.0651	4.15868	6.85533	12.5366
TRIREDRAFT_106357_EGR49320_predicted_protein	18.3009	19.4863	20.7196	14.5406	19.0863	17.3837	21.0901	22.2917	23.6132	20.6922	19.0004	20.7243	14.9591	19.2083	23.9577	8.19918	12.8579	11.4752	20.2504	31.3579	33.0407	6.52201	16.6355	14.1476
TRIREDRAFT_106362_EGR49322_predicted_protein	0	1.07559	0.207619	0	0.355185	0	0.560678	1.39945	0.691234	0.240669	0.67811	0.519167	0.573134	0.521288	1.08868	0.18415	0.679034	0.5096	0.329741	0.296004	0.286938	0.62933	0	0.542042
TRIREDRAFT_106370_EGR49325_predicted_protein	42.8106	32.0928	28.6796	30.0253	17.6629	13.9026	103.782	49.2949	55.3807	30.5853	37.4685	38.7264	53.8357	57.6067	43.1103	66.1381	33.7675	35.6662	70.1455	91.5907	61.8328	47.8131	29.2976	67.3878
TRIREDRAFT_106371_EGR49326_predicted_protein	0	0	0	0	0	0	0	0	0	0	0	0	0	0	0	0	0	0	0	0	2.13404	0	0	1.00783
TRIREDRAFT_106378_EGR49329_predicted_protein	0	2.65471	1.28108	1.43699	5.47904	0.970333	7.78405	5.93661	5.33144	3.71252	4.7072	5.60603	1.76822	4.02066	3.35875	0.568136	3.49156	3.14441	3.05193	5.47935	7.96729	2.42699	3.55622	7.52533
TRIREDRAFT_106391_EGR49556_predicted_protein	6.54925	7.09166	18.2518	8.53046	15.6122	13.8245	18.4835	24.9895	28.4843	23.8019	13.0403	5.70501	12.5961	14.3208	9.96933	20.2359	17.4107	13.0664	12.6821	9.75816	15.7655	13.8311	7.59992	8.93456
TRIREDRAFT_106405_EGR49340_extracellular_lipase-like_protein	0	2.3183	0	0.418298	1.91389	0	2.26588	1.8852	1.39675	0	2.74046	0.699374	0	1.40446	0.488854	0	1.21964	0.915314	2.66518	0.797499	2.31922	0.847775	1.86334	1.46038
TRIREDRAFT_106429_EGR49567_predicted_protein	0	2.00368	1.93383	5.78447	0	2.92948	7.83347	8.14678	3.21918	0	7.89514	9.67135	10.6767	7.28313	6.76016	0	4.21648	4.74656	12.2852	2.75707	8.01788	0	4.29456	10.0975
TRIREDRAFT_106437_EGR49569_predicted_protein	9.21034	2.37456	4.58356	1.02828	5.48894	8.33216	11.1402	8.49619	3.05204	5.31318	3.74262	3.43846	5.06117	6.905	6.0086	1.21963	1.99878	1.87505	4.36777	9.80221	5.06773	1.7367	6.10738	6.58159
TRIREDRAFT_106444_EGR49570_predicted_protein	0	0	0	0.985989	0	0	0	0	0	0	0	0	3.63977	3.31051	0	0	1.43743	0	1.04704	1.87982	1.82224	0	0	0
TRIREDRAFT_106445_EGR49571_predicted_protein	0	0	0	0	0	0	0	0	0	0	0	0	0	0	0	0	0	0	0	0	0	0	0	0
TRIREDRAFT_106450_EGR49574_predicted_protein	0	12.7507	22.5613	4.60128	14.0352	6.21405	47.08	38.0183	13.6571	4.75503	30.1451	25.6437	5.66186	5.14969	14.3397	12.7343	11.18	16.7808	16.2872	23.3933	31.1806	4.66276	15.9419	16.0642
TRIREDRAFT_106452_EGR49361_predicted_protein	5.47822	9.88656	10.6869	7.42086	13.0591	10.9856	9.79184	9.6475	8.57741	10.6184	8.10291	10.0213	7.37532	11.4997	13.0089	11.8486	17.4762	15.6137	6.36488	9.25069	16.8797	8.09848	16.9522	20.4275
TRIREDRAFT_106453_EGR49576_predicted_protein	0	0	3.07654	0	0	0	0	5.18431	2.56071	7.13254	0	0	0	3.86227	0	0	0	0	0	0	0	0	0	0
TRIREDRAFT_106457_EGR49579_predicted_protein	3.20265	8.66975	5.02051	2.50289	5.7259	5.9153	21.0901	17.3902	10.679	16.8124	9.56527	9.06689	16.9389	14.7063	16.5754	3.46345	10.3385	11.41	15.9472	22.2686	21.5866	3.80451	15.4852	1.45637
TRIREDRAFT_106467_EGR49365_predicted_protein	3.68913	2.66311	8.99597	4.80513	4.39711	3.89361	11.2792	12.4522	7.48764	5.21398	7.87016	4.82037	17.7381	17.7469	14.0391	6.83921	7.70574	12.0917	18.3695	27.4834	23.9775	8.27788	9.27543	10.0655
TRIREDRAFT_106470_EGR49366_predicted_protein	0	1.73873	0	0	0	0	2.26588	0	0	1.94524	0	2.09812	0	0	0	0	0	0	0	0	0	0	0	0
TRIREDRAFT_106471_EGR49367_predicted_protein	8.16172	10.5561	10.662	7.26433	6.89068	6.10166	25.5936	12.9759	12.2269	4.94368	9.4797	7.70209	10.4649	14.5748	12.4239	6.30452	5.42435	7.75401	21.6371	11.4851	14.4079	8.61822	8.94491	9.2786
TRIREDRAFT_106473_EGR49369_predicted_protein	3.72846	8.5231	9.52482	9.06521	4.44398	12.4612	14.0301	14.2265	11.171	9.53541	14.1406	9.74352	11.9515	14.1315	14.7563	4.60808	8.49588	7.08442	17.8778	20.9866	26.3274	4.26509	11.5376	18.085
TRIREDRAFT_106475_EGR49586_predicted_protein	0	0	0	0	0	0	0	0	0	0	0	0	0	0	0.572433	0	0.71408	0	0	0	0	0	0	0.855028
TRIREDRAFT_106476_EGR49370_predicted_protein	0	1.57005	3.03062	0	0	0.765163	1.36404	0.425578	0.84083	0.585507	0.412433	0.631525	1.39434	0.634104	0	0.448008	1.10132	0.413258	0	1.44026	1.39615	0.765528	1.12171	0.65935
TRIREDRAFT_106479_EGR49588_predicted_protein	0	0.615164	0	0.887966	0	0	0	0	0.494172	2.75291	0	0	0	0	0	1.05321	0.647266	0	0	0	0	3.59933	1.3185	0
TRIREDRAFT_106480_EGR49589_predicted_protein	0	0	0	0	0	0	0	0.38532	0	0.530122	0.373419	0	0	0	0.399671	0	0	0	0	0	0	0	0	0
TRIREDRAFT_106482_EGR49591_predicted_protein	0	0	0	1.46002	0	0	5.27253	1.64502	0	0	0	0	0	0	0	0	0	0	3.10084	0	0	0	0	0
TRIREDRAFT_106484_EGR49372_predicted_protein	2.28582	1.65009	3.18513	1.78638	1.36224	0	3.22555	3.35455	8.61603	0.923035	3.90113	0.99558	4.39627	6.99752	4.87129	3.53136	2.60429	2.60595	0.632328	4.54105	3.30148	1.20683	2.65252	1.03945
TRIREDRAFT_106486_EGR49373_trichodiene_synthase	0	0	0	0	0	0	0	0	0	0	0	0	0	0.830325	0.578026	0	0	0	0	0	0	0	0.734411	0
TRIREDRAFT_106487_EGR49374_predicted_protein	0	0	0	0	0	0	0	0	0	0	0	0	0	0	0	0	0.838504	0	0.610771	0	1.06298	0	0.854031	0
TRIREDRAFT_106488_EGR49375_predicted_protein	0	0	0	0.848281	0	1.71841	7.65842	2.8673	4.72086	10.5195	8.33621	5.67314	3.13142	0	2.97409	0	1.23668	3.71239	6.30561	6.4691	4.70322	2.57885	8.81704	10.3654
TRIREDRAFT_106490_EGR49376_predicted_protein	0	0	0	0	0	0	0	0	0	0	0	0	0	0.402701	0	0	0	0	0	0	0	0	0	0
TRIREDRAFT_106491_EGR49377_predicted_protein	0	0.855228	3.30166	0.617245	1.41208	0	1.11452	0	0	0	1.34795	0	0	0	0	0	3.59943	0.675323	0	3.53039	1.14075	1.25099	0	0
TRIREDRAFT_106492_EGR49378_predicted_protein	0	0	0	0	0	0	0	0	0	0	0	0	0	0	0	0	0	0	0	0	0	0	0	0
TRIREDRAFT_106493_EGR49595_predicted_protein	0	0	0.697773	0	1.19372	0	0	0	0	0	0	0	0	0	0	0	0	0	0	0	0	0	0	0
TRIREDRAFT_106494_EGR49379_predicted_protein	0	2.65192	6.82527	2.55197	2.91909	0	0	0	0.710112	1.97793	0.69663	1.06669	2.35515	2.1421	0.745605	5.29703	5.58063	5.58419	0	0	0	7.11169	0	2.22738
TRIREDRAFT_106499_EGR49597_predicted_protein	0	0	0	0	0	0	0	0	0	0	0	0	1.3127	0.596978	0	0	0	0	0	0	0	0	0	0
TRIREDRAFT_106512_EGR49389_predicted_protein	0	0	0	0	0	0	3.86157	0	0	0	1.16759	0	0	0	0	0	0	1.16993	0	4.07735	0	0	0	0
TRIREDRAFT_106516_EGR49602_predicted_protein	0	0	0	0	0	0	0	0	0	0	0	0	0	0	0	0	0	0	0.548447	0.984667	1.90902	0	0	0
TRIREDRAFT_106531_EGR49611_predicted_protein	12.989	15.2369	14.1401	14.8036	15.4817	14.5658	16.8016	18.5855	17.4185	7.86765	24.939	16.972	29.6656	17.7514	24.7151	9.03004	13.5655	14.8082	34.5843	29.0298	29.7041	11.5725	12.5607	15.5048
TRIREDRAFT_106533_EGR49396_Golgi_integral_membrane_protein	15.5732	30.514	33.3253	37.6708	30.4944	32.8728	39.7653	83.5822	61.2811	35.0366	35.4377	41.6662	34.2305	30.1611	37.2518	18.5598	14.3634	27.2655	43.6958	41.9874	52.4834	18.7934	31.8404	43.502
TRIREDRAFT_106537_EGR49397_predicted_protein	0	0	0	0	0	0	0	0	0	0	0	0	0	0	0	0	0	0	0	0.910352	0	0	0	0
TRIREDRAFT_106538_EGR49614_class_II_hydrophobin	0	0	0	0	0	0	6.87338	8.57794	7.06156	0	2.771	0	0	2.13016	1.4829	0	0	0	1.34744	0	0	0	0	2.21498
TRIREDRAFT_106539_EGR49615_predicted_protein	41.8102	41.2783	35.5555	11.5323	9.52706	14.2766	28.921	23.8216	16.7581	10.9245	6.29613	8.56955	24.8334	25.2758	32.5707	11.0187	9.34029	12.267	19.39	23.2082	30.1939	5.19396	6.18362	5.03276
TRIREDRAFT_106554_EGR49403_predicted_protein	0	3.96955	3.83117	0.716237	0	0	0	1.61398	0.797202	6.66153	0.782066	0	7.93195	14.4288	8.37048	1.69905	2.08835	4.70178	4.5635	19.1174	10.5896	6.53227	3.19053	1.25028
TRIREDRAFT_106556_EGR49621_galactose_permease	276.33	208.438	200.796	195.427	155.674	171.456	9.64678	166.647	156.801	299.448	289.225	288.193	426.622	343.184	335.191	215.118	225.464	233.812	754.859	167.798	203.194	298.054	286.006	293.037
TRIREDRAFT_106564_EGR49626_predicted_protein	0	0	2.07903	0	3.5567	0	0	0	0	0	0	0	0	2.61	0	1.84402	0	0	0	2.96408	0	0	0	0
TRIREDRAFT_106569_EGR49407_predicted_protein	1.14741	1.65658	0.399708	1.19561	0.683802	1.81651	1.07942	1.3471	1.99614	1.39	2.28462	1.999	2.20679	2.50895	2.44523	0.709052	1.30727	0.654053	3.17409	3.98906	8.28619	0.908688	0.887655	1.56531
TRIREDRAFT_106570_EGR49628_predicted_protein	10.4086	1.87845	5.43889	2.71147	3.10153	8.23917	4.89592	7.6376	9.05393	4.20311	8.88203	11.3336	10.0094	6.82794	1.58441	3.21606	1.97647	4.4499	5.7587	7.75425	7.51676	6.86925	6.03922	7.09979
TRIREDRAFT_106575_EGR49630_glycoside_hydrolase_family_79	2.51785	2.27199	3.50845	3.93544	4.50157	4.65047	133.829	8.8682	11.6808	14.2343	22.2019	21.9329	8.47445	7.15729	9.19848	2.3339	6.69354	7.17622	50.4974	88.1607	80.0056	1.32934	38.9571	23.4717
TRIREDRAFT_106576_EGR49410_predicted_protein	6.96673	1.25729	2.42691	0.907424	0	0	21.3002	7.15683	7.07	1.40662	0.990825	0	13.399	0	0	1.07629	0	0	13.4905	32.8706	16.7705	0	4.04219	4.75205
TRIREDRAFT_106583_EGR49634_predicted_protein	0	0	0	0	0	0	0	0	0	0	0	0	0	0	0	0	0	0	0	0	0	0	0	0
TRIREDRAFT_106584_EGR49413_predicted_protein	0	0	0	1.16802	0	0	6.32703	0	1.30005	0	0	0	0	0	1.36503	0	1.70281	0	2.48067	2.22686	2.15866	0	1.73434	0
TRIREDRAFT_106586_EGR49414_predicted_protein	14.8419	27.2723	22.5613	15.4654	15.2779	18.5127	39.9833	48.3149	41.4692	33.7805	26.4816	26.4451	24.6527	33.6339	32.0403	15.0083	18.9595	23.4581	38.4446	56.2901	47.4205	13.1788	27.6611	21.4747
TRIREDRAFT_106591_EGR49636_predicted_protein	4.16345	3.00551	1.45037	1.08459	2.48122	2.19711	11.7502	0	2.41438	0	1.18427	5.44013	4.00375	10.9247	13.9428	0	3.16236	0	28.7935	20.678	22.0492	0	0	1.89328
TRIREDRAFT_106595_EGR49420_signal_recognition_particle_subunit_srp54	33.5633	32.7088	40.5324	53.0428	28.0031	57.8587	66.8326	77.8244	71.3656	43.3703	49.9622	53.6008	38.7311	36.6952	45.6408	32.1482	22.5189	38.264	47.3518	41.6735	68.9445	28.6478	43.2753	45.2787
TRIREDRAFT_106603_EGR49425_ras_small_GTPase	34.6579	30.705	27.4394	32.01	30.0429	26.6029	82.9925	49.9375	24.6658	19.0844	33.1596	35.6794	51.5077	48.2261	31.654	33.0993	19.1451	18.858	50.552	50.0743	65.2265	20.7934	20.7183	24.3567
TRIREDRAFT_106604_EGR49637_predicted_protein	0	0	0	0	0	0	0	0	0	0	0	0.854791	0	0	0	0	0	0	0	0	0	0	0	0
TRIREDRAFT_106605_EGR49638_predicted_protein	3.53262	2.55013	1.23062	2.76077	2.10528	1.86422	14.9548	14.5161	17.4128	1.42651	9.04353	16.9249	3.39712	0	9.67931	2.18302	4.02482	2.01369	2.9317	3.50899	8.50381	0.932553	6.83225	6.42567
TRIREDRAFT_106606_EGR49426_predicted_protein	2.20789	0.796917	3.07654	0.57516	5.2632	0	8.30823	4.53627	7.68212	1.78314	1.25605	1.92328	10.616	3.86227	3.36087	2.04658	1.67701	0.629279	3.66463	10.9656	6.37786	2.33138	5.12419	3.01203
TRIREDRAFT_106607_EGR49640_predicted_protein	0	0	0.360021	0	0	0	0.48612	0	0	0	0.293968	0	0	0	0	0	0	0	0.571786	0	0.497563	0	0	0
TRIREDRAFT_106615_EGR49430_predicted_protein	0	0	2.37488	1.77593	0	0	33.6702	11.0053	6.9184	11.0116	12.6045	19.3003	3.27792	7.4535	3.11323	3.15963	11.6508	10.6867	14.1442	11.8506	9.84651	5.39899	11.8665	13.9505
TRIREDRAFT_106617_EGR49642_predicted_protein	308.337	298.809	211.88	239.867	221.512	169.4	317.88	216.952	225.342	359.883	247.496	281.468	324.942	271.534	311.188	210.116	230.99	196.226	407.783	335.643	422.972	237.497	223.83	228.565
TRIREDRAFT_106623_EGR49643_predicted_protein	0.999799	1.80434	0.696576	0.26045	0	0	1.41083	2.34761	2.60902	0	0	0.43546	1.9229	3.4979	3.04381	0.308918	0	0.284956	2.76576	10.4277	7.22021	0	1.16019	0.454646
TRIREDRAFT_106624_EGR49644_predicted_protein	0	0	0	0	0	0	0	0	0	0	0	0	0	0	0	0	0	0	0	0	0	0	0	0
TRIREDRAFT_106625_EGR49435_predicted_protein	0	0.457361	0.441417	0	0.377578	0	2.08609	0.557877	0.734812	0	0	0	1.8278	0.831227	1.35019	0	0.481228	0	0.876324	2.20266	4.57542	0.167251	0	0
TRIREDRAFT_106626_EGR49645_predicted_protein	0.446996	0.161339	0	0	0.266389	0	0.841017	0.65599	0.388819	0	0.127146	0	0	0	0.136084	0	0	0	0.865571	1.99803	2.15204	0	0.172902	0
TRIREDRAFT_106627_EGR49436_predicted_protein	0	0	0	0	0	0	2.13197	1.33034	1.3142	0	0	0.394826	0	0.396438	0	0	0	0	0.752303	0.900442	2.18216	0	0	0
TRIREDRAFT_106636_EGR49648_predicted_protein	0	0	0.75484	0.846704	0	0.571739	1.01922	1.27199	0.628278	0	1.2327	0.943765	1.04187	0	0.32984	1.33903	0	0	1.49855	0.538089	1.04322	0.572012	1.25724	1.47802
TRIREDRAFT_106640_EGR49442_hypothetical_protein	4.24429	9.95759	8.13193	12.1621	12.647	7.83921	20.9621	7.47447	9.84505	22.2805	11.469	9.24295	12.2445	14.8491	8.39892	5.24561	7.25346	10.8871	21.1339	12.6477	20.4339	2.80105	13.9547	10.6152
TRIREDRAFT_106641_EGR49651_predicted_protein	12.5351	22.6222	22.9252	13.8781	26.1462	18.1911	26.5327	19.3157	14.5382	30.3708	25.8502	16.3789	48.2172	15.0753	18.127	14.5241	26.183	23.2224	21.6725	29.5718	22.6311	11.5817	23.0313	34.2011
TRIREDRAFT_106642_EGR49652_predicted_protein	55.8392	92.287	67.5702	42.8731	73.561	32.5689	167.268	142.329	122.707	84.2599	131.245	113.923	96.0899	136.237	138.683	106.243	172.999	154.961	128.453	132.826	158.471	162.147	201.213	184.427
TRIREDRAFT_106645_EGR49444_predicted_protein	5.27761	2.75153	2.65561	1.68035	0.698936	1.85671	11.3089	11.5317	10.8817	3.31513	3.16918	6.12973	3.94736	3.59028	3.39198	1.44949	0.668103	0.668529	5.19094	7.57223	6.77567	1.2384	3.17555	3.1999
TRIREDRAFT_106646_EGR49445_predicted_protein	7.0348	5.44102	5.60143	4.18875	2.39566	0.530337	89.3421	29.202	24.4768	6.08726	14.2929	15.7576	20.2949	18.459	19.8871	5.58929	5.72496	7.16076	46.427	54.4045	48.8676	2.38766	35.7633	31.0758
TRIREDRAFT_106647_EGR49654_predicted_protein	2.38886	3.44895	4.99308	0.622304	7.11826	6.30319	5.61827	6.31041	8.31181	2.89394	8.154	8.3237	2.29723	3.13413	4.36363	0.738111	4.53617	5.44687	3.96501	2.37289	6.90063	2.52248	3.69614	3.25892
TRIREDRAFT_106649_EGR49655_predicted_protein	0	0	0	0	0	0	0	0	0	0	0	0	0	0	0	0	0	0	0	0.4738	0	0	0	0
TRIREDRAFT_106654_EGR49658_fungal_specific_transcription_factor_domain-containing_protein	1.0347	0	0	0.808627	0	1.63808	2.92017	1.21479	0.600024	0	1.47158	1.35199	0	0	0.315007	0	0.392956	0.884714	1.14492	1.02778	1.49446	0.546288	0.800465	0.941037
TRIREDRAFT_106657_EGR49659_predicted_protein	2.43884	2.05398	3.39836	4.87081	3.87583	6.43505	6.11819	6.20382	7.77855	6.23725	9.48078	12.7468	1.56353	6.04388	2.22746	5.52606	7.40971	6.25593	1.34932	4.03755	3.5225	2.57525	6.60356	5.17548
TRIREDRAFT_106659_EGR49451_predicted_protein	0	0	1.37197	0	0	0	3.70502	1.15596	2.28387	3.18073	0	5.14607	7.57466	0	1.19901	0	1.49571	1.1225	1.08948	7.82411	5.68836	1.03967	4.57022	5.37281
TRIREDRAFT_106660_EGR49660_predicted_protein	1.73477	3.75689	2.41728	4.97103	7.2369	11.4433	6.52789	3.30963	1.50899	4.55337	7.89514	11.7114	0.834114	0.37933	1.32034	8.84416	10.5412	7.91093	2.39946	11.6314	12.5279	9.61695	25.4989	24.0604
TRIREDRAFT_106661_EGR49452_predicted_protein	0	0	0	0	0	1.29787	4.62737	6.4968	0.713109	0	0	2.14239	0	0	0	0	0	0.700969	4.76247	14.6578	11.8407	0.649246	21.8805	12.3023
TRIREDRAFT_106662_EGR49453_predicted_protein	0	0	0	0	0	0	4.89592	0	0	0	0	0	0	0	0	0	0	0	0	2.58475	0	0	2.01307	9.46638
TRIREDRAFT_106676_EGR49666_predicted_protein	0	0	2.07196	0	0	0	8.39301	1.74574	0.862279	0	0	0	0	0	0.905378	0.918873	0	0	0.822671	0	1.43176	0	1.15033	0
TRIREDRAFT_106677_EGR49460_predicted_protein	0	0.704811	0	0	0.581861	0	1.37775	0.85971	1.69856	1.97131	0.277719	0	0.938902	0.853969	0.297243	0	0	0.556548	1.08036	2.90947	2.3503	0.257741	1.13299	0.443984
TRIREDRAFT_106680_EGR49668_predicted_protein	91.0755	59.1711	66.6264	104.392	54.2768	38.4494	141.37	104.253	76.5812	143.431	88.0802	51.5679	87.582	63.7274	49.909	67.5372	27.6706	46.7239	35.272	85.943	92.0803	38.4678	45.7974	49.6985
TRIREDRAFT_106684_EGR49671_predicted_protein	0	0	0	0.51647	1.18154	0	1.86511	0	0	1.60118	0.563939	0	0	0	0	0	0.752942	0	0	2.954	1.90902	0.523371	0	0.90156
TRIREDRAFT_106686_EGR49673_predicted_protein	1940.57	2042.8	2407.9	1526.94	1463.2	1694.03	15.3804	650.53	746.103	246.282	765.906	964.717	1040.39	1140.88	1187.64	1328.34	1200.77	1345.65	280.406	601.579	815.868	1691.46	1819.11	1965.96
TRIREDRAFT_106695_EGR49676_predicted_protein	7.9847	3.24225	2.43384	0.260004	1.78444	1.05341	2.34736	3.51539	3.47274	1.20911	2.27121	0.869428	8.63822	13.0947	13.3698	2.46711	6.82289	5.12043	4.69373	12.3926	9.61047	2.89826	5.79103	4.08481
TRIREDRAFT_106697_EGR49465_predicted_protein	0	0	0	0	0	0	0	0	0	0	0	0	0	0.855401	0	0	0.742835	1.67245	1.08217	0.97145	0.941697	0.516346	0	0.889459
TRIREDRAFT_106706_EGR49470_predicted_protein	0.943176	0.680861	1.31425	0.245699	0	0	3.54915	0.553664	1.09389	0	0	0	1.814	0.82495	0.861428	0	0	0	2.34821	1.4053	1.81635	0	0	0.428898
TRIREDRAFT_106720_EGR49473_N-terminal_binuclear_Zn_cluster-containing/DNA_binding_domain-containing_protein	0.739699	1.06795	1.2884	0.57808	0.440827	0	0.347933	0.434219	1.07238	0.896094	0.631211	0.644347	0.711326	0.323489	0.900782	0.685657	0.84276	1.05412	0.409248	2.20425	3.20512	0.390536	0.858366	1.00911
TRIREDRAFT_106730_EGR48853_predicted_protein	16.9899	25.9445	27.0888	13.6181	22.1975	24.8283	59.3219	30.3038	37.5149	17.6794	27.3232	29.8841	30.1628	34.007	35.2123	9.08572	21.8387	17.5069	44.4685	62.3122	61.6621	14.6626	27.8039	34.7667
TRIREDRAFT_106731_EGR49054_predicted_protein	10.0845	9.46373	6.32341	5.25406	2.40395	2.12869	6.64083	5.32782	4.67839	3.25777	4.01587	5.27072	7.75813	9.70244	10.4385	3.73908	5.36178	4.0239	5.57936	8.01362	12.6233	5.32426	6.24122	10.0887
TRIREDRAFT_106743_EGR48859_predicted_protein	5.2394	8.51	6.84444	3.41219	4.68366	3.45613	9.85785	6.53573	9.11497	3.17358	2.60806	10.269	3.77882	3.43698	6.77915	2.4283	0.497449	1.86662	7.2469	9.10762	8.19805	2.07467	4.05329	5.36074
TRIREDRAFT_106744_EGR48860_predicted_protein	6.47648	23.3762	11.2807	5.90498	11.579	15.3798	30.4635	24.7119	17.8396	10.4611	11.9743	9.87283	21.7982	22.6586	20.703	6.00331	6.14903	12.9212	17.0202	27.3409	23.3855	5.98388	15.0309	10.3078
TRIREDRAFT_106755_EGR48863_predicted_protein	7.8768	2.84305	8.23183	8.20769	0	0	7.41004	16.1835	27.4065	9.54219	8.96205	6.86143	7.57466	13.7789	16.7862	12.1689	23.9313	13.47	10.8948	11.7362	11.3767	8.31736	21.3277	21.4912
TRIREDRAFT_106761_EGR49064_predicted_protein	13.9833	12.7507	17.1774	8.81912	10.0878	17.0886	35.31	24.8415	24.9669	8.91568	16.1192	27.8876	17.6933	20.9206	23.3021	6.82194	11.18	14.4734	37.257	37.2831	41.1017	12.2398	14.5185	17.0682
TRIREDRAFT_106769_EGR49068_predicted_protein	4.49139	3.24225	4.69384	2.99004	3.56888	5.79375	8.21576	5.85898	7.09018	4.03038	6.67166	6.08599	10.0779	5.67436	8.66	2.46711	2.46382	2.98692	11.0441	6.44417	9.12994	2.3713	4.24676	5.44641
TRIREDRAFT_106781_EGR48870_predicted_protein	166.538	137.252	118.93	59.2908	122.407	89.3492	271.56	154.789	141.644	147.949	205.274	221.232	250.901	258.551	243.366	79.7582	152.847	124.993	291.006	532.114	407.575	95.2536	363.964	349.625
TRIREDRAFT_106797_EGR49081_predicted_protein	8.76516	2.63642	5.08902	4.94724	5.22363	6.16733	9.62005	9.00433	2.96503	5.8991	4.98641	6.999	11.2386	7.02758	8.89494	2.25688	4.99319	5.41274	16.1648	34.8261	18.2864	6.17027	7.91103	10.6289
TRIREDRAFT_106798_EGR48878_predicted_protein	39.0448	53.3515	40.8047	31.2403	26.593	39.7372	107.57	105.596	88.9509	100.231	65.0499	53.4469	88.5039	87.8158	68.7741	31.0219	39.189	46.1029	97.209	120.506	108.759	35.3388	88.4597	88.7756
TRIREDRAFT_106801_EGR48880_predicted_protein	9.32613	11.445	8.77184	6.07369	8.33691	11.3195	15.3536	16.1502	15.4134	9.03836	8.22358	13.4045	13.4526	15.9064	15.0481	6.62765	8.8546	7.97422	14.7054	14.3588	22.8991	5.90865	11.9045	8.48188
TRIREDRAFT_106812_EGR49085_predicted_protein	0	0	0	0	0	0	3.11559	0	0	0	0.942034	1.44246	0	0	1.00826	0	0	1.88784	0	1.64484	0	0	0	0
TRIREDRAFT_106818_EGR49088_predicted_protein	14.68	11.844	8.42289	7.19845	7.20474	6.37976	39.8056	20.7833	17.5266	8.71755	13.0182	12.0355	20.7602	12.4622	11.3045	9.07166	7.54281	6.8913	30.3377	14.1529	14.1352	9.57421	12.6928	13.3511
TRIREDRAFT_106821_EGR49089_predicted_protein	0	0	0	0	0	0	7.73304	2.19336	0	0	0	0	0	1.96084	0.455011	0	0	0	0.82689	1.48457	5.75642	0.394542	0	0
TRIREDRAFT_106828_EGR48893_predicted_protein	0	6.8979	3.32872	2.48922	5.69461	2.52128	13.4838	11.2185	13.853	1.92929	10.872	0	9.18893	6.26827	8.72725	2.95245	5.4434	2.72344	2.64334	35.5933	23.0021	3.78372	5.5442	10.8631
TRIREDRAFT_106829_EGR48894_predicted_protein	14.837	30.6016	35.4418	11.5952	16.4212	14.5409	97.7048	33.5943	31.3431	32.5244	37.9828	27.6952	48.9185	42.6394	49.6871	17.6825	30.5886	30.2054	54.5296	125.271	134.7	21.2622	45.0928	41.4455
TRIREDRAFT_106834_EGR48897_predicted_protein	345.523	368.718	368.424	411.696	333.047	313.938	619.006	324.527	261.351	402.805	199.128	209.38	404.502	308.782	332.04	174.529	170.017	190.107	348.253	410.362	458.548	195.908	202.221	230.902
TRIREDRAFT_106868_EGR48917_predicted_protein	0	0	0	0	0	0	0	0	0	0.698439	0.491982	0	0	0	1.05314	0	0	0.985932	0	0	0	0.456591	0.669033	0
TRIREDRAFT_106869_EGR49105_predicted_protein	0	0	0	0	0	0	0	0	0	0	0	0	0	0	0	0.13675	0	0	0	0	0	0	0	0
TRIREDRAFT_106874_EGR48920_predicted_protein	8.19679	8.54693	11.1044	7.35486	8.14151	8.65113	8.13947	6.95022	7.39404	10.2976	9.5852	9.12356	7.00656	11.5506	10.8136	4.22107	10.7224	6.22986	15.3685	18.9979	15.7852	3.60636	8.10262	6.62647
TRIREDRAFT_106877_EGR49109_predicted_protein	0	0.33377	0	0	0	0.487989	3.4797	0.814247	0.268123	0	0.526064	0	0.889251	0.808809	0.281524	0	0	0	1.27903	3.21488	2.67121	0	0	0
TRIREDRAFT_106879_EGR48922_predicted_protein	2.63748	0.951973	1.83757	0.687069	0	0	3.72179	3.09651	3.05895	1.06504	2.25065	1.14875	2.53631	3.46031	3.21184	1.62986	2.0033	0.751718	2.18883	5.23968	10.1584	2.08875	2.0404	1.19936
TRIREDRAFT_106885_EGR48926_predicted_protein	36.159	38.1096	39.3004	35.0405	22.4111	26.7143	28.5737	67.9235	54.0989	65.9982	25.5074	27.7181	43.1173	47.4398	41.8316	42.4551	39.5491	51.9413	23.6064	16.5219	20.8902	67.963	52.0302	67.7445
TRIREDRAFT_106895_EGR48930_predicted_protein	7.06525	5.10027	3.69185	3.68102	4.21056	3.72843	21.6014	14.5161	6.1457	8.55905	7.03385	9.23174	13.5885	18.5389	12.9058	4.36604	8.04963	6.04108	23.4536	21.054	8.50381	1.86511	19.1303	16.0642
TRIREDRAFT_106897_EGR48931_predicted_protein	0	0	0	0	0	0	0	0	0	0	0	0	0	0	0	0	0	0	0	0	0	0	0	0
TRIREDRAFT_106900_EGR49121_predicted_protein	0	3.93245	1.89768	4.25726	0	2.87473	5.1247	0	3.159	0	0	0	5.23855	4.76467	1.65845	0	0	0	0	0	0	5.75219	0	2.47718
TRIREDRAFT_106928_EGR48942_predicted_protein	0	0	0	0.433835	0	0.292948	2.08893	0.162936	0.321918	0	0	0.483567	0.533833	0.728313	0	0.171523	0.210824	0.316437	0.153565	0.275707	0.267263	0.146544	0.214728	0
TRIREDRAFT_106936_EGR48945_predicted_protein	40.5	66.498	71.9257	7.65417	23.6629	30.5919	22.4118	129.594	144.139	65.4173	51.7272	58.7989	39.7102	33.687	34.0886	32.143	26.5397	26.4811	39.7617	23.2698	23.3218	19.0767	36.2463	33.9448
TRIREDRAFT_106939_EGR49140_predicted_protein	0	0	0	0	0	0	0	0	0	0	0	0	0	0	0	0	0	0	0.235736	0	0	0	0	0
TRIREDRAFT_106947_EGR49148_predicted_protein	0	0	0	0	0	0	0	0	0	0	0	0	0	0	0	0	0	0	0	0	0	0	0	0
TRIREDRAFT_106951_EGR49150_predicted_protein	20.4612	13.6344	16.9971	16.4006	15.0079	21.5954	55.5253	22.1745	26.0127	6.99131	14.3264	18.5092	21.1899	19.9614	20.1253	20.9116	11.9549	14.8036	29.6073	14.8524	22.733	14.5423	18.8732	21.4719
TRIREDRAFT_106958_EGR49153_predicted_protein	5.18579	6.36399	6.50344	1.89127	5.56289	3.28394	15.1233	12.4811	9.02171	5.44459	5.01524	4.51731	7.979	6.80364	7.26236	2.56369	3.1511	3.54725	9.46804	19.5742	15.4794	4.10688	9.22718	10.376
TRIREDRAFT_106960_EGR49155_predicted_protein	0	0	0	0	0	0	0	0	0	0	0	0	0	0	0	0	0	0	0	0	0	0	0	0
TRIREDRAFT_106962_EGR49156_hypothetical_protein	50.8778	40.7199	37.7592	25.0669	42.8447	33.2694	33.8162	46.0981	37.8421	31.7107	47.1911	39.0203	28.7176	44.9841	38.7234	22.8969	26.463	25.8494	42.2232	59.876	58.5746	21.3142	33.3704	23.639
TRIREDRAFT_106981_EGR49166_predicted_protein	4.27021	9.24774	3.7189	5.00579	7.63453	10.1405	11.0472	9.40013	3.09536	9.48393	9.10978	5.57962	6.15961	8.40361	5.20012	1.97911	4.0543	3.04267	7.67826	4.24164	10.2793	3.38178	6.60701	5.82547
TRIREDRAFT_106982_EGR49167_predicted_protein	14.1782	13.0781	16.4637	13.1323	15.0215	11.6388	33.3452	35.1412	22.8387	36.8965	33.6077	21.9566	37.8733	21.3573	30.6948	18.9834	24.5296	25.1439	48.3731	42.2502	35.647	15.3871	31.0775	29.3714
TRIREDRAFT_106998_EGR49172_predicted_protein	0	0	0	0	0	0	0	0	0	0	0	0	0	0	0	0	0	0	0.726322	0	0	0	1.0156	0
TRIREDRAFT_107002_EGR48970_predicted_protein	4.3337	4.69263	4.15162	3.10458	5.16537	1.71522	7.64419	3.49797	8.16761	4.37498	3.38992	4.24694	3.1256	6.15953	4.61776	2.67805	5.76043	3.3967	6.29389	7.53325	7.82414	2.86006	7.12433	8.86814
TRIREDRAFT_107003_EGR49175_predicted_protein	15.2587	0	3.1893	2.38496	3.6374	0	2.87091	17.9144	13.2728	1.23232	4.34026	0	0	6.67303	3.71632	0.942928	1.15898	1.73958	3.37683	4.547	4.40773	4.02804	0	0
TRIREDRAFT_107005_EGR48971_guanine_nucleotide_exchange_factor	9.10078	14.7036	14.04	6.88653	8.00633	6.40348	12.2307	24.0406	24.3772	4.89998	12.2037	13.2127	17.0866	13.6457	14.9088	6.96294	7.24168	7.90505	22.0586	14.636	13.5618	5.0337	7.37578	9.26227
TRIREDRAFT_107007_EGR49177_predicted_protein	0	0	0	0	0	0	0	0	0	0	0	0	0	0	0	0	0	0	0	0	0	0	0	0
TRIREDRAFT_107008_EGR49178_predicted_protein	0	0	0	0	0	0	0	0	0	0	0	0	0	0	0	0	0	0	0	0	0	0	0	0
TRIREDRAFT_107011_EGR48973_predicted_protein	3.51134	15.2086	11.0088	6.40299	5.2315	12.0444	26.4262	24.7348	17.3079	7.79854	23.4714	25.2344	15.1949	23.034	15.5005	4.88221	16.0023	9.00702	43.7106	47.958	32.1198	13.904	32.5972	21.556
TRIREDRAFT_107012_EGR49180_predicted_protein	1.92054	1.733	6.35582	2.75167	5.15048	6.58771	5.87188	6.48253	5.01173	1.93883	5.73601	7.11011	0.923434	2.5197	2.92346	1.78022	3.28218	3.01059	2.6564	2.38461	3.69853	2.53495	2.60008	3.49336
TRIREDRAFT_107014_EGR49182_predicted_protein	0	0.275735	0.532246	0.398014	0.910541	0.40314	1.078	0.896893	1.99353	0	0.434595	0.33273	0	0.668177	1.86059	0.472082	0.290124	0.653196	0.845314	1.51765	0.735585	0	1.47749	0
TRIREDRAFT_107031_EGR48982_predicted_protein	3.51134	1.26739	2.44641	2.74414	10.463	1.85299	4.95491	5.15308	2.03623	11.3433	11.9854	3.05871	0	3.0712	2.138	2.16987	8.00114	3.00234	5.82808	8.71964	8.45258	3.70774	9.50753	7.9837
TRIREDRAFT_107032_EGR49188_predicted_protein	2.44909	2.65192	2.55948	0.637993	0	0	5.75991	2.87533	2.84045	0	0.69663	0	2.35515	2.1421	2.23682	0.756719	0	1.39605	2.03248	7.29812	10.6119	1.29304	0.947329	0
TRIREDRAFT_107035_EGR48983_ras_small_GTPase__ras_subfamily	6.59868	3.96955	3.83117	4.01093	2.62167	6.96443	6.20766	5.16475	6.37761	6.21743	7.50783	4.79005	2.11519	7.69538	5.3571	3.3981	3.34136	9.40356	4.25926	7.64696	4.23586	5.80646	4.25404	4.00089
TRIREDRAFT_107037_EGR48984_predicted_protein	0	0	0	0	0	4.45791	11.9205	14.8767	9.79749	3.41122	2.40287	3.67932	0	0	0	0	0	2.40767	9.34745	0	4.06704	2.23002	0	0
TRIREDRAFT_107042_EGR48987_PTH11-type_GPCR_protein	1.69443	0	0.590267	0.441402	1.0098	0.894173	0	4.97332	3.93039	0	1.92788	1.47601	0	2.22305	0	1.57063	0	0	1.40619	2.52464	1.63154	0.8946	0.655419	2.31156
TRIREDRAFT_107045_EGR48989_predicted_protein	10.895	13.7636	6.95816	6.14937	8.65723	3.83297	17.9365	14.3901	15.795	7.33252	7.74757	9.49058	8.73091	5.55878	9.39788	7.85479	4.82727	3.62276	12.5579	18.9387	20.1071	7.66959	6.32143	12.3859
TRIREDRAFT_107055_EGR49199_predicted_protein	66.8601	25.3701	20.3052	26.7957	13.2818	13.5704	80.6387	15.5987	11.9299	4.15366	12.6787	20.1605	26.3776	17.2439	20.877	18.0099	16.9279	12.2154	49.7958	11.9203	17.3328	20.3653	11.2732	16.3713
TRIREDRAFT_107058_EGR49201_predicted_protein	9.66105	10.4612	11.2183	14.2614	9.59589	11.896	22.7214	24.5754	18.6748	7.80245	10.0761	9.81829	0	9.85838	17.6474	11.9403	7.33806	1.83569	14.2536	19.1928	20.1554	2.55035	4.98264	10.2509
TRIREDRAFT_107068_EGR48995_hypothetical_protein	0	0.211869	0	0	0	0	0.276104	0.344577	0.510594	0.474066	0.333933	0.255663	1.12895	0.256707	0	0.181369	0.222925	0.167301	0.16238	0	0.847812	0	0.227054	0
TRIREDRAFT_107070_EGR48997_predicted_protein	0	0	0	0	0	0	0	0	0	0	0	0	0	0	0	0	0	0	0	0	0	0	0	0
TRIREDRAFT_107071_EGR49206_predicted_protein	0	0	0.30216	0.225956	0	0.457732	0	0	0.251498	0	0	0.755574	2.50234	0	0.264069	0	0	0	0.959783	0.861584	0.835195	0	0.335512	0
TRIREDRAFT_107072_EGR48998_predicted_protein	0	0	0	0	0	0	0	0	0	0	0	0	0	0	0	0	0	0	0	0	0	0	0	0
TRIREDRAFT_107073_EGR49207_predicted_protein	0.968244	2.44635	3.37295	2.5223	1.15406	1.53287	3.18804	3.97866	2.24594	3.90987	3.85577	5.48231	5.58662	6.77501	5.89549	2.69251	4.78031	3.86348	4.82124	14.4265	12.5862	4.3452	6.74146	9.24623
TRIREDRAFT_107076_EGR49000_predicted_protein	4.62606	1.66973	1.61152	1.2051	0	0	2.17596	6.78898	4.02397	0	2.63171	6.04459	4.44861	10.1155	2.81673	0	0	2.63698	0	4.59511	6.68156	0	5.3682	0
TRIREDRAFT_107078_EGR49001_predicted_protein	8.05087	7.84589	12.6206	12.7933	6.71712	7.6474	16.2837	9.68836	10.9714	6.17694	8.4731	10.5196	16.2583	9.85838	9.31389	5.72138	5.1978	4.81868	12.2492	5.99776	12.7909	4.88817	8.09678	10.2509
TRIREDRAFT_107082_EGR49003_predicted_protein	3.72211	4.56777	7.77976	4.46024	6.21098	7.85685	11.9053	12.6728	14.6775	6.01211	6.98765	9.72693	6.44281	12.0455	9.06534	3.22016	6.50242	7.00163	12.9736	12.9403	12.1855	3.73378	6.33488	9.47847
TRIREDRAFT_107107_EGR49015_predicted_protein	0	0	0	0	1.61945	0	0	0.797586	0.78791	0.548657	0	0.591778	0	0.594195	0	0	0	0	1.50344	0	0	0	0.525558	0.617852
TRIREDRAFT_107111_EGR49017_predicted_protein	1.92689	6.60717	2.68498	1.50587	2.29667	2.03369	9.06352	8.20064	7.54245	1.16714	4.11069	2.93737	4.63243	5.4774	5.27963	1.78611	2.56125	3.56973	7.19599	8.61299	8.34919	1.01733	2.98135	3.94302
TRIREDRAFT_107112_EGR49220_predicted_protein	0	0.499729	0	0	0	0	0	0.812743	0	0.559083	0	0.603024	0	0	0	0.427789	0	0.789214	0	0.68763	0.666569	0	1.60663	0.629593
TRIREDRAFT_107123_EGR49225_predicted_protein	24.8035	17.9052	23.0413	23.6917	17.2454	17.4522	44.723	29.1204	25.1712	38.3943	32.9244	37.8109	0	18.0787	26.4293	10.2184	12.5597	11.7822	18.2971	45.169	39.8051	13.0954	11.1933	11.2791
TRIREDRAFT_107124_EGR49023_hypothetical_protein	12.8106	6.27525	10.8379	6.43601	3.81727	6.76034	18.5077	17.1888	11.4086	4.80355	10.4112	12.7534	18.4788	10.4045	10.8645	6.22007	5.9077	5.9984	17.4659	15.4517	15.8595	5.31423	14.1579	10.4026
TRIREDRAFT_107131_EGR49226_predicted_protein	26.8433	9.68883	29.3891	15.9834	18.2827	12.1419	27.0564	34.8918	37.8041	23.2277	27.2694	36.7448	25.8136	20.1244	19.8468	11.8486	11.6508	27.3239	25.4595	30.4728	55.3866	7.08617	17.7998	29.6447
TRIREDRAFT_107132_EGR49026_predicted_protein	53.4055	39.6539	39.8662	54.854	41.8301	41.0664	144.981	64.9396	49.1093	99.8183	51.2151	51.8379	71.8998	46.7112	50.1703	36.3027	31.8719	34.3566	93.2849	81.0881	74.9315	38.6692	53.1198	47.8771
TRIREDRAFT_107137_EGR49228_hypothetical_protein	2.25051	4.87381	3.13594	3.51758	4.02361	4.75051	50.8117	19.8165	16.9659	10.9054	6.40147	5.88123	4.32838	6.88945	10.9624	4.17218	8.54691	5.77284	11.8287	22.3546	11.9185	4.15868	8.70518	10.2339
TRIREDRAFT_107140_EGR49230_predicted_protein	30.608	9.60667	7.88101	10.7468	6.34468	9.83182	82.627	17.9675	16.2061	4.83645	9.46335	10.4331	25.5947	11.0577	21.8779	15.2139	5.05399	8.7237	67.737	19.1673	27.55	11.593	8.7509	13.3135
TRIREDRAFT_107141_EGR49231_predicted_protein	0	0	2.03052	0	0	0	10.9669	1.71082	3.38013	0	0	2.53873	0	0	0	0	0	0	1.61244	2.89492	2.80626	0	0	2.65059
TRIREDRAFT_107142_EGR49232_predicted_protein	0	1.20912	1.75045	0.436328	1.99639	0	0	0.491616	0.971303	0	0.476431	0	0	0	0	1.55258	0	0.477384	0.926687	0.831874	2.41919	1.32648	0.647886	0
TRIREDRAFT_107144_EGR49030_predicted_protein	9.40134	9.50131	6.55006	2.93888	8.96442	4.96122	6.19097	11.5894	16.3555	6.83344	12.3011	16.3789	5.42443	9.04518	10.8762	2.32386	5.71264	4.28721	9.88267	25.2138	19.0101	3.47451	4.36382	5.13017
TRIREDRAFT_107146_EGR49032_predicted_protein	0	3.84853	2.47624	0	2.11812	0	1.67178	1.04318	0	0	0	1.54801	3.41783	0	2.16407	1.09817	0	1.01299	0	0	0	0.938239	0	0
TRIREDRAFT_107151_EGR49235_predicted_protein	3.93081	3.851	5.47731	2.6331	3.01189	3.85235	4.22615	8.24096	8.46662	2.49433	9.74343	15.8976	4.86004	9.08637	10.4284	2.42908	2.34587	3.361	21.7477	13.108	17.0322	2.22357	7.81957	12.0017
TRIREDRAFT_107158_EGR49035_predicted_protein	13.9113	21.842	14.0537	15.0393	7.04691	15.0494	40.8967	17.3532	17.9494	7.30277	10.6839	16.9653	24.0798	19.1638	21.3877	10.7458	3.69822	7.33508	34.8271	21.7637	19.0879	8.81362	8.60961	18.6617
TRIREDRAFT_107168_EGR49040_predicted_protein	0	0	0	0	0	0	0	0.37934	0.374738	0	0	0	0	0	0.393468	0.399333	0.981663	0	0	1.92567	0.62223	0	0	0
TRIREDRAFT_107172_EGR49242_4-aminobutyrate_aminotransferase-like_protein	0	0.448584	0.865893	0	0.740664	0	1.75376	2.91825	0.720711	1.00373	0.707028	0	1.19515	0.543517	0.378367	0	0.943987	1.41688	2.06282	6.17254	2.3934	1.31233	1.4422	2.82579
TRIREDRAFT_107185_EGR49249_predicted_protein	0	0.743414	0	0	0	0	4.84402	0.604531	1.79159	1.66342	1.75758	2.69123	1.98065	1.80148	1.25409	0	0	0.58703	0	1.02294	6.94127	0.543714	0.796693	0
TRIREDRAFT_107187_EGR49046_predicted_protein	19.692	12.7937	21.9515	19.4933	14.0826	15.5876	63.9116	16.1835	10.2774	29.4217	14.5633	12.0075	11.362	18.946	15.5872	2.43377	0	6.73498	23.9686	20.5383	31.286	4.67852	7.61704	5.37281
TRIREDRAFT_107194_EGR49050_predicted_protein	0	0	0	0	0	0	1.66165	1.03686	1.02428	0	0	0	0	0	0	1.09151	0	0	0	0	0	0	0	0
TRIREDRAFT_107197_EGR49051_predicted_protein	0	9.64269	10.9986	6.95944	17.3686	6.40824	41.1257	18.5339	23.9426	7.8458	27.633	21.1561	11.6776	18.0561	12.5697	4.50248	15.68	8.30648	13.437	38.5989	43.2631	5.77017	19.7281	12.1485
TRIREDRAFT_107202_EGR48688_predicted_protein	0	0	0	0.488239	0	0	8.8158	2.75052	1.08686	2.27049	3.19867	4.89787	1.80233	0	0.570592	0.579097	0.711784	1.60254	5.18468	4.65421	6.31633	0.989525	6.52469	5.11367
TRIREDRAFT_107205_EGR48513_predicted_protein	21.9956	12.5702	13.4091	15.7572	18.5702	19.3456	35.3492	23.1338	20.7272	36.2683	22.4192	14.3702	35.2531	26.4529	21.7632	15.2914	11.1379	11.4932	33.4656	29.1313	32.6514	13.5484	19.8522	17.5039
TRIREDRAFT_107206_EGR48514_predicted_protein	8.72579	6.29898	6.68734	3.63694	4.16014	5.52567	21.3427	19.4645	13.1562	7.04713	5.46041	3.04039	13.4257	23.6593	13.2825	3.77453	5.96492	9.45048	20.7589	36.4032	25.2059	3.68554	8.10051	10.3167
TRIREDRAFT_107207_EGR48690_predicted_protein	0	0	0	0	0	0	0	0	0	0	0	0	0	0	0	0	0	0	0	0	0	0	0	0
TRIREDRAFT_107208_EGR48515_predicted_protein	0	0	0	0	0	0	0	0	0	0	0	0	0	0	0	0	0	0	0	0	0	0	0	0
TRIREDRAFT_107217_EGR48520_predicted_protein	0	0	0	0	0	0	0	0	0	0	0	0	0	0	0	0	0	0	0.686143	0	1.19415	0	0	0
TRIREDRAFT_107218_EGR48694_predicted_protein	0	0.782104	0	0.564469	0	1.14348	3.05767	0.635994	0.628278	0.874996	1.84905	0	0	0	0.659681	0	0	1.23516	0	0	1.04322	0.572012	0	0
TRIREDRAFT_107229_EGR48526_predicted_protein	3.49032	2.51959	0	0	2.08007	0	6.56698	1.02444	0	1.40943	1.9856	0	3.35643	0	2.1252	2.15688	5.30215	2.98436	0.96553	0	6.72157	0	2.70017	3.17436
TRIREDRAFT_107239_EGR48703_predicted_protein	47.3889	45.3271	57.779	61.7245	49.4227	55.0171	82.4744	74.4138	85.1904	89.9397	74.8113	73.2723	70.6352	90.151	83.6775	39.534	40.4936	64.8311	93.731	125.917	133.468	43.7845	65.9895	86.198
TRIREDRAFT_107244_EGR48705_predicted_protein	4.60171	3.32188	1.60304	2.39751	0	2.42839	8.65805	0	1.33426	0	1.30893	2.00426	4.42519	0	1.40095	0	0	1.31155	0	0	2.21547	0	1.77998	4.18514
TRIREDRAFT_107245_EGR48532_predicted_protein	11.1158	17.3023	12.1008	4.5245	8.2806	3.66622	23.2016	21.003	19.3381	3.08595	9.48546	8.47252	17.3703	21.2678	17.3435	3.00523	10.0261	7.32633	21.1404	23.118	27.4271	7.51933	16.3925	12.005
TRIREDRAFT_107253_EGR48535_predicted_protein	0	1.10729	1.06869	0	0.609423	0.539641	0.962005	2.40116	1.48252	0	1.16349	0.890782	0.983377	0.89442	0.622646	0	1.16508	0.582911	0.84865	2.5394	2.46163	1.0798	1.18665	2.32508
TRIREDRAFT_107255_EGR48536_ADP-ribosylation_factor-like_protein	16.0133	17.3395	14.5037	13.3488	7.63453	13.5207	48.206	33.8405	26.9296	25.8653	16.3976	30.6879	24.6384	19.6084	22.4255	6.92689	7.29775	6.3896	29.2365	39.7654	57.0503	9.29991	16.1046	21.8455
TRIREDRAFT_107258_EGR48709_hypothetical_protein	34.6267	17.3586	18.0937	17.5395	16.0502	20.3033	54.2914	35.0069	29.0045	29.5188	21.8875	23.4602	35.1484	30.2863	27.5259	17.8316	10.9587	12.6105	54.28	42.0385	37.0463	13.7113	18.6027	22.7443
TRIREDRAFT_107260_EGR48538_predicted_protein	8.36674	6.71088	7.44847	8.23387	6.09423	4.90583	22.7383	12.8244	14.0165	4.88016	12.9571	10.5274	10.7277	15.8556	16.9813	6.60651	7.76719	10.0685	18.2588	19.3918	19.693	5.6444	6.83225	7.60934
TRIREDRAFT_107263_EGR48711_predicted_protein	12.1276	11.2169	6.86521	5.52872	10.8412	10.3999	13.1916	23.1373	18.6808	9.18234	12.0737	10.2341	10.9335	10.9389	10.8457	8.19697	8.0601	9.93753	25.3712	25.5988	22.2603	6.00278	9.38213	8.96167
TRIREDRAFT_107268_EGR48542_predicted_protein	46.7119	26.3899	30.4224	33.3312	32.6795	33.2246	129.921	75.1093	66.5427	56.5882	35.2393	41.575	107.418	95.036	69.8687	34.5138	43.1932	41.6771	121.354	101.877	115.379	49.8607	52.6345	49.8717
TRIREDRAFT_107278_EGR48547_predicted_protein	0	0	0	0	0	0	0	0	0	0	0	0	0	0	0	0	0	0	0	0	0	0	0	0
TRIREDRAFT_107279_EGR48548_predicted_protein	2.74298	2.47513	3.34438	0.357276	1.63469	1.44751	18.7082	6.84329	4.37429	2.76911	2.73079	1.79204	3.95664	3.59872	4.59293	2.54258	0.520859	4.29982	7.96733	6.13042	9.24414	0	3.71353	4.36567
TRIREDRAFT_107282_EGR48551_predicted_protein	28.3346	24.1067	23.9714	24.6041	25.7312	28.1251	79.0147	50.097	43.621	11.1694	34.1575	31.7341	38.2766	39.5346	41.4881	26.056	22.2902	27.496	96.2982	66.0069	73.7292	20.8367	33.1412	38.3476
TRIREDRAFT_107285_EGR48552_predicted_protein	0	0	0	0	0	0	0	0	0	0	0	0	0	0	0	0	0	0	0	0	0	0	0	0
TRIREDRAFT_107294_EGR48556_predicted_protein	3.86015	6.96643	8.06828	3.01673	13.8028	12.2223	19.0649	18.6944	8.954	11.6908	17.019	10.0877	7.42417	13.5051	10.5767	8.94532	9.52895	13.7524	11.7462	12.4616	25.089	7.1331	18.6643	8.77678
TRIREDRAFT_107297_EGR48721_predicted_protein	0.729516	1.31656	2.03306	0.380081	1.73903	2.30985	0.686287	1.28472	2.53827	0.589171	3.94263	0.953215	0.701533	1.59518	1.55467	0.676217	0.554105	1.45545	1.61445	3.26086	1.40488	0.19258	1.6931	0.663476
TRIREDRAFT_107298_EGR48558_predicted_protein	0	0	0	0	0	0	0	0	0	0	0	0	0	0	0	0	0	0	0	0	0	0	0	0
TRIREDRAFT_107300_EGR48723_predicted_protein	7.73567	5.86345	9.16226	5.44093	4.6101	8.36856	24.015	15.3259	13.3456	2.65518	9.79165	14.1508	13.0182	11.8405	14.4836	7.29001	5.43497	8.59861	24.0742	15.1758	21.7871	5.20732	11.0712	15.8297
TRIREDRAFT_107306_EGR48727_predicted_protein	0	1.66973	0	1.2051	1.37846	0	0	0.678898	0.670662	1.86805	0.657928	0	2.2243	1.01155	0	0	0	0	1.27971	0	2.22719	0	0	1.05182
TRIREDRAFT_107323_EGR48567_predicted_protein	21.6551	14.3297	15.0874	17.8638	13.9809	14.2846	41.5926	38.6657	39.7663	26.2336	25.152	20.4356	41.6489	24.465	30.2166	17.8426	17.8189	14.9157	54.4135	44.813	49.5222	19.0553	31.4114	12.3092
TRIREDRAFT_107325_EGR48568_predicted_protein	269.023	178.019	194.126	186.883	190.863	158.868	277.184	169.202	113.29	222.441	194.949	172.968	160.15	204.488	224.255	110.83	109.466	142.397	217.945	283.13	302.212	98.0718	180.867	203.891
TRIREDRAFT_107329_EGR48738_predicted_protein	0	0	0	0	0	0	0	0	0	0	0	0	0	0	0	0	0	0	0	0	0	0	0	0
TRIREDRAFT_107335_EGR48740_hypothetical_protein	11.7045	14.3637	22.0177	28.0512	19.5309	21.0005	56.1556	32.2926	40.0458	45.3733	29.9635	18.3523	22.511	15.356	15.6787	20.2521	14.2243	20.0156	32.3782	25.5776	23.6672	14.831	19.9205	23.4188
TRIREDRAFT_107338_EGR48573_predicted_protein	0	0	0	0	0	0	0	0	0	0	0	0	0	0	0	0	0	0	0	0	0	0	0	0
TRIREDRAFT_107339_EGR48574_predicted_protein	0	0	2.70736	0	0	0	7.31124	2.2811	2.25342	9.41496	2.21064	0	0	0	2.36605	0	0	0	0	3.85989	3.74168	0	6.01238	7.06823
TRIREDRAFT_107340_EGR48575_predicted_protein	42.1582	63.5128	59.3831	25.7845	36.048	35.7894	108.634	50.5715	59.5244	37.0085	48.4881	64.6657	22.9145	38.4769	49.6648	26.0521	26.4524	35.5246	66.4242	72.8282	75.8925	27.0968	71.6097	78.3507
TRIREDRAFT_107346_EGR48577_predicted_protein	0	0	0.886689	0	0	0	1.19726	0	0.738021	1.02783	0	0	0	0	0.774909	0	0.966659	0	0	0	0	0	0	0
TRIREDRAFT_107347_EGR48745_predicted_protein	0	0	3.14809	0	0	0	0	3.97866	1.31013	0	0	3.93601	0	0	1.37561	0	3.43201	3.86348	0	0	2.17539	3.5784	1.74778	2.05472
TRIREDRAFT_107349_EGR48579_predicted_protein	0	0	0	0	0	0	0.280913	0	0	0.241162	0	0	0	0	0	0	0	0	0.165209	0.593221	0	0	0	0
TRIREDRAFT_107357_EGR48748_predicted_protein	1.66064	4.79512	2.89248	0.865198	0.989662	4.3817	10.9356	4.87414	7.70401	2.01174	2.83415	2.89314	7.98468	2.90495	2.52784	1.02621	2.52268	1.41991	3.21568	9.89716	11.193	1.31514	1.2847	0.755153
TRIREDRAFT_107358_EGR48749_predicted_protein	0	0	0	0	0	0	0	0	0	0	0	0	0	0	0	0	0	0	0	0	0	0	0	0
TRIREDRAFT_107360_EGR48584_predicted_protein	1.46822	3.70958	4.09172	1.14742	6.12493	1.5496	4.14365	6.46407	4.2571	9.4861	5.01153	1.91843	4.2357	6.4209	4.91686	0.45365	2.78797	0.418462	5.68617	9.47959	10.603	2.71309	4.54336	4.00593
TRIREDRAFT_107369_EGR48753_guanine_nucleotide_exchange_factor-like_protein	2.23572	1.84448	2.78153	1.83043	1.14204	2.35964	5.70878	3.65601	4.07468	0.128972	1.45357	3.47771	3.3785	2.51418	2.72258	1.38158	0.849071	1.54751	5.74292	3.48977	4.45926	1.85489	2.47084	3.19523
TRIREDRAFT_107374_EGR48590_predicted_protein	8.61404	12.4366	9.0023	4.48795	1.71119	9.09149	10.8048	19.3837	19.9811	8.11634	10.6176	17.5085	8.28361	11.3014	17.4832	4.43594	4.36187	5.72861	13.5032	27.0953	11.0591	3.78993	3.33198	19.5856
TRIREDRAFT_107383_EGR48760_predicted_protein	15.199	10.9719	12.7073	11.8781	9.96371	11.229	22.1625	21.6362	18.9499	25.1638	16.6446	16.2187	14.616	10.9674	11.1053	8.45316	9.52418	9.74685	18.2897	22.2686	24.8795	7.0215	13.8159	9.33062
TRIREDRAFT_107385_EGR48593_hypothetical_protein	6.26756	9.61442	11.7355	12.4494	5.60276	11.1627	30.2178	17.7061	13.8567	4.74544	11.588	13.6491	13.5611	8.22289	9.30203	5.80965	7.1408	3.79597	20.3722	19.066	18.4821	4.96359	10.0004	7.4815
TRIREDRAFT_107386_EGR48594_predicted_protein	0	0	3.50089	0	0	0	4.72709	2.94969	8.74173	0	11.4343	4.37712	9.66422	0	0	0	0	0	44.481	44.9212	53.2221	0	7.77463	0
TRIREDRAFT_107389_EGR48761_predicted_protein	14.1427	9.84475	11.9649	11.3158	5.41827	5.86404	18.5315	6.81957	5.56521	9.38232	7.75831	9.67973	5.82868	8.83569	7.9962	6.24261	3.45283	5.47047	12.2959	10.0344	16.0496	4.80014	4.68903	8.26873
TRIREDRAFT_107402_EGR48601_predicted_protein	45.4933	35.9196	27.7339	40.7382	27.1119	34.5107	44.1349	54.2456	44.5188	34.445	49.335	44.5826	49.2168	48.495	51.9378	22.8418	21.5966	30.7947	49.5529	57.8984	65.7075	28.5225	25.296	29.7383
TRIREDRAFT_107420_EGR48771_predicted_protein	34.5887	20.8074	18.7432	21.0243	11.4518	12.1686	90.3862	49.6327	39.0016	27.9345	29.5157	36.8255	48.045	30.253	38.6109	4.74987	16.055	14.2397	56.3467	61.0796	64.7598	17.2471	23.7852	20.9717
TRIREDRAFT_107436_EGR48777_predicted_protein	13.0496	4.71014	4.54594	2.2663	10.3693	4.59098	6.13817	6.38367	3.78373	5.26957	4.94919	1.89457	8.36604	5.70693	3.97285	4.03207	13.2158	3.71932	6.01655	8.64155	14.6595	0	10.0954	3.9561
TRIREDRAFT_107445_EGR48782_predicted_protein	0	0	0.914648	8.20769	0	4.1567	11.1151	6.16513	3.80646	1.06024	1.49368	6.86143	2.52489	4.59297	5.5954	8.11258	0.997139	2.99333	15.2528	6.52009	2.52816	3.46557	2.03121	7.16375
TRIREDRAFT_107460_EGR48786_predicted_protein	6.1163	5.07752	2.98292	2.86795	3.64503	6.45531	10.6446	8.97599	7.6257	3.21077	6.26309	11.4549	5.29352	6.95451	7.26203	5.29148	3.01967	4.18375	13.5357	8.20177	10.8952	6.61985	7.33409	7.78766
TRIREDRAFT_107463_EGR48625_predicted_protein	32.1274	24.0205	34.3749	47.2265	23.2493	27.8531	16.1912	2.02066	1.33076	0.926669	11.0967	3.998	13.2407	17.0609	7.68502	14.8901	18.3018	11.773	9.52226	12.5371	20.9917	30.2896	16.8654	28.1755
TRIREDRAFT_107464_EGR48626_predicted_protein	4.1934	1.51357	4.38241	1.63859	1.24954	1.10646	3.94491	3.07702	3.03969	10.16	4.77116	1.82642	4.03255	3.66776	3.19162	1.94352	5.57394	4.78071	4.6401	7.28937	5.04722	2.76747	8.92125	1.9069
TRIREDRAFT_107469_EGR48790_predicted_protein	2.44909	0	0	0	0	0	0	0	0	0	0	0	0	0	1.49121	0	0.930105	0	1.35499	0	1.1791	0.646518	0	0
TRIREDRAFT_107475_EGR48791_predicted_protein	48.3052	73.2283	49.3607	35.2341	23.0301	28.8902	112.092	33.0822	35.4821	59.8188	55.8767	32.2601	49.5491	33.8002	24.5102	29.8507	24.4602	35.7959	41.8699	55.9791	40.3109	23.8033	24.9132	41.0036
TRIREDRAFT_107479_EGR48634_predicted_protein	1.72962	0.624291	0.602528	3.15399	2.06155	4.56373	174.917	47.2126	34.6038	65.6533	55.594	57.2532	53.2249	37.8204	40.0193	22.98	26.9316	21.1975	137.799	91.9159	94.097	31.0482	62.8891	61.3489
TRIREDRAFT_107483_EGR48636_predicted_protein	1.07345	1.93726	1.86972	0.838907	2.5589	0.566474	4.54428	1.57534	2.17872	0.866939	1.83202	2.33769	2.06455	1.40834	2.28762	0	0.815341	0	2.67255	3.73194	5.16806	0	1.66088	1.46441
TRIREDRAFT_107488_EGR48797_predicted_protein	4.73889	0	0	1.23449	0	0	0	0	0	0	0	2.06401	0	0	0	0	0	4.05194	0	0	0	1.25099	0	0
TRIREDRAFT_107490_EGR48798_predicted_protein	18.1207	15.2612	16.3073	13.3747	17.9985	14.3438	33.3836	37.2303	23.2056	9.14666	16.3221	21.7042	17.4256	10.5662	19.3085	15.3971	11.4697	14.6332	36.3425	18.7495	31.2614	17.1411	21.0278	25.4072
TRIREDRAFT_107494_EGR48638_predicted_protein	0	1.6309	0	1.17707	0	1.19223	6.37608	2.65244	3.27532	0	0.642628	0	0	3.95209	4.12684	0.698059	0	0.643913	12.4995	11.2206	14.1401	0	0	1.02736
TRIREDRAFT_107495_EGR48639_predicted_protein	0	1.31491	0	0	0	0	0	2.13853	0	0	0	0	0	0	1.10909	0	0	0	5.03886	1.80933	1.75391	0	0	0
TRIREDRAFT_107502_EGR48642_predicted_protein	0	5.31661	2.93216	3.289	3.76214	7.77317	6.92852	10.4996	9.76212	6.7978	7.78113	10.9981	6.07066	4.60126	2.56251	5.20142	5.59406	2.99873	4.07475	13.5863	7.09162	5.55492	7.32555	11.4827
TRIREDRAFT_107503_EGR48806_predicted_protein	9.17124	9.563	5.67977	7.6983	4.25105	8.06632	16.7762	16.7493	18.0234	20.5746	9.27541	6.65751	16.6589	9.35857	11.1684	11.6498	11.223	9.87483	13.249	8.60379	9.32148	20.7134	21.2851	23.1695
TRIREDRAFT_107507_EGR48644_predicted_protein	0	3.70181	3.57276	0.89057	0	1.80408	69.9499	29.6008	33.7022	4.83172	20.9071	23.8238	16.4377	2.99014	7.28551	1.58445	3.89498	2.43592	33.5727	33.958	32.918	0.451235	9.2566	10.8822
TRIREDRAFT_107509_EGR48809_predicted_protein	0	11.3443	11.9442	10.4205	5.1084	7.53911	8.06387	13.4182	9.11311	6.92276	10.5656	13.6892	10.9907	12.4956	12.1782	6.17987	3.25537	8.95797	7.11369	12.7717	8.2537	9.80552	6.6313	6.49654
TRIREDRAFT_107513_EGR48649_predicted_protein	0	0	0	0	0	0	0.419864	0	0	0	0	0	0	0	0	0	0	0	0.246927	0	0	0	0	0
TRIREDRAFT_107523_EGR48654_predicted_protein	0	0	0	0.328663	0	0	1.78033	2.22185	0	0	0	0	1.21326	0	0.3841	0	0	0	0	1.25321	0.607415	0	0	0.57372
TRIREDRAFT_107524_EGR48655_predicted_protein	1.58392	1.7151	3.31063	0.412615	0	0	11.1755	4.18408	5.97035	3.19802	3.15377	4.13923	3.04633	6.92689	8.67982	1.9576	2.40614	7.22302	11.3922	14.1599	14.4888	3.34503	8.57744	15.1256
TRIREDRAFT_107525_EGR48813_predicted_protein	0	0	1.72078	0.428933	0.981275	0	2.32349	1.44985	3.81936	0.664898	0.936712	0	4.75021	1.44017	1.00257	0.508755	1.25065	3.28505	1.82196	4.08887	1.58546	0.869329	0.636905	2.24626
TRIREDRAFT_107526_EGR48656_predicted_protein	0	0	0	0	0	0	0	0	0	0	0	0	0	1.51282	0	0	0	0	0	0	0	0	0.669033	0.786524
TRIREDRAFT_107541_EGR48818_predicted_protein	0	0	0	0	0	0	0	0	0	0.997347	0.702534	0	0	0	0	0	0	0	0	1.22666	0	0	0	0
TRIREDRAFT_107547_EGR48664_predicted_protein	0.891258	0.965074	1.55238	0.464349	0.531149	0.47033	1.67689	2.61594	3.10104	1.4396	1.26757	1.16455	0	1.55908	1.62802	1.65229	1.01544	0.508041	1.9724	1.32795	3.00364	0.941108	0.689493	0.810577
TRIREDRAFT_107551_EGR48822_predicted_protein	16.0574	17.9669	16.7811	17.1502	10.5264	13.5579	40.7858	30.1633	25.1415	22.6945	19.64	22.38	21.618	23.1736	24.9316	16.8688	14.6357	17.391	47.0849	31.9	31.696	22.8899	29.8135	29.2076
TRIREDRAFT_107552_EGR48666_predicted_protein	4.80398	2.88992	5.02051	4.58864	3.81727	2.53513	16.5708	9.87013	8.82178	13.5793	7.28782	10.4618	9.23942	9.80422	10.7252	5.93734	4.86516	6.846	16.3901	13.5202	18.5028	3.80451	12.3881	11.6509
TRIREDRAFT_107554_EGR48667_glutathione_transferase	182.468	116.823	121.831	174.288	72.4949	103.169	60.2837	21.0399	23.304	199.118	55.6093	54.8744	89.8232	98.7973	95.23	132.893	87.446	81.1042	79.9207	40.9964	50.1989	215.611	101.669	107.67
TRIREDRAFT_107564_EGR48670_predicted_protein	4.96071	11.6384	12.0967	12.2766	7.39088	17.0159	23.3337	21.1123	25.8904	15.0239	12.6994	10.8031	31.0077	17.3555	13.5922	9.96293	9.41979	11.3109	24.015	40.6521	27.4655	11.1311	11.5131	12.407
TRIREDRAFT_107567_EGR48831_predicted_protein	5.89366	5.7436	6.56993	8.13715	5.97099	6.53135	4.98998	7.26538	8.03166	3.56988	8.3821	6.16072	9.06814	7.21685	6.63883	6.73779	5.37185	4.03146	12.8799	7.61051	8.51241	4.66748	7.75105	7.7722
TRIREDRAFT_107571_EGR48833_PAK_domain-containing_protein	3.04775	9.90052	9.82081	5.16065	5.90304	8.4438	4.65912	5.81456	6.84864	3.38446	7.80226	13.2744	1.46542	4.3318	6.72702	4.47305	3.76176	5.21191	10.328	3.40579	8.07028	2.21253	7.66284	7.27612
TRIREDRAFT_107577_EGR48837_predicted_protein	22.4186	12.1377	9.76211	16.0602	10.0203	8.87295	26.3626	26.3204	24.376	52.0539	27.1016	21.9698	21.5586	22.0595	22.1818	10.3903	17.0281	19.1688	34.1092	44.5372	48.5698	13.3158	23.8472	17.8405
TRIREDRAFT_107591_EGR48841_predicted_protein	0	0.762268	1.47139	3.85107	5.03437	3.34343	8.94038	2.47945	5.51109	1.70561	4.80574	3.67932	2.03089	0.923586	1.2859	0.652533	2.40614	2.40767	6.42637	5.24442	2.03352	0.557504	4.0845	4.80179
TRIREDRAFT_107595_EGR48843_predicted_protein	0	0	0	0	0	0	0	0	0	0	0.708538	0	0	0	0	0	0	0	0	0	0	0	0	0
TRIREDRAFT_107596_EGR48681_predicted_protein	0	0	0	0	2.13111	0	1.68203	0	0	1.44401	0	0	0	0	0	0	1.35807	0	0	1.77602	0	0	1.38322	1.62613
TRIREDRAFT_107601_EGR48845_Zn-finger_protein	43.4062	53.7156	47.5228	32.3069	59.127	35.9952	70.0012	47.3206	50.3424	97.6552	65.2609	48.614	17.8891	89.4895	62.2977	19.1595	25.9044	33.5794	46.3146	89.3114	68.6637	27.8278	55.1668	50.7559
TRIREDRAFT_107616_EGR48339_predicted_protein	0	8.1545	1.57405	8.2395	0	4.76892	12.7522	9.28354	5.24052	12.7722	3.85577	1.96801	4.34515	21.7365	5.50245	9.77282	1.71601	10.3026	7.4997	13.4647	17.4031	4.7712	10.4867	6.16416
TRIREDRAFT_107639_EGR48349_predicted_protein	12.7506	17.0939	17.767	13.7607	6.51321	7.68989	51.4072	25.6623	21.1258	20.5952	47.6669	63.4682	29.7779	36.6433	27.7272	30.3917	58.1083	48.8006	180.895	136.604	157.852	53.3741	174.735	136.671
TRIREDRAFT_107641_EGR48172_predicted_protein	32.9312	16.6407	25.2381	7.72079	23.5506	20.8539	4.64697	31.8967	42.013	1.3298	20.6077	27.2519	28.5013	33.1238	41.1052	35.6128	96.3	94.7971	14.5757	31.0754	41.2218	65.1997	67.5119	97.3379
TRIREDRAFT_107644_EGR48350_predicted_protein	0	2.15781	2.08258	0	1.78139	0	2.81202	4.38673	6.06691	1.20705	0.850246	3.90574	2.87449	5.22892	3.64008	0	1.1352	1.70389	4.13445	1.48457	4.31732	0	5.78113	2.71855
TRIREDRAFT_107657_EGR48355_predicted_protein	0	0	0	0	0	0	0.935739	0	0	0	0	0	0	0	0.605645	0	0	0	0	0	0	0	0	0
TRIREDRAFT_107667_EGR48181_predicted_protein	0	6.5135	7.54372	0.9402	2.15091	0	26.3137	13.2417	10.4648	13.8455	42.0911	50.303	29.5013	34.7245	36.26	6.69099	19.1895	21.602	92.3531	78.8709	77.3241	9.52763	131.23	155.096
TRIREDRAFT_107669_EGR48361_predicted_protein	0	0.690923	2.00051	0.747991	0.570396	1.01017	5.40239	4.21385	3.33018	1.54597	5.44493	2.08434	4.60201	6.69713	6.11911	0.887188	1.81745	2.18233	17.7394	27.5707	30.4126	0.757986	8.88529	9.13996
TRIREDRAFT_107670_EGR48183_predicted_protein	0.847214	7.33905	5.3124	4.63472	4.0392	5.81213	14.7447	9.69798	5.40429	10.9476	11.0853	10.332	8.96188	11.1152	9.54332	5.75899	8.36554	6.27815	15.2338	14.3063	10.605	4.9203	15.4024	13.8694
TRIREDRAFT_107674_EGR48364_predicted_protein	0	1.76795	0.568773	1.70131	0.973029	0	0.767987	3.83378	6.15431	0	0.92884	1.42226	0	3.57016	1.98828	1.51344	1.86021	1.39605	0.903325	0.810902	3.93033	0.431012	2.52621	2.22738
TRIREDRAFT_107680_EGR48366_DNA_photolyase__class_I	2.76685	3.66178	1.28514	4.32462	0.549638	2.92021	4.33816	2.707	4.27865	2.60699	1.04935	2.81188	4.43453	3.63004	3.65016	1.7098	1.7513	2.10291	3.57185	4.58057	3.1082	1.70427	2.49723	2.51638
TRIREDRAFT_107682_EGR48367_predicted_protein	0	0.309391	0	0.223297	0	0	0.806387	0.503183	0	0	0.487641	0	0	0	0	0	0	0.244308	0.237123	0.425724	0.82537	1.13141	0	0.779584
TRIREDRAFT_107685_EGR48370_predicted_protein	0	0	0	0	0	0	0	0	0	0	0	0	0	0	0	0	0	0	0	0	0	0	0	0
TRIREDRAFT_107689_EGR48371_hypothetical_protein	0.418638	0.302206	0.729178	0.763392	0	0.662763	0.984576	0.982996	0.606919	0	0.357238	0.364673	0.805159	0.183081	0.764705	0.258701	0.158988	0.357952	0.463233	0.415837	0.604652	0.442053	0.323865	0.761481
TRIREDRAFT_107704_EGR48193_predicted_protein	0	0	0	0	0	0	5.6647	2.82781	2.09512	0	1.37023	0	0	1.05335	0	0	0	0	13.3259	14.355	25.5114	0	0	1.09528
TRIREDRAFT_107715_EGR48380_predicted_protein	300.273	224.199	234.843	368.102	264.914	334.005	94.1599	52.7072	44.3856	281.736	103.833	96.164	107.575	104.281	69.0099	374.752	237.017	303.732	55.3766	42.4004	49.6055	443.74	144.616	168.674
TRIREDRAFT_107717_EGR48382_predicted_protein	0	0	0	0.687069	0	0	0	0	0	0	0	3.44624	2.53631	1.15344	0	0	0	1.50344	1.45922	0	1.2698	0.69625	1.0202	0
TRIREDRAFT_107742_EGR48394_predicted_protein	0	0.567078	0	0	0	0.829099	0	1.38341	0.455544	0	0	0.684294	0	0	0.956626	0	0	0.447789	0.434619	0.780302	0	0.414747	1.21544	0
TRIREDRAFT_107743_EGR48206_predicted_protein	12.4018	5.9684	10.0806	3.23069	7.39088	0	5.83344	10.9201	10.7877	0	3.52762	9.00258	11.9261	12.6551	5.03416	5.1092	3.13993	8.24757	1.14357	12.3188	7.96101	9.82157	7.99519	5.63955
TRIREDRAFT_107745_EGR48208_predicted_protein	0.449062	0.648339	0.312869	0.818872	1.07048	1.42186	0.211226	0.922632	0.781233	0.725344	0.127733	0.977939	0.863674	0.589159	0.41014	0.277503	0.170543	0.511956	0.372674	0.223029	1.08099	0.118545	0	0.408411
TRIREDRAFT_107768_EGR48221_predicted_protein	24.6984	16.0464	6.88311	15.4416	5.88765	5.21348	51.1167	23.1976	25.7807	13.9629	23.8861	27.969	19.0008	23.7628	19.55	19.8414	26.2636	22.526	34.1618	46.6131	49.9419	16.9519	17.1964	35.9402
TRIREDRAFT_107773_EGR48222_predicted_protein	3.63545	3.06175	5.91003	5.36657	9.38841	5.75543	8.55005	9.60337	9.1355	12.7229	14.4772	13.7229	10.488	5.29958	5.90284	2.24656	4.14196	8.63459	6.36929	9.02782	7.58448	6.71787	7.49985	8.81692
TRIREDRAFT_107775_EGR48406_predicted_protein	36.4614	32.27	36.8869	16.6545	13.6924	14.4968	113.944	35.3306	35.1916	7.66428	12.3603	12.6175	44.1887	22.4985	32.0847	23.3033	14.7956	19.5028	16.7185	10.9149	16.1113	24.92	14.8764	13.6277
TRIREDRAFT_107776_EGR48224_D-xylose_reductase	1866.91	1489.4	1395.18	1219.12	930.291	944.421	5274.77	1918.78	1755.6	2122.19	1068.34	1021.9	1766.49	1446.71	1382.51	1073.77	983.866	978.352	1382.71	628.059	815.307	1096.8	994.157	921.372
TRIREDRAFT_107779_EGR48225_predicted_protein	2.69853	0.974009	1.88011	2.10892	3.2164	1.42405	10.1545	3.96024	10.1717	4.35878	5.37308	2.35067	0	5.90069	3.28619	1.66759	2.04968	1.53824	2.98599	4.02072	3.89758	2.1371	4.17526	3.68137
TRIREDRAFT_107780_EGR48226_predicted_protein	8.26784	3.73025	2.88017	3.23069	3.69544	3.27229	7.77792	8.49345	8.98972	0.834659	4.70349	6.30181	9.93838	4.51967	4.40489	3.19325	7.06484	4.12378	2.28714	1.02657	8.95614	5.45643	5.59663	3.7597
TRIREDRAFT_107781_EGR48408_predicted_protein	11.5805	14.3973	12.9989	9.38539	8.43506	16.2965	24.8146	15.4843	19.4003	11.9506	10.98	12.3294	19.7978	11.817	18.0196	8.74654	7.81863	6.23444	24.9162	28.7575	24.1598	10.1901	14.9314	14.628
TRIREDRAFT_107784_EGR48227_hypothetical_protein	1412.75	1391.88	1404.16	1881.3	1371.82	1461.51	1316.64	985.898	874.634	1925.55	1212.1	1167.53	902.54	783.451	819.096	782.465	751.64	664.518	932.844	1120.35	1084.45	540.723	718.428	570.55
TRIREDRAFT_107793_EGR48232_predicted_protein	43.3549	41.7295	30.2061	23.843	51.6751	38.1317	86.1034	43.831	43.2992	83.6453	42.4772	20.9812	69.4865	67.4141	65.9953	17.8611	42.0776	21.9675	66.6296	95.6999	97.4073	25.4333	27.9501	35.0491
TRIREDRAFT_107796_EGR48413_predicted_protein	11.3733	3.07882	4.95248	7.40694	1.69449	6.00186	18.7239	5.84183	9.89308	1.14817	4.85262	4.95362	8.2028	11.1912	7.79067	6.14973	1.07983	5.67272	14.158	4.23647	15.058	3.00236	2.19965	3.87891
TRIREDRAFT_107802_EGR48416_predicted_protein	0	0	2.50681	0	0	3.79748	10.1545	4.22425	2.0865	0	4.09378	0	6.92006	3.14703	2.19079	0	8.1987	6.15295	0	0	10.3935	5.69893	2.78351	13.0893
TRIREDRAFT_107805_EGR48417_hypothetical_protein	3.58697	8.73911	12.4955	4.43847	8.55068	5.67869	7.17064	4.73766	7.28029	4.70748	7.65221	5.46803	4.31173	6.2747	8.7362	1.38538	3.06505	4.8561	6.94588	11.5797	13.8154	4.26105	6.24363	4.07783
TRIREDRAFT_107811_EGR48240_predicted_protein	0	0	0	0	0	0	0	0	0	0	0	0	0	0	0	0	0	0	0	0	0	0	0	0
TRIREDRAFT_107814_EGR48243_predicted_protein	0	0	0.695383	0	1.18963	0	0	0	0	0	0.567801	0	0	0	1.21544	0	0	0.568937	2.20882	0	0	0	0	0
TRIREDRAFT_107835_EGR48249_predicted_protein	1.44636	2.61025	2.51925	0	0.861964	1.52653	1.36065	2.54713	2.51623	0.584055	4.11409	6.92953	2.78176	1.26506	1.321	0.893792	0.549293	0.824464	2.40065	22.987	26.461	3.05452	5.03518	3.28857
TRIREDRAFT_107843_EGR48431_predicted_protein	3.42872	0	0	0	0	0	0.806387	0	0	0	0	0	0	0	0.521924	0	0	0	0	0	0	0	0	0
TRIREDRAFT_107844_EGR48253_predicted_protein	0	0	0	0	0	0	1.07942	0	1.33076	0	0.652748	0	4.41358	1.00358	0.698638	0	0	0	1.26963	1.13973	0	0	3.55062	0
TRIREDRAFT_107846_EGR48432_predicted_protein	0	0	0	0	0	0	0	0	0	0	0	0	0	0	0	0	0	0	0	0	0	0	0	0
TRIREDRAFT_107848_EGR48434_predicted_protein	0	0	4.65004	1.1591	2.65169	2.34806	33.4866	70.5225	58.0557	5.39024	11.3907	7.75184	4.27881	7.7835	13.5461	0	5.06943	1.26816	13.5395	24.3085	34.2749	2.34918	5.1633	8.0934
TRIREDRAFT_107850_EGR48256_predicted_protein	19.1109	27.5916	37.9474	3.98275	3.41677	6.05106	44.9461	37.0211	27.706	11.5758	20.6568	27.4682	73.5114	61.0112	58.1817	12.4003	14.5157	12.5278	108.905	148.068	128.812	21.1888	39.179	39.9761
TRIREDRAFT_107852_EGR48257_predicted_protein	0	2.34413	1.13121	0.422959	0	0.856812	0.763709	1.90621	2.35385	1.96691	0.461833	0.707167	0	2.84022	2.96581	0	1.84985	0.925513	0.449146	2.41915	2.34506	0	2.51214	3.69163
TRIREDRAFT_107853_EGR48258_predicted_protein	0	0	4.66786	0	0	0	0	0	0	0	0	0	0	2.93	0	0	0	0	9.26687	0	9.67675	0	0	0
TRIREDRAFT_107855_EGR48260_predicted_protein	0	0	0	0	0	0	0	0	0	0	0	0	0	0	0	0	0	0	0	0	2.67263	0	0	0
TRIREDRAFT_107856_EGR48436_predicted_protein	6.89802	8.71421	4.80596	2.69542	10.2773	1.82009	0	10.1232	16.0006	6.96373	11.7726	3.00441	3.31671	9.05005	6.30015	3.19703	6.54926	6.88111	0.954104	3.42594	8.30253	4.5524	14.6752	9.41037
TRIREDRAFT_107857_EGR48437_predicted_protein	9.8608	13.8412	19.8472	4.28127	13.712	11.5637	10.3072	27.6562	27.6383	3.53946	16.2058	20.0426	11.5898	7.66645	9.00613	11.8486	8.73809	8.74366	6.36488	5.98574	7.91238	9.25541	8.4761	14.9469
TRIREDRAFT_107858_EGR48438_predicted_protein	1.63273	3.5359	4.83457	3.40263	3.89212	6.03129	2.30396	8.86561	12.0719	0.329655	4.41199	8.88911	2.35515	2.49911	5.71631	1.51344	1.86021	2.55942	1.35499	2.43271	3.5373	2.15506	3.47354	1.11369
TRIREDRAFT_107866_EGR48441_predicted_protein	2.77563	3.67341	1.61152	0.964078	1.10277	0.488247	0	0.271559	0.804794	0.373609	1.05269	0.402973	1.77944	3.23695	2.81673	1.71523	1.40549	1.31849	1.27971	5.51413	9.35419	2.93088	3.93668	2.9451
TRIREDRAFT_107867_EGR48442_predicted_protein	0	0	0	0	0	0	0	0	0	0	0	0	0	0	0	0	0	0	0	0	0	0	0	0
TRIREDRAFT_107868_EGR48265_predicted_protein	0	0	0	0	0	0	0	0	0	0	0	0	0	0	0	0	0	0	0	0	0	0	0	0
TRIREDRAFT_107869_EGR48266_predicted_protein	0	0	0	0	0	0	0	0.684329	0	0	0	0	0	0	0	0	0	0	0	0	0	0	0	1.06023
TRIREDRAFT_107871_EGR48443_predicted_protein	21.3622	11.015	8.50479	13.5148	11.8215	12.0784	62.4422	14.7794	14.6001	20.9495	23.8714	25.919	14.6734	18.6845	13.4716	16.5012	9.27183	17.3958	70.0692	22.735	36.7311	18.9318	28.9208	23.5916
TRIREDRAFT_107881_EGR48272_predicted_protein	113.097	69.082	77.2809	81.5869	73.8812	75.7512	572.896	107.884	97.1158	404	262.926	269.029	146.406	38.0462	48.9985	86.6895	61.1232	64.4682	93.8582	77.774	64.9209	40.1902	132.082	119.672
TRIREDRAFT_107888_EGR48276_predicted_protein	1.09564	0.659104	1.0178	0.380557	1.30591	1.15637	3.95109	3.00144	3.07092	1.3273	1.8699	1.27255	0.702412	0.958307	0.889494	1.46697	1.6644	1.56137	2.52575	2.35802	3.34078	1.63898	3.53171	1.82685
TRIREDRAFT_107896_EGR48278_predicted_protein	0	0.708371	0	0	0	1.03568	2.76941	0	1.13809	0.792505	0	0	0	0.858282	1.19498	0	0	1.11872	0.542908	6.82305	3.77947	0	0.759139	0
TRIREDRAFT_107900_EGR48279_predicted_protein	2.42868	7.01287	5.0763	6.32676	7.2369	1.28165	9.13905	7.84127	7.04195	19.6145	11.0532	14.8093	18.6842	14.8697	7.39392	4.50248	4.61177	7.61427	14.1088	24.1243	22.2162	1.92339	5.63661	13.2529
TRIREDRAFT_107901_EGR48280_predicted_protein	9.40134	2.26222	3.27503	3.26542	1.86759	1.65374	16.2144	4.59899	5.45183	0	1.78277	4.09472	9.04072	5.48193	11.4487	1.93655	2.38027	2.67951	7.80211	7.78205	4.52622	4.96359	6.06087	4.27514
TRIREDRAFT_107913_EGR48460_predicted_protein	0	0	0	0.523594	1.19783	1.06067	0.945419	2.35976	2.33113	0	1.14343	0	0	0	1.22382	0	1.52665	0	2.22405	0.998249	6.77372	0.53059	0.777463	0
TRIREDRAFT_107914_EGR48286_predicted_protein	0	0	0	0.9402	1.07545	0.952308	4.24414	1.05933	1.56972	3.64356	3.59314	1.57197	0	0	0.549394	1.11517	3.4267	2.05733	0	0.89626	2.60643	0	2.0941	2.46185
TRIREDRAFT_107918_EGR48461_predicted_protein	0	6.5405	9.46874	5.50723	5.39955	6.37504	7.10289	13.2966	12.2596	7.31733	12.8859	9.20783	5.80855	6.60388	12.8723	4.66578	11.4697	6.8862	5.01275	4.49988	11.6322	3.9863	5.84104	5.49344
TRIREDRAFT_107934_EGR48293_predicted_protein	109.719	112.618	70.4709	98.2509	98.0813	66.9473	114.507	65.4138	75.556	106.611	104.355	106.029	108.808	130.454	97.0778	59.3268	88.546	74.2697	220.05	311.63	212.945	77.8407	151.194	99.7868
TRIREDRAFT_107935_EGR48294_predicted_protein	0	0	0	0	0	0	0	0	0	0	0	0	0	0	0.290908	0	0	0	0	0	0	0	0	0
TRIREDRAFT_107936_EGR48469_predicted_protein	12.4018	16.5279	24.9245	11.1831	9.09647	17.1166	29.1672	66.3609	63.6196	18.8761	50.472	52.3535	14.6782	16.2708	18.2972	16.2119	21.0134	26.1022	28.2374	65.8583	60.6262	19.3913	64.2075	54.6602
TRIREDRAFT_107938_EGR48295_predicted_protein	7.8591	8.51	9.12592	4.77706	6.24488	2.7649	10.474	12.3025	11.0139	8.46288	10.0597	7.98701	15.1153	11.4566	11.5644	3.23774	6.96429	5.9732	18.1173	12.3603	12.6124	4.84089	6.5866	6.55201
TRIREDRAFT_107947_EGR48476_predicted_protein	0	0	1.10957	0	0	0	42.9485	13.3999	8.61965	0	0	0	2.04198	3.25021	1.61616	0	0.403215	0	6.46149	6.855	5.11158	0	0.821363	0.965606
TRIREDRAFT_107949_EGR48300_predicted_protein	2.6861	0.969521	0	0	0	1.41749	1.26346	0	0	0	0.764046	3.50976	0	1.1747	6.54209	1.6599	3.06034	3.0623	1.48612	1.33406	0	0	3.11702	10.9932
TRIREDRAFT_107960_EGR48481_predicted_protein	0	1.3027	0	0	3.22636	0	6.79063	4.767	2.6162	2.91485	4.10645	3.14394	0	3.94597	2.74697	1.67275	1.37068	3.086	2.49603	2.68878	4.34405	1.42914	5.58425	5.74431
TRIREDRAFT_107961_EGR48305_predicted_protein	0	0	0	0	0	0	1.90397	1.18807	0	0	0	0	0	0	0	0	0	0	0	0	0	0	0	0
TRIREDRAFT_107962_EGR48482_predicted_protein	2.16685	3.91052	3.7742	34.9971	15.4961	19.4391	18.346	6.99593	3.76967	16.6249	20.3395	7.55012	6.2512	10.4238	19.7904	27.4501	36.2084	27.7912	26.9738	267.969	322.354	17.7324	28.4973	35.4725
TRIREDRAFT_107971_EGR48310_predicted_protein	0	0	0.97154	0.726518	0	0	0	0	0.808645	0	0	0	0	0	0	0	0	0	0.7715	0	1.34271	0	0	0
TRIREDRAFT_107972_EGR48311_predicted_protein	0	0.718041	0	0	1.18557	0	1.87148	0.583899	0	0.803324	0	0	0	0	0	0	0.755512	0.566995	0	0.988028	0	0.525158	0	0
TRIREDRAFT_107973_EGR48485_predicted_protein	0	0.705993	0	1.52861	0	0	3.68015	2.29641	2.26855	1.57969	1.11274	2.55577	1.88096	0.855401	2.38193	0	2.22851	2.78741	1.62326	3.8858	1.88339	1.54904	1.51318	4.44729
TRIREDRAFT_107974_EGR48486_Basic-Leucine_zipper_transcription_factor	0	0	0	0	0	0	0	0.848342	0	0	0	0	0	1.26401	0	0	1.09768	0	1.59911	0	0	0	0	0
TRIREDRAFT_107996_EGR48323_predicted_protein	2.80232	2.52868	2.92863	0.365005	5.84519	1.47882	8.56786	6.99134	5.68773	3.39482	3.58698	6.10271	4.04224	4.28934	5.54544	1.29879	3.19276	5.19155	4.65126	6.95894	9.44413	1.47953	4.33585	6.3716
TRIREDRAFT_107998_EGR48494_predicted_protein	0	0	0	0	0	0	0	0	0	0	0	0	0	0	1.50385	0	0	0	0	0	2.37818	0	1.91071	0
TRIREDRAFT_108003_EGR48497_predicted_protein	0	0	0	0	0	0	2.00613	1.25182	1.23663	0	0	0	0	0	1.29844	0	0	0	1.17983	4.23647	0	0	1.64974	7.75782
TRIREDRAFT_108005_EGR48327_predicted_protein	27.4945	29.7716	28.7337	18.6222	42.6021	23.2148	12.9326	17.7538	12.7552	31.0871	37.5392	16.7652	26.4398	33.6673	41.8524	18.6895	31.3252	39.1815	28.9021	87.3938	47.6534	15.9678	108.478	92.5205
TRIREDRAFT_108007_EGR48498_predicted_protein	0	0	0	0	0	0	0.833348	0	0	0	0	0	0	0	0	0	0	0	0.490102	0	0	0	0	0
TRIREDRAFT_108010_EGR48329_predicted_protein	0	0	0.293852	0.219743	0	0	1.98387	0.990346	1.71208	2.3844	1.43964	0	2.43354	1.8445	1.54085	0.260636	1.28142	0.240419	3.26687	4.18947	4.87338	0	0.652574	0.767174
TRIREDRAFT_108011_EGR48501_predicted_protein	0	0	0	0	0	0	0	0	0	0	0	0	0	0	0	0	0	0	0	0	0	0	0	0
TRIREDRAFT_108012_EGR48330_predicted_protein	0	0	0	0	0	0	0	0	0	0	0	0	0	0	0	0	0	0	0	0	0	0	0	0
TRIREDRAFT_108013_EGR48502_predicted_protein	0	0	0	0	0	0	0	0	0	0	0	0	0	0	0	0	0	0	0	0	0	0	0	0
TRIREDRAFT_108014_EGR48331_predicted_protein	0	0.230182	0.222157	0	0	0	0.899906	0.37436	0.369818	0.257521	0.181398	0	0	0.557789	0.582453	0	0	0	0.176415	2.53385	2.45624	0	0	0.289999
TRIREDRAFT_108018_EGR48334_predicted_protein	0	0	1.34471	0	2.30047	0	7.26282	6.79797	4.477	9.35261	13.176	13.4502	3.71208	0	3.52558	1.19271	2.93199	0	3.20351	11.503	9.29224	0	11.9451	15.7982
TRIREDRAFT_108024_EGR48507_predicted_protein	0	0	0	0	0	0	0	0	0	0.425631	0	0.459083	0	0	0	0	0	0.300415	0	0	0	0	0	0
TRIREDRAFT_108025_EGR48336_predicted_protein	0	0	0	0	0	0	0	0.18759	0	0	0	0	0	0	0	0	0	0	0	0	0.307704	0	0.24722	0
TRIREDRAFT_108046_EGR47874_predicted_protein	0	0.421615	0	0	0	0	1.09888	0.34285	0.677382	0	0	0	0	0	0	0	0	0	0	1.16029	0	0	0	0
TRIREDRAFT_108066_EGR47883_transcription_initiation_factor_TFIIA__small_subunit	51.0841	39.7133	54.7555	37.8753	32.7856	47.6946	88.7207	95.7292	101.404	38.083	76.0063	80.4406	79.3552	63.5842	71.7792	32.7821	49.2475	39.1991	77.1795	197.115	166.484	20.7467	59.2794	80.4111
TRIREDRAFT_108069_EGR48026_predicted_protein	9.28613	13.407	13.1884	11.537	12.3453	14.3243	21.5036	19.708	25.6824	21.9221	17.0674	20.845	16.486	14.9947	13.0481	11.0355	14.1066	13.8441	17.389	21.9957	23.3855	11.5026	16.8546	18.5151
TRIREDRAFT_108075_EGR48030_predicted_protein	0	0	0	0	0	2.31275	4.12288	1.28633	0	0	0	0	4.21447	3.83323	0	0	0	0	1.21236	0	2.10997	0	1.69522	0
TRIREDRAFT_108081_EGR48033_predicted_protein	11.6577	10.5193	12.1831	5.31448	6.94743	9.22787	28.788	11.1203	14.3656	28.2449	17.4088	16.5017	2.80262	16.5691	10.6472	7.20397	9.96142	9.96777	26.6052	21.7119	36.4813	10.0016	6.76393	11.9276
TRIREDRAFT_108082_EGR47889_predicted_protein	30.2796	24.5906	15.8222	12.8179	15.7896	17.9764	53.41	22.2185	21.9489	12.2272	24.762	26.3764	21.8386	33.1051	29.9598	10.5253	20.1241	28.0478	62.8222	52.6349	56.4896	23.9799	35.1373	30.9809
TRIREDRAFT_108087_EGR47891_predicted_protein	2.52768	3.64937	6.16376	3.16064	3.61531	4.53523	7.13369	4.15464	6.74268	0.20414	4.02632	5.94499	3.40301	4.86384	5.07891	3.12401	1.53592	2.30535	8.53067	8.53663	5.59791	1.20108	5.86637	3.67818
TRIREDRAFT_108089_EGR48037_predicted_protein	3.45583	14.5524	15.249	5.10142	8.23805	11.55	14.0879	7.43836	15.0302	16.2808	13.4342	12.5431	5.53878	13.0981	14.028	4.27113	9.18708	10.5062	8.60391	15.4472	18.8563	4.86549	13.813	10.4766
TRIREDRAFT_108090_EGR47892_predicted_protein	26.6679	23.3762	25.2156	21.8335	27.2448	24.1251	28.6715	38.0183	26.5109	10.7687	36.844	24.8895	51.2898	26.6572	39.4342	8.23983	14.4683	18.4588	47.4246	47.3026	47.688	17.0968	17.6835	41.5778
TRIREDRAFT_108096_EGR48039_predicted_protein	3.36927	4.25637	5.28169	1.7554	1.00396	0.889005	2.37721	0.494458	1.95384	11.5646	9.10451	5.86989	3.24003	5.89386	5.12873	3.12311	1.91935	4.32129	4.1942	8.36682	10.5437	0.889429	4.56142	5.36246
TRIREDRAFT_108132_EGR47902_predicted_protein	44.5831	30.3957	32.7874	12.9044	11.8087	13.942	40.3879	32.4717	31.599	9.33495	20.1964	30.2058	33.3457	34.6619	35.1892	20.918	13.169	14.5893	33.8018	28.7032	23.0542	13.0769	12.1355	22.5262
TRIREDRAFT_108133_EGR48058_predicted_protein	7.65692	6.21831	9.0023	7.23058	10.8375	10.1017	15.757	15.7317	10.8231	8.50284	7.89514	4.58555	10.1244	7.95285	6.99327	3.25302	2.90791	3.81907	12.4441	8.08106	6.91196	2.77928	4.07242	7.39901
TRIREDRAFT_108143_EGR48061_predicted_protein	0	0.965074	0.465715	0.348262	1.59345	0.705494	18.2362	3.53152	3.10104	1.0797	1.14081	0.582277	1.28561	0.584655	1.22101	0.413072	0	0.762062	6.65684	5.97575	7.08001	0.705831	1.55136	0.607933
TRIREDRAFT_108144_EGR47909_predicted_protein	0	0	0	0	0	0	8.82235	1.69388	1.46417	0	0.410391	0	0.693719	0	0	0	0	0	10.1775	5.73252	3.8204	0	1.11616	0.656086
TRIREDRAFT_108145_EGR47910_predicted_protein	0	0	0	0	0	0	28.1469	1.30101	0	0	0	0	0	0	2.02419	0	0	0	4.29165	6.60438	7.46912	0	0	0
TRIREDRAFT_108155_EGR47913_predicted_protein	0	0	1.14074	0	0	0	0	0	0	0	0	0	0	0	0	0	0	0.933312	0.905863	3.25272	0	0.864445	1.26665	0
TRIREDRAFT_108156_EGR47914_predicted_protein	0	0	0	0	0	0	3.18804	0	0	0	0	0	0	0	0	0	0	0	0	0	0	0	0	0
TRIREDRAFT_108157_EGR47915_predicted_protein	22.4186	12.8516	9.18787	10.6496	19.6477	12.5265	52.105	16.6438	17.5889	22.3659	16.8799	15.5081	21.5586	19.6084	18.8696	8.55675	18.0297	16.1619	17.5106	24.8885	26.6658	11.14	17.3434	16.1914
TRIREDRAFT_108158_EGR48066_predicted_protein	10.2983	11.1512	6.45748	8.58472	8.59222	6.52146	26.1577	7.8589	8.36076	2.49513	2.92929	15.2503	9.90326	5.40444	9.40569	6.36393	3.91104	7.63139	9.11624	9.20646	19.8322	6.52457	4.78016	6.55622
TRIREDRAFT_108160_EGR47917_predicted_protein	0	0.809177	0	0.584009	0	2.36612	1.05451	1.97403	0	1.81057	0.637684	0.976434	2.15586	0	0.682516	0	0.851404	0.63896	1.24034	1.11343	3.23799	0.591812	0	0
TRIREDRAFT_108164_EGR48068_predicted_protein	7.25581	3.49188	8.42539	4.41036	2.88275	8.93431	10.2388	12.068	16.8305	0.976656	1.37592	4.21366	6.97748	5.28858	9.57221	5.9784	0.918527	2.068	11.374	10.8109	10.4798	2.55388	1.87107	2.19966
TRIREDRAFT_108180_EGR47924_predicted_protein	12.2595	10.0567	8.54138	9.00021	5.97771	13.5271	15.7269	15.7016	17.1269	13.5014	12.9975	13.1062	12.861	10.2354	15.9471	7.57587	10.1582	7.94118	29.9056	23.8015	25.7553	7.06101	15.9506	18.245
TRIREDRAFT_108182_EGR47926_predicted_protein	0	0	0	0	0.542768	0	0.428393	0.534632	0	0.367772	0.259059	0.396676	0	0	0.277272	0	0	0	0.251943	0	0	0.240424	0	0
TRIREDRAFT_108183_EGR48078_predicted_protein	17.4516	15.1176	13.3747	11.8201	8.32027	16.577	34.4767	15.3667	18.2163	22.5508	13.8992	21.2828	10.0693	15.264	12.7512	14.0197	6.62769	6.96351	13.5174	17.3349	21.8451	6.44969	8.10051	20.6333
TRIREDRAFT_108185_EGR47928_predicted_protein	0	0	0	0	0	0	0	0	0	0	0	0	0	0	0	0	0	0	0	0	0	0	0	0
TRIREDRAFT_108188_EGR48081_predicted_protein	0	0	0	0	0	0	0	3.11059	1.53642	0	1.50725	0	0	0	0	0	0	0	0	2.63175	2.55114	0	2.04967	0
TRIREDRAFT_108191_EGR48083_predicted_protein	0	0.386029	0	0	0	0	1.5092	0.156956	0	0.431879	0.152108	0	0	0	0	0	0	0	0.739649	0	1.02982	0	0	0
TRIREDRAFT_108193_EGR48085_predicted_protein	5.82883	7.36351	3.04578	2.27763	0	1.53798	9.596	5.98788	11.8305	4.70748	4.14495	8.88555	11.2105	6.37274	4.43635	7.20397	2.21365	4.15324	8.8684	4.34238	14.0313	0.769356	5.63661	3.97588
TRIREDRAFT_108199_EGR48087_predicted_protein	1.36188	3.44089	2.3721	1.06431	3.24646	1.43736	12.1712	7.19505	4.34363	3.29964	2.71165	4.15213	3.92891	2.97792	3.3169	2.10396	2.58604	2.32892	2.26042	6.08745	7.86801	4.67366	5.26786	4.95437
TRIREDRAFT_108201_EGR47933_predicted_protein	5.77112	7.63778	8.04166	3.00678	3.43932	1.01517	92.2954	15.245	16.1756	10.0986	7.66063	4.18932	12.9494	11.778	8.78486	2.37755	4.38346	2.74141	19.6898	27.7072	28.7109	6.09391	10.4175	7.87303
TRIREDRAFT_108202_EGR47934_predicted_protein	17.4865	34.7137	40.6104	41.7566	29.5266	38.4494	45.2383	58.168	56.6173	36.483	43.1075	54.5827	28.0262	30.5892	26.6181	37.8208	34.3116	40.7017	43.5358	66.5832	67.3502	35.3904	36.0743	50.3612
TRIREDRAFT_108208_EGR48093_predicted_protein	2.03627	2.75615	3.01474	2.65227	0.910143	2.68642	7.18353	4.18367	2.65687	0.6167	2.46163	2.66068	2.93725	3.33943	1.85978	1.25833	2.70665	2.03128	3.80225	2.78115	3.67632	1.47824	0.98456	2.54642
TRIREDRAFT_108211_EGR48096_predicted_protein	7.37827	5.32623	4.49798	5.76616	2.19855	5.84042	20.8232	14.0764	11.2315	9.68311	3.67274	8.03395	5.32144	7.26008	6.73876	3.98954	8.40626	5.78299	12.7566	7.32891	15.097	4.86934	6.42145	6.71035
TRIREDRAFT_108216_EGR47936_mitochondrial_dicarboxylate_carrier	26.1292	26.8424	32.2082	46.5999	23.9566	28.6382	36.8713	39.5259	28.5563	20.2909	25.1556	43.7712	30.9255	34.2809	23.2526	46.5774	24.4265	30.3616	26.6886	19.965	18.3858	50.9367	24.8788	31.9898
TRIREDRAFT_108227_EGR47941_predicted_protein	2.22262	0.601676	1.35497	1.88174	0	0.879682	2.61365	1.794	0.322224	0.897518	2.21275	1.93611	0	0.729008	1.01499	0.51506	0.211025	0.791847	1.69083	1.10388	1.07007	1.17347	1.07466	0.758033
TRIREDRAFT_108231_EGR47942_predicted_protein	4.54195	11.4756	11.0756	10.2543	7.2181	9.58739	13.5305	17.3304	11.8524	4.27953	15.0725	21.1011	14.5591	14.5663	16.5931	7.01685	6.32471	6.04108	15.4961	13.5347	21.138	7.99331	8.78432	17.9001
TRIREDRAFT_108232_EGR48105_predicted_protein	0	2.12511	0	0	0	0	2.76941	1.7281	0	0	1.67473	0	11.3237	5.14969	3.58493	0	0	1.67808	6.51489	5.84832	8.50381	0	4.55483	0
TRIREDRAFT_108233_EGR48106_predicted_protein	0	0.493864	0	0.712874	0	1.44411	2.57438	2.00801	2.38038	0.552521	0.389197	1.19189	1.31579	0	1.24968	0	1.03927	0	1.89253	3.39779	2.63498	0.7224	0	0.622204
TRIREDRAFT_108235_EGR47944_predicted_protein	219.204	147.45	159.665	119.397	106.883	120.935	534.283	361.174	384.238	380.22	226.732	214.816	268.285	226.586	210.822	144.695	124.873	112.173	396.907	502.281	352.581	149.926	169.58	165.379
TRIREDRAFT_108238_EGR48107_predicted_protein	6.0091	10.1217	6.97773	6.78333	8.35601	9.51327	11.306	22.3406	17.4234	14.5592	12.5346	13.0862	1.9262	12.2637	6.70789	5.57008	7.60704	5.13803	6.64922	12.9326	17.3583	5.81644	12.3967	10.0194
TRIREDRAFT_108251_EGR47953_predicted_protein	0	0	0	0	0	0	0	0	0	0	0	0	0	0	0	0	0	0	0	2.73106	0	0	0	0
TRIREDRAFT_108261_EGR48114_predicted_protein	25.5011	19.7237	7.61444	7.59211	13.0264	7.68989	296.448	263.039	180.626	44.1326	105.696	155.497	38.5361	74.8797	65.4362	13.5074	22.1365	31.1493	109.847	217.119	199.946	6.73186	83.1399	104.367
TRIREDRAFT_108263_EGR47958_predicted_protein	4.37846	10.6675	9.34229	6.70102	11.416	9.81995	10.0401	14.297	9.99758	7.51429	12.1429	9.05838	5.78946	9.81342	12.4968	4.735	6.8592	7.17555	10.144	17.6685	14.4924	3.75648	11.8554	6.47092
TRIREDRAFT_108271_EGR48117_predicted_protein	7.73739	19.5491	13.4769	10.078	6.91669	6.12469	38.2142	27.252	13.4607	17.1844	23.109	13.48	33.4827	13.535	24.7336	7.17209	10.2847	18.7447	18.1934	59.5636	52.1517	3.06381	13.468	21.1109
TRIREDRAFT_108278_EGR47964_predicted_protein	0	3.20385	4.12288	2.31232	8.81653	1.5614	5.56693	9.55282	5.14741	14.3375	8.41614	12.8869	5.69061	9.0577	10.8094	3.65684	6.74208	5.90308	14.7329	19.1035	11.396	6.24858	10.3004	8.07285
TRIREDRAFT_108284_EGR47966_predicted_protein	29.6117	21.9387	24.4314	12.5859	11.1456	8.22448	9.53003	23.7868	17.1718	5.03474	18.619	31.9038	22.4809	23.1736	22.3004	8.66788	10.6539	4.88616	46.9934	31.7358	31.5141	3.29136	13.8654	7.79584
TRIREDRAFT_108287_EGR48121_predicted_protein	1.97923	7.50103	4.13688	3.35136	0.589765	2.61117	6.9823	5.51878	2.29551	1.99808	1.40745	1.72409	0.951655	4.76062	2.71152	0.611542	0.751664	0.846161	4.10637	6.38947	2.85867	1.30621	1.91396	0.450015
TRIREDRAFT_108288_EGR48122_predicted_protein	2.45942	4.43852	7.71083	3.41698	2.44284	6.48936	13.8821	6.25617	6.41798	2.97942	3.03147	5.71303	5.51853	6.09489	5.24126	3.54626	2.1794	4.67312	8.16423	8.95756	6.31506	1.51491	3.8053	2.98238
TRIREDRAFT_108290_EGR47969_predicted_protein	5.55127	10.0184	8.70222	8.91772	6.06521	9.27669	7.39828	6.78898	5.36529	12.3291	10.2637	11.6862	8.00749	10.5201	9.85856	5.43156	9.1357	7.91093	5.63073	13.7853	15.5903	2.68664	5.3682	7.15238
TRIREDRAFT_108299_EGR47974_Aspartate/tyrosine/aromatic_aminotransferase	83.6609	119.796	131.386	143.268	88.2732	136.066	25.1593	73.2635	77.5443	112.98	112.353	117.08	93.6406	76.7728	83.5078	127.976	104.693	125.477	59.9447	89.2317	87.159	128.166	136.34	122.863
TRIREDRAFT_108309_EGR47979_predicted_protein	9.23582	11.8527	11.4395	4.27725	7.9504	7.04004	29.4445	25.3009	26.7792	9.1166	8.46504	10.2801	10.8552	7.18055	10.9347	6.6586	7.01509	7.01956	13.6262	35.6768	18.7743	7.5852	9.52666	9.33305
TRIREDRAFT_108317_EGR48131_predicted_protein	1.15422	1.66642	0.804166	1.20271	0.687864	1.2182	2.71457	3.38777	4.35067	0.466087	1.31325	1.50816	0	1.51431	2.10837	0.356632	0.876693	2.30279	0.957883	5.73252	2.22278	3.04695	0.892928	3.67408
TRIREDRAFT_108332_EGR48137_predicted_protein	10.0899	6.16311	8.92238	6.46998	3.23782	4.09581	15.3332	7.7454	8.77665	4.70121	7.06463	9.4653	7.46371	8.14625	5.19839	3.35737	1.76856	2.87574	6.87056	10.4078	9.34173	3.4831	6.60481	7.41176
TRIREDRAFT_108333_EGR48138_predicted_protein	0	0.856388	1.37756	0.82411	0.471331	0.834723	4.09211	2.7856	0.687951	0.958103	0.899853	0.688936	0.760549	2.07525	1.44467	0.488736	1.20144	0.67624	3.50054	5.49917	4.56921	0.626341	1.83553	2.87716
TRIREDRAFT_108335_EGR47991_predicted_protein	0	0	0	0	0	0	0	0	0	0	0	0	0	0	0.294285	0	0.367106	0.275505	0	0	0.465383	0	0	0
TRIREDRAFT_108336_EGR48140_predicted_protein	0	1.29071	0	0	2.13111	0	1.68203	0	2.0737	0	0	0	0	0	2.17735	0	0	0	0	0	3.44326	0	0	3.25225
TRIREDRAFT_108339_EGR48141_predicted_protein	0	0	0	0	0	0	0	0	0	0	0	0	0	0	0	0	0	0	0	0	0	0	0	0
TRIREDRAFT_108340_EGR47993_predicted_protein	16.1912	49.0901	43.9946	9.27925	36.667	29.0507	1.52318	24.7119	21.5953	47.0748	28.5541	35.2601	12.4561	48.1496	40.4201	20.011	72.5585	65.5289	2.68739	1.60829	12.4723	28.2097	50.1032	54.4843
TRIREDRAFT_108341_EGR48142_predicted_protein	0	0	0	0	0	0	0	0	0	0	0	0	0	0	0	0	0	0	0	0	0	0	0	0
TRIREDRAFT_108342_EGR48143_predicted_protein	0	0	0	0	0	0	0	0	0	0	0	0	0	0	0	0	0	0	0	0	0	0	0	0
TRIREDRAFT_108343_EGR48144_predicted_protein	0	0	0	0	0	0	0	0	0	0	0	0	0	0	0	0	0	0	0	0	0	0	0	2.88107
TRIREDRAFT_108344_EGR48145_predicted_protein	0	0	0	0	0	0	0	0	0	0	0	0	0	0	0	0	0	0	0	0	0	0	0	0
TRIREDRAFT_108345_EGR48146_predicted_protein	0	0	0	0	0	0	1.41326	0	0	0	0	0	0	0	0	0	0	0	0	0	0	0	0	0
TRIREDRAFT_108348_EGR47994_predicted_protein	0	0	0.346505	0	0	0	0	0.291949	0.288407	0	0	0	0	0.434999	0.302823	0	0	0	0	0	0	0	0	0.452319
TRIREDRAFT_108349_EGR47995_predicted_protein	0	0	0	0	0	0	0	0.587912	0.580779	0	0	0	0	0	0	0	0	0.570892	0	0	0.964349	0	0	0
TRIREDRAFT_108354_EGR47998_predicted_protein	0	0	0	0	1.07545	0	1.69766	0	0	0.728712	0	0.785984	0	0	0	0	0	0	0	0	0	0	0	0
TRIREDRAFT_108356_EGR48149_predicted_protein	4.00149	5.05504	4.64649	3.64838	10.7312	6.33492	11.9205	8.22135	7.54149	2.96237	6.82921	8.4237	6.41333	7.87478	9.33969	5.5637	10.3844	7.03295	5.71917	12.9178	13.8065	5.10557	7.22311	4.85233
TRIREDRAFT_108357_EGR48150_predicted_protein	8.00664	3.4679	6.13618	2.92004	2.86295	0	228.978	116.092	141.148	3.87979	12.2982	35.5701	29.2582	9.10392	14.6253	5.44256	0.608145	3.6512	54.4861	27.8358	33.9218	2.53634	13.627	16.7482
TRIREDRAFT_108367_EGR48004_predicted_protein	0	0	0	0	0	0	0	0	0	0	0	0	0	0	0	0	0	0	0	0	0	0	0	0
TRIREDRAFT_108374_EGR48155_predicted_protein	0	0	0	0	0	0	0.58793	0	0.362416	0	0	0.362935	0	0	0	0	0	0	0	0.413856	0.20059	0	0.161161	0
TRIREDRAFT_108378_EGR48010_predicted_protein	20.0994	10.1566	25.2064	8.3775	7.18699	8.4854	30.2534	24.7774	13.9868	14.6094	21.7253	17.5085	19.3284	28.128	26.9241	6.21032	15.2665	13.7487	23.3525	51.9089	21.2888	8.48945	21.769	23.7639
TRIREDRAFT_108381_EGR48158_predicted_protein	6.31281	9.87371	5.13127	6.578	3.76214	6.66272	11.8775	12.3525	17.0837	9.34698	4.18984	5.49905	2.02355	2.76075	4.4844	5.8516	2.39745	5.39771	12.2242	5.22549	12.1571	5.55492	4.06975	2.87067
TRIREDRAFT_108382_EGR47592_predicted_protein	0	1.11315	0	0	0	0	2.90129	0	0.894216	0	2.63171	5.37297	0	0	0.938911	0	4.68497	0	1.70628	6.12682	7.42396	0.814133	3.5788	4.20728
TRIREDRAFT_108383_EGR47732_predicted_protein	0	0	0	0	0	0	0	0	0	0	0	0	0	0	0	0	0	0	0	0	0	0	0	0
TRIREDRAFT_108384_EGR47593_predicted_protein	0	0	0	0	0	0	0	0	0	0	0	0	0	0	0	0	0	0	0	0	0	0	0	0
TRIREDRAFT_108387_EGR47594_predicted_protein	53.6142	34.2374	30.6493	30.4401	14.7469	18.862	150.665	35.1042	25.9091	7.77178	30.1095	29.3391	93.8614	69.1382	59.4304	42.0515	23.4939	25.0762	157.821	72.373	69.4946	29.0323	23.929	31.8821
TRIREDRAFT_108398_EGR47741_predicted_protein	90.9866	69.7866	64.3823	58.5148	59.3073	39.0121	148.454	74.2748	46.9921	73.4826	55.8052	42.1057	95.6993	85.7988	83.1005	43.9266	43.1932	45.3817	121.129	131.331	110.881	56.2943	67.0894	77.5782
TRIREDRAFT_108401_EGR47601_predicted_protein	1.21687	3.95297	6.35862	3.16998	9.42761	5.1373	8.01336	15.001	12.3491	8.35357	8.30721	3.71004	10.5318	4.25736	7.77982	1.12797	2.77284	4.16191	7.74238	13.2961	13.4747	4.81851	5.64837	6.08694
TRIREDRAFT_108405_EGR47603_predicted_protein	17.1436	18.5635	25.8792	29.773	44.2728	15.0782	134.398	105.668	112.671	62.3049	43.8877	34.8453	21.9814	14.9947	15.6577	45.9076	30.3834	42.3468	17.389	14.1908	27.5123	33.1879	77.3652	70.1626
TRIREDRAFT_108409_EGR47604_hypothetical_protein	27.5812	12.6099	18.5757	26.3449	9.86228	20.377	43.2447	28.064	27.1904	33.4127	18.3058	27.2293	24.755	16.0826	24.6309	19.3166	16.7595	15.722	24.9241	23.7438	23.9019	14.0765	22.0486	19.2314
TRIREDRAFT_108412_EGR47605_predicted_protein	0	0	0.882834	0	0	1.33737	0	0	0	2.04673	0.720861	0	0	0	1.54308	0	0	0	0.701059	0	1.22011	0	0.980279	1.15243
TRIREDRAFT_108418_EGR47610_predicted_protein	0	0	0	0	1.87768	1.66268	0	1.84954	0	0	0.896205	0	0	2.75578	2.87763	0	1.19657	0	1.74317	6.25929	1.5169	0	0	1.43275
TRIREDRAFT_108419_EGR47750_predicted_protein	0	0.339881	0	0	0	0.496923	0	0.55277	0.546064	0	0.535696	0	0	0.411809	1.14671	0.290952	0	0.536768	0.26049	1.40303	0.453353	0.24858	0	0
TRIREDRAFT_108421_EGR47612_predicted_protein	1.9826	5.72479	4.83457	4.13176	1.18154	2.09249	13.9883	4.6553	6.32338	12.0089	12.4067	11.2257	1.90655	17.3408	4.2251	3.67549	6.02354	5.65067	11.5174	15.7547	7.63607	4.18697	6.90197	0
TRIREDRAFT_108430_EGR47754_predicted_protein	0	1.76795	2.55948	1.27599	0	0	9.21585	8.626	3.55056	3.95587	6.26967	6.40016	0	1.07105	2.23682	2.27016	0.930105	2.79209	3.38747	2.43271	1.1791	0.646518	0	1.11369
TRIREDRAFT_108431_EGR47617_predicted_protein	70.5733	70.7576	72.3884	48.0039	88.79	28.9664	129.094	116.229	112.545	125.075	90.3339	71.7219	124.421	164.605	113.396	58.1486	156.345	132.978	82.4294	99.3101	101.931	92.1157	144.075	98.0598
TRIREDRAFT_108449_EGR47765_predicted_protein	15.9382	25.8873	15.8634	8.00731	12.2123	16.8216	20.8842	21.7194	23.4365	16.09	18.458	25.2881	13.1373	17.9233	14.5568	4.22107	6.05295	10.0586	19.8405	42.9715	36.1744	6.31112	12.3301	21.2254
TRIREDRAFT_108451_EGR47627_predicted_protein	31.6021	15.2086	0	2.74414	0	0	4.95491	0	3.05434	0	0	4.58806	10.13	0	3.207	0	0	0	5.82808	0	15.2146	2.7808	0	4.79022
TRIREDRAFT_108457_EGR47632_predicted_protein	0	0	0	0	0	0	0	0.526407	0	0	0	0	0	0	0	0	0	0	0	0	0.863464	0	0	0
TRIREDRAFT_108458_EGR47767_predicted_protein	0.48212	0.348033	0	0	0	0.508843	0.680326	0.707536	0.419372	0.194685	0.137136	0	0	0	0.146778	0	0	0	0.533477	0.478895	0.464228	0	0.372976	0.219238
TRIREDRAFT_108459_EGR47768_carbamoyl-phosphate_synthase__arginine-specific_large_chain	56.1332	56.9833	82.2334	88.2591	60.9319	80.4033	32.0613	61.4896	62.9234	39.6675	50.1813	58.2838	44.3407	41.8639	51.1153	65.8144	45.8718	53.9957	56.4283	41.0715	53.3261	68.5342	47.4968	52.1913
TRIREDRAFT_108460_EGR47633_predicted_protein	6.68444	8.68566	3.72572	1.04479	3.98362	5.64396	4.40184	10.9869	8.52786	4.85864	4.94352	4.65822	6.42803	5.84655	5.69807	2.47843	3.04631	1.90516	2.9586	9.95959	10.2982	1.76458	7.7568	6.07933
TRIREDRAFT_108463_EGR47635_predicted_protein	57.2285	22.1862	33.2267	34.7857	34.1055	41.3856	151.542	51.6357	47.9365	32.5244	28.3364	24.9257	34.6506	53.7628	52.2683	14.4079	18.5142	18.7273	59.8067	90.5321	73.4729	17.905	19.6769	13.4939
TRIREDRAFT_108477_EGR47646_glycoside_hydrolase_family_13	4.0619	5.86442	4.59873	10.3168	7.26212	8.57409	43.9439	22.9501	24.7327	27.0639	19.0639	23.8835	6.83567	6.6614	14.2211	10.9817	8.09872	10.7087	14.0456	20.1737	14.6668	12.8673	25.9245	26.3212
TRIREDRAFT_108479_EGR47774_predicted_protein	12.4312	19.9418	15.8785	11.8739	19.7557	14.578	27.9369	22.2975	22.8279	26.7724	21.2159	18.0478	27.8934	21.7458	27.7535	12.3765	16.2614	14.1722	24.454	32.928	36.5744	12.7618	18.1654	18.843
TRIREDRAFT_108481_EGR47775_predicted_protein	14.9457	5.39451	5.20646	5.84009	13.3604	15.7741	7.03004	15.3535	4.33351	9.05285	14.8793	9.76434	7.18621	6.53614	13.6503	16.1627	0	2.12987	2.06723	3.71144	0	3.94542	5.78113	6.79638
TRIREDRAFT_108482_EGR47648_predicted_protein	52.2852	48.228	49.2451	82.7313	45.0082	69.49	50.0978	155.168	139.81	118.86	53.9807	64.1008	78.2127	39.8032	37.1416	63.4236	31.6236	45.2579	30.5345	18.2736	27.9693	67.9896	53.1826	60.761
TRIREDRAFT_108502_EGR47658_predicted_protein	10.6625	6.41421	2.47624	4.62934	8.47247	3.75117	38.4509	23.9932	7.2137	0	14.1535	12.384	3.41783	6.21731	8.6563	7.68716	4.04936	11.1428	11.7983	14.1216	17.1113	5.62943	10.9983	8.08106
TRIREDRAFT_108517_EGR47664_predicted_protein	10.6951	6.75552	7.45144	7.66176	1.59345	4.23297	11.319	7.06303	13.1794	7.55788	12.9292	13.9747	10.2849	15.201	8.1401	3.30457	4.06174	3.04825	21.4498	17.2633	19.3091	5.64665	8.27392	13.3745
TRIREDRAFT_108519_EGR47665_predicted_protein	14.7565	14.6471	24.4176	26.9088	17.5884	17.5213	62.4695	49.8088	34.2292	43.2016	32.53	24.1019	28.381	19.3602	28.0782	21.6575	18.2136	22.0805	67.3549	53.1346	49.7311	28.2422	22.8318	23.4862
TRIREDRAFT_108524_EGR47668_predicted_protein	0	0	2.50681	0	4.28853	0	0	4.22425	0	2.90585	0	3.13423	0	3.14703	2.19079	0	5.4658	6.15295	1.99066	7.14795	6.92903	1.89964	0	3.27233
TRIREDRAFT_108530_EGR47672_predicted_protein	1.71184	2.4715	4.17434	0.891878	2.04036	0.451682	6.03902	5.77811	4.46714	3.4563	4.86925	6.3375	9.054	4.4918	4.42984	0.793388	1.30023	3.17134	5.44582	11.9028	13.5986	1.80759	3.31078	2.33532
TRIREDRAFT_108533_EGR47800_hypothetical_protein	7.51822	7.98126	6.93273	3.34099	3.68983	7.2348	8.52886	7.26905	7.69378	8.21487	9.43463	9.82361	10.2068	9.86373	8.61689	3.68944	5.37457	4.15954	9.78717	10.9822	11.4976	1.28421	4.78983	2.81549
TRIREDRAFT_108535_EGR47673_predicted_protein	7.36894	4.52157	6.16086	1.91962	3.51324	5.83304	2.77291	6.05601	7.47817	2.38052	5.44974	11.8752	5.66902	5.1562	6.5059	1.5938	1.95898	4.41052	9.98854	8.4176	7.80501	1.75075	4.56059	7.37205
TRIREDRAFT_108537_EGR47675_predicted_protein	9.81009	10.6226	18.7958	9.58331	11.6927	7.76539	20.7647	16.5564	20.6221	10.8939	8.37129	12.8183	9.43379	9.65296	7.46651	4.54668	5.58846	4.19401	9.49822	13.3987	9.44603	5.1794	8.53792	13.383
TRIREDRAFT_108540_EGR47802_predicted_protein	0	0	0	0	0	0	2.11715	0.660549	0.652536	0	0.640147	0.980204	0	0	0	0	0.854691	0	1.24512	1.11773	0	0	3.48207	2.04679
TRIREDRAFT_108542_EGR47678_predicted_protein	27.3226	34.5165	34.1064	17.794	40.7076	28.8371	41.7683	53.4632	51.4942	31.2606	42.0971	48.5929	32.8432	55.7615	56.8408	20.4019	21.6177	18.1704	50.3886	97.2512	100.85	19.835	36.9902	52.8047
TRIREDRAFT_108543_EGR47679_predicted_protein	142.363	29.0856	40.2361	59.4774	19.2095	31.1848	488.96	94.6077	78.6621	56.403	97.0338	88.914	297.052	110.422	80.9583	67.226	36.7241	42.8721	1188.15	158.754	171.996	47.5086	87.2765	127.033
TRIREDRAFT_108546_EGR47805_predicted_protein	2.27689	1.64364	0	0	1.35692	0	0	0	0.660183	0.91943	0	0	0	0	0	0	0	0	0	0	0	0.601059	0	1.03539
TRIREDRAFT_108548_EGR47681_predicted_protein	1.569	1.69895	1.36643	1.02182	0.935051	2.48395	2.95205	3.45388	4.32184	0.316789	1.56203	5.80867	0.754407	0.686163	1.91068	0.484789	0.595868	0.894372	2.6042	1.94813	1.88846	1.44966	0.606902	2.49719
TRIREDRAFT_108553_EGR47808_predicted_protein	3.25633	0	1.13437	0	0	0	0	0.955767	0	1.31494	0.926246	2.83657	0	0	0	0	1.23668	0.928098	2.70241	3.23455	4.70322	0	1.25958	2.96155
TRIREDRAFT_108555_EGR47685_predicted_protein	48.1722	41.7295	38.5966	15.0587	31.5792	25.4211	194.866	63.6256	71.2342	99.2072	56.1795	81.8268	92.6487	101.121	101.193	35.7222	42.0776	30.2054	157.246	318.202	280.626	30.5199	55.9002	63.5265
TRIREDRAFT_108557_EGR47811_predicted_protein	0	1.57005	0	0.45326	1.03693	0	0.409211	0.76604	0.504498	0	0.742379	1.13674	0	0.760924	0.794571	0.53761	0.330395	0	1.20331	1.72831	1.67538	0.688976	1.34606	2.76927
TRIREDRAFT_108559_EGR47687_predicted_protein	21.8085	30.7707	24.1728	18.5929	20.0861	13.6012	66.2115	75.0667	85.6531	8.80651	41.1675	42.3121	22.8786	35.5486	47.0797	17.7649	15.0588	19.2123	51.5541	57.1107	79.2243	20.9349	27.6079	31.5546
TRIREDRAFT_108566_EGR47818_predicted_protein	0	0	0	0	0	0	0	0	0	0	0.435165	0	0	0	0.465759	0	0	0.436036	0.423211	0	0	0.403861	0	0.695692
TRIREDRAFT_108570_EGR47692_predicted_protein	0	0	0	0.651683	1.49086	0	0	0	1.4507	1.01019	1.42316	0	0	0	0	0	0	0	0	0	0	0	0	0
TRIREDRAFT_108573_EGR47694_predicted_protein	0	0	1.09168	0	0	0	2.94808	0.919797	0	0	0	0	0	1.37048	0	0	2.38027	1.78634	0	1.55641	1.50874	0	0	1.42505
TRIREDRAFT_108577_EGR47823_predicted_protein	0	0	0.37672	0.563422	0	0	2.03467	0.317407	0.627112	0	0	0.471007	1.03993	0	0	0	0.821391	1.23287	0.299153	0.537091	0.520641	1.1419	0.418301	0
TRIREDRAFT_108580_EGR47825_predicted_protein	1.44636	0.52205	0.503851	0.753559	0	1.52653	4.08196	2.97165	4.19372	1.16811	2.05705	1.88987	0	1.89759	0.880666	0.893792	3.29576	1.64893	4.8013	1.43669	4.17805	1.52726	5.59465	3.94628
TRIREDRAFT_108583_EGR47698_predicted_protein	15.0908	8.85119	8.54263	5.40539	8.99343	6.96818	29.2805	13.8416	10.392	10.6642	11.2678	13.1455	29.0239	11.5493	20.6743	7.57699	6.44752	3.22582	22.4384	25.2954	19.0716	3.98372	10.9449	9.43575
TRIREDRAFT_108585_EGR47700_predicted_protein	0	0	0	0	0	0	2.19337	0	0	0.941496	0	0	0	0	0	0	0	0	0	0	0	0	0	1.06023
TRIREDRAFT_108586_EGR47701_predicted_protein	2.21629	0	0.77206	0	1.3208	0	16.6796	18.8646	26.9897	7.15966	11.3474	10.6183	2.13127	2.90771	4.72311	0	0	0	3.67856	7.70511	5.33509	0	6.00095	3.02348
TRIREDRAFT_108591_EGR47829_predicted_protein	2.48388	1.79306	0.865278	0.43137	0.493425	1.7477	7.01007	4.61728	2.64073	0.668676	3.53263	2.88492	4.7772	3.62088	3.78098	1.27911	2.20107	2.83175	5.49694	4.1121	5.18201	0.874268	2.56209	3.01203
TRIREDRAFT_108592_EGR47704_predicted_protein	79.8338	72.5589	70.3645	71.1604	57.8952	61.4176	178.709	93.7283	83.9456	59.0377	56.3604	47.7583	89.7209	68.1442	60.9083	41.9043	32.1454	37.0091	108.028	86.9432	84.2803	41.8956	46.8787	44.6138
TRIREDRAFT_108604_EGR47836_predicted_protein	0	0	0	0	0	0	0	0	0	0	0	0	0	0	0	0	0	0	0	0	0	0	0	0
TRIREDRAFT_108605_EGR47712_predicted_protein	0	0	0.700179	0	0	0	0	0.589939	0	0	0.571717	0	0	0	1.22382	0.621032	0.763327	0	0	0	1.93535	1.06118	1.55493	0
TRIREDRAFT_108613_EGR47841_predicted_protein	1.2068	4.35582	3.36318	1.57187	6.47276	1.91053	19.2999	13.4599	13.2966	6.82243	4.1192	4.20493	4.64203	5.27763	6.6132	1.86438	5.04144	2.75163	7.01059	19.779	11.0391	2.54859	6.0684	3.84143
TRIREDRAFT_108635_EGR47852_predicted_protein	2.6256	9.47685	13.7197	5.47179	14.0826	5.54226	13.5851	18.4954	15.9871	24.3856	15.6836	13.7229	7.57466	12.6307	17.5855	2.43377	14.9571	11.9733	20.337	28.6884	31.602	9.01048	16.2497	9.55167
TRIREDRAFT_108637_EGR47853_predicted_protein	12.0805	14.1711	15.7812	4.72048	10.7991	0	15.6264	10.6372	14.0109	12.1955	6.87245	5.26161	14.5214	25.0947	25.7446	12.131	26.3803	19.7978	35.9247	62.9983	69.7929	11.9589	19.8595	8.24017
TRIREDRAFT_108639_EGR47855_predicted_protein	0	0	4.02083	0	0	9.1365	2.71457	6.77554	6.69334	0	0	5.02719	0	0	1.75697	1.78316	0	3.28969	1.59647	0	11.1139	1.52348	2.23232	5.24869
TRIREDRAFT_108640_EGR47727_predicted_protein	11.3291	14.7209	14.0104	10.3294	9.78986	15.8431	13.8551	24.4403	23.8153	10.5221	15.6292	18.5039	11.984	13.1295	13.7962	8.40113	8.1748	9.04107	20.9977	24.476	22.9082	4.78511	11.8319	12.8794
TRIREDRAFT_108642_EGR47728_hypothetical_protein	0	0	0	0	0	0	0	0	0	0	0	0	0	0	0	0	0	0	0	0	0	0	0	0
TRIREDRAFT_108645_EGR47858_predicted_protein	3.17129	3.43394	5.08182	2.31316	0.755977	2.67765	5.37006	5.58484	5.51709	1.02448	2.88658	3.59124	4.87943	3.05115	3.6688	3.52751	1.92701	3.07313	5.26366	3.78009	4.27504	4.0184	3.68005	4.03789
TRIREDRAFT_108649_EGR47861_predicted_protein	10.4397	14.9154	10.3041	5.77907	10.6285	11.2479	8.18422	5.87297	11.6034	10.7148	6.92887	9.09395	11.7125	15.4087	14.4347	6.04811	11.2334	11.158	10.8298	7.7774	8.37689	10.3346	8.74936	8.11001
TRIREDRAFT_108655_EGR47471_predicted_protein	0	0	0	0	0	0.92371	7.41004	2.5688	2.03011	0	0	0	0	0	0.532895	0	0	0	0	0	1.68544	0	0.67707	0
TRIREDRAFT_108663_EGR47477_predicted_protein	64.7648	53.4314	35.4535	45.7937	68.9229	43.9422	0	73.321	97.9166	311.964	222.38	217.605	124.561	48.5542	50.7012	52.8863	47.4353	40.8731	21.7551	11.4878	4.45438	63.5024	119.89	113.597
TRIREDRAFT_108665_EGR47478_predicted_protein	16.9443	2.44635	0	0	0	0	0	0.994665	0.982597	0	0.963942	0	6.51773	2.96407	5.15855	3.14126	1.28701	0	0	0	0	2.6838	0	0
TRIREDRAFT_108667_EGR47479_predicted_protein	0	4.8927	11.0183	3.53121	2.6928	0	29.755	9.28354	9.17091	9.12302	3.85577	5.90402	4.34515	3.95209	2.75123	4.18835	5.14802	2.57565	7.4997	8.9765	17.4031	5.964	12.2345	2.05472
TRIREDRAFT_108669_EGR47369_predicted_protein	5.77112	2.08303	0	0	0	0	2.71457	3.38777	0	0	0	0	0	0	0	0	0	0	3.19294	0	2.77847	0	0	0
TRIREDRAFT_108671_EGR47371_glycoside_hydrolase_family_3	50.8949	34.4722	39.6181	142.24	112.712	149.874	14.7775	35.4091	49.9186	114.938	66.8434	74.7114	47.13	32.1499	36.154	132.793	98.5523	102.973	8.517	7.17749	6.05014	158.239	57.1154	68.0028
TRIREDRAFT_108672_EGR47481_glycoside_hydrolase_family_71	1.92689	3.47746	1.67811	3.01175	3.445	2.54211	1.8127	3.11059	4.74895	17.1181	6.30306	8.39249	4.63243	1.68535	3.22644	3.8699	4.39071	7.41405	5.33037	6.69899	6.95766	6.86698	9.68937	14.0196
TRIREDRAFT_108674_EGR47372_predicted_protein	0	1.62586	3.13836	1.64281	2.14758	2.37709	4.23758	8.72599	11.4935	5.0931	3.84385	5.88577	5.19806	5.51582	5.21117	1.11344	2.05284	1.79738	3.23982	6.71156	6.506	2.85387	6.96953	7.37412
TRIREDRAFT_108676_EGR47374_predicted_protein	0	0	0	0	0	0	0	0	0	0	0.868052	0	0	0	0	0	0	0.869788	0	0	0	0	0	0
TRIREDRAFT_108681_EGR47484_predicted_protein	0	0	0	0	0.420038	0	0	0	0	0	0	0.306981	0	0	0.214576	0	0	0	0.389948	0	0	0	0	0.320506
TRIREDRAFT_108682_EGR47376_predicted_protein	0	0.265639	0	0.19172	0	0	1.03853	1.08007	0.853569	0.297189	0.628023	0.641093	0	0	0.448116	0	0	0.20976	0.814361	0	1.06298	0.194282	1.70806	0.33467
TRIREDRAFT_108683_EGR47377_predicted_protein	1.23492	0.445733	0	0	0	0	3.48523	3.26216	1.79033	0	0	0.537866	2.3751	1.62019	1.87981	0	0	0	3.75779	7.35997	2.97273	0	0.955357	0.561565
TRIREDRAFT_108684_EGR47378_predicted_protein	0	1.39329	5.37886	1.00558	0	6.11117	5.44712	9.06396	8.954	7.79384	2.196	10.0877	3.71208	0	7.05116	3.57813	4.39798	3.30059	5.33919	21.0888	22.3014	2.03803	13.4383	7.02142
TRIREDRAFT_108686_EGR47485_predicted_protein	2.7027	1.95103	0.941508	1.17343	3.22137	2.37709	0.423758	2.11539	1.82851	0.727586	1.7938	1.17715	0	1.96994	1.09709	1.67016	1.7107	1.54061	0.996869	2.23719	2.16867	0.237823	1.04543	2.86771
TRIREDRAFT_108697_EGR47384_predicted_protein	33.5577	19.2218	18.0434	23.755	16.086	20.7887	46.3243	28.9063	23.056	13.8455	20.3357	17.1579	26.6582	21.6944	22.8758	19.3849	13.8526	15.1783	38.9487	24.9999	21.7757	16.947	22.0103	15.9234
TRIREDRAFT_108701_EGR47385_predicted_protein	171.998	301.208	272.955	151.842	294.222	188.255	253.197	330.011	362.025	262.384	291.732	291.33	214.408	296.698	348.12	97.4307	232.252	230.584	260.809	647.007	521.381	159.757	287.067	250.575
TRIREDRAFT_108702_EGR47387_predicted_protein	0.91218	0.329243	0.317765	0	0.543617	0	0	0.267734	0	0	0	0	0	0	0.277706	0	0	0.259984	0	0	0.439164	0.4816	0	0.829605
TRIREDRAFT_108706_EGR47389_predicted_protein	18.2151	15.8563	15.6768	11.7231	14.6867	15.2667	26.7116	22.3288	18.0191	10.3841	19.5056	14.467	19.5771	25.7721	21.2032	13.2426	14.6492	12.8262	19.859	25.0113	35.5941	8.48554	13.6771	12.181
TRIREDRAFT_108710_EGR47391_predicted_protein	124.548	93.5049	81.5678	70.081	56.4107	31.5483	243.708	137.451	119.894	175.022	97.7783	69.4353	119.77	115.472	115.269	66.1903	49.1922	63.896	169.512	217.738	187.084	57.8661	96.3522	81.5565
TRIREDRAFT_108712_EGR47392_predicted_protein	7.95202	8.3236	9.69552	8.18249	6.63465	9.6517	20.1982	15.6378	15.6787	4.97721	11.6488	17.6637	11.0881	10.7806	11.3784	6.63394	6.64397	8.83909	18.1481	12.8356	18.7594	7.24223	8.76635	12.8371
TRIREDRAFT_108714_EGR47394_predicted_protein	6.83066	13.9709	15.8634	8.89701	4.07076	13.217	25.7036	14.0341	13.8638	26.6635	13.6006	19.8338	28.4641	13.9404	15.25	18.2913	9.51178	16.8725	25.1943	32.794	21.9239	22.2392	19.3758	19.6723
TRIREDRAFT_108715_EGR47395_predicted_protein	0.871275	1.25791	0.910546	1.36181	1.03848	0.919568	1.63929	1.27864	1.0105	0.35183	1.23915	0.758962	0.837854	0.381031	0.530506	0.538413	0	0.993301	1.44613	1.73089	1.67788	0	0.337017	1.98101
TRIREDRAFT_108721_EGR47397_predicted_protein	0	0.862238	0	0.622304	0	0	0	0	1.3853	0	0	0	0	1.04471	0	0	0	0	0	2.37289	0	0	0.924034	0
TRIREDRAFT_108723_EGR47501_predicted_protein	0	0	0	0	0	0	1.97246	1.23081	1.21588	0	0	0	0	0	0	0	0	0	0	0	0	0	0	0
TRIREDRAFT_108729_EGR47401_predicted_protein	23.7755	22.6995	22.7097	13.3861	18.7398	21.046	9.0188	18.0087	20.4587	4.95524	29.0146	24.7192	14.0131	24.1493	19.6133	14.9293	10.1944	16.3944	27.7933	21.331	18.8315	6.27633	17.2065	22.6695
TRIREDRAFT_108732_EGR47402_Isovaleryl-CoA_dehydrogenase	22.6913	6.65455	12.8451	15.5167	8.45186	14.2197	78.0488	21.6454	15.6259	16.6079	12.5054	24.7078	23.1847	21.7076	25.9057	19.2807	9.15621	10.9136	41.5859	41.5573	34.1394	22.4629	25.2344	16.1228
TRIREDRAFT_108749_EGR47511_predicted_protein	326.819	200.657	164.319	153.598	236.935	248.921	256.739	495.446	468.92	76.1904	242.468	164.357	349.923	347.738	274.9	260.259	385.149	374.512	213.438	182.397	253.05	327.31	289.324	257.398
TRIREDRAFT_108775_EGR47416_Hypothetical_protein	5.4327	11.5202	12.0648	6.89924	9.71291	7.16728	13.4158	7.57413	7.87604	7.95244	10.2376	7.09858	11.7547	11.5823	11.5776	5.87508	6.96332	6.00002	7.13855	8.76908	12.0969	6.27436	8.14298	6.17613
TRIREDRAFT_108776_EGR47521_glycoside_hydrolase_family_55	0	0	0	0	0	0	0.360752	0	0	0	0.218155	0	0.737532	0.335407	0	0	0	0.218592	0	0.380911	0.369244	0	0	0
TRIREDRAFT_108778_EGR47417_predicted_protein	37.8495	73.7717	71.2	90.7109	40.6018	39.9475	163.791	95.5395	54.8723	106.988	120.58	65.941	21.8386	76.1418	87.5748	56.1348	68.9969	49.6231	60.7281	120.308	94.7567	25.9783	55.634	44.7502
TRIREDRAFT_108781_EGR47524_predicted_protein	332.729	332.235	377.338	393.524	320.595	468.442	2.28476	12.8312	18.3091	76.9869	280.129	345.373	131.957	173.657	177.824	368.078	378.165	447.858	37.9594	88.6569	123.943	440.456	404.896	484.837
TRIREDRAFT_108783_EGR47526_predicted_protein	127.417	133.508	138.128	167.448	148.469	187.167	5.36714	9.48907	7.99542	41.4688	94.6644	103.951	58.5213	66.9502	81.0557	141.905	133.252	144.178	23.9366	56.1983	75.9932	163.41	191.626	179.877
TRIREDRAFT_108784_EGR47418_predicted_protein	128.51	150.197	154.021	220.39	103.938	235.743	5.75688	8.53166	7.0974	56.8357	80.9407	93.953	54.4341	65.5673	61.9459	159.3	145.253	152.176	25.8159	50.1482	70.7088	213.643	179.306	212.186
TRIREDRAFT_108793_EGR47421_predicted_protein	10.8387	9.563	8.18081	4.39213	4.66511	3.17764	9.91323	8.8369	10.1264	8.26727	2.3979	4.72078	6.94865	5.7934	4.94965	3.1629	2.28683	2.4027	6.66296	8.6728	11.3062	3.0202	2.09626	1.64293
TRIREDRAFT_108802_EGR47533_predicted_protein	0	0	0	0	0	0	0	0	0	0	0	0	0	0	0	0	0	0	0	0	0	0	0	0
TRIREDRAFT_108806_EGR47535_predicted_protein	18.9043	13.0781	13.1709	5.74538	10.3273	13.3014	28.8992	28.2055	21.0116	24.1735	21.957	21.9566	31.8136	33.7583	30.2152	10.2218	20.3416	13.919	41.8362	64.1577	81.1539	14.1395	32.2962	21.4912
TRIREDRAFT_108807_EGR47536_predicted_protein	0	0	0	0	3.07408	0	0	0	0	0	0	0	0	0	0	0	0	0	1.42693	0	0	0	0	0
TRIREDRAFT_108818_EGR47430_predicted_protein	257.154	111.381	68.6793	80.3871	107.276	45.2346	318.523	103.153	64.6202	200.76	117.034	56.0014	206.075	247.412	182.673	87.4011	120.449	107.496	265.578	523.64	317.767	95.0381	165.783	120.836
TRIREDRAFT_108819_EGR47543_predicted_protein	1.44636	2.0882	1.25963	0.18839	0	0.763264	0	1.69809	0.838743	0	0	0.314979	2.08632	3.79518	1.9815	0	0.274646	0	0.800216	0.718343	1.39268	0.190907	0	0.986571
TRIREDRAFT_108826_EGR47547_predicted_protein	16.2322	9.05459	7.71083	6.91939	18.4678	17.1319	12.4939	22.9553	21.8211	8.34237	10.9133	18.6388	9.93335	10.9708	14.376	8.20705	10.0875	8.41162	17.1449	21.9867	20.6029	5.06412	11.9867	14.0917
TRIREDRAFT_108827_EGR47434_predicted_protein	25.243	68.7482	59.1568	41.2485	87.5266	64.1833	59.3678	90.9296	83.838	84.3269	60.7056	55.972	22.0679	51.1826	58.6856	24.1078	34.8606	41.8594	40.6283	79.7813	75.1281	17.568	35.5062	57.3946
TRIREDRAFT_108829_EGR47435_Hypothetical_protein	13.446	15.0449	17.0966	14.3611	10.0165	14.1913	23.0848	15.7861	18.5186	5.15814	14.1512	21.3757	10.9907	14.9947	15.3507	8.72453	7.91501	9.58071	19.1558	18.6985	18.1258	7.80892	8.84174	14.3688
TRIREDRAFT_108832_EGR47549_predicted_protein	0	0	0	0	0	0	0	0	0	0	0	0	0	0	0	0	0	0	0	0	0	0	0	0
TRIREDRAFT_108833_EGR47550_predicted_protein	4.50103	16.246	16.4637	12.8978	25.4828	26.1278	103.741	56.1467	45.025	29.9897	42.2497	37.2478	36.7912	27.5578	29.4615	13.9073	32.4783	35.2785	24.2799	39.1206	42.2564	17.2288	39.1733	55.2632
TRIREDRAFT_108835_EGR47551_predicted_protein	3.63167	3.93245	5.69304	2.36514	3.24646	1.43736	8.96823	5.06318	6.05476	4.76614	2.84078	4.34985	1.74618	4.76467	4.97535	1.9637	2.41364	3.36399	4.01853	4.0583	9.61646	2.39675	3.5119	3.30291
TRIREDRAFT_108840_EGR47555_predicted_protein	2.9588	5.49231	5.30085	3.1932	5.03802	3.79197	5.1693	5.45875	6.12787	3.41369	6.97337	8.46857	3.65825	6.65464	7.07757	1.95902	2.88946	4.5779	9.12038	12.1759	10.582	1.67373	2.77947	4.80527
TRIREDRAFT_108852_EGR47562_predicted_protein	5.1674	1.86512	1.08006	1.34612	1.84772	0.545382	1.94448	1.21335	1.19863	2.08665	1.17587	0.450129	0.993838	2.25984	0.62927	0.957974	0.392491	2.06189	2.00125	0	0.497563	1.63693	0	0.469962
TRIREDRAFT_108866_EGR47567_predicted_protein	3.81593	2.75465	6.97887	5.2188	6.25382	4.02744	4.03853	5.88008	7.46838	4.2375	5.96981	7.06357	9.17389	4.58921	7.26081	6.77951	7.24599	9.51642	9.50044	9.47601	7.80792	8.56239	11.0703	8.67623
TRIREDRAFT_108870_EGR47569_predicted_protein	16.6538	6.01103	5.80148	0	0	4.39422	0	0	9.65753	3.36249	2.36854	3.62676	0	0	0	0	3.16236	0	4.60696	4.1356	20.0447	0	0	0
TRIREDRAFT_108872_EGR47450_N-terminal_fungal_transcription_regulatory_domain-containing_protein	28.0618	17.9421	30.4438	22.9748	17.2013	22.8475	62.9803	37.1816	37.4279	8.41778	20.9813	32.8254	39.3215	32.6088	39.0545	23.782	17.965	23.7654	55.0047	44.2003	57.9008	22.4351	24.5002	32.0841
TRIREDRAFT_108874_EGR47570_predicted_protein	0	1.69666	3.27503	0	0	2.48061	4.42212	0	2.72592	0	2.67416	2.04736	4.52036	2.05572	1.43108	0	0	1.33975	1.30035	2.33461	2.26311	0	0	0
TRIREDRAFT_108885_EGR47574_amidase	15.727	9.93391	6.84829	8.70596	5.85786	9.85551	67.0403	27.6963	29.9253	19.0522	9.78571	11.5591	17.9595	11.1765	11.0722	7.28901	7.09264	6.44347	27.1912	17.0864	31.7064	8.56282	7.60419	8.04563
TRIREDRAFT_108893_EGR47577_predicted_protein	6.60224	5.10646	6.57126	3.68549	3.93463	5.475	9.31651	7.19764	5.74295	2.66605	9.38985	7.39436	14.512	5.77465	7.75285	2.33138	6.44752	7.52691	6.5228	9.83711	9.08174	4.2327	9.12072	7.72016
TRIREDRAFT_108894_EGR47578_predicted_protein	15.3102	7.49969	9.14305	9.686	5.86556	11.542	26.7484	21.5057	19.6593	15.8977	14.6201	12.384	17.8779	14.8259	21.3078	12.1643	11.2136	14.6493	26.0168	25.5274	32.6431	14.4344	20.3045	26.854
TRIREDRAFT_108898_EGR47456_predicted_protein	7.61939	4.81275	2.65427	1.48865	3.4056	5.02607	31.3595	19.0091	15.4647	8.46116	3.79276	4.9779	16.486	9.99646	9.27865	0.588559	4.34049	3.25744	18.4429	24.5974	25.6782	7.54271	10.3154	4.33102
TRIREDRAFT_108899_EGR47581_predicted_protein	1.16112	2.93367	1.21346	0.907424	0.691975	0	4.91543	1.36321	2.02	0	1.98165	3.03434	5.58291	2.03115	3.18145	2.15258	1.3229	2.64748	3.53323	1.15335	3.35409	1.22607	1.3474	4.22404
TRIREDRAFT_108906_EGR47463_predicted_protein	8.95022	12.5182	13.6407	13.6979	10.0011	16.531	32.1007	18.0605	19.139	11.2943	16.8662	9.7456	13.9862	14.6781	16.0083	13.8272	11.4719	8.6094	21.9737	23.3372	24.2383	10.6322	18.1756	20.35
TRIREDRAFT_108909_EGR47464_predicted_protein	68.0337	49.1122	44.1974	56.5217	25.2036	41.7243	179.898	45.3341	39.4527	48.2628	47.072	67.2723	68.9604	64.3305	51.5009	35.2244	16.7595	35.1126	104.783	53.8802	61.9678	18.9305	18.4923	30.9375
TRIREDRAFT_108914_EGR47465_predicted_protein	318.56	231.945	226.49	306.188	217.67	284.77	119.163	383.877	393.752	208.759	224.97	205.132	279.272	270.823	272.765	259.012	152.009	173.957	158.015	88.6548	117.671	205.343	105.695	86.4797
TRIREDRAFT_108920_EGR47468_predicted_protein	17.2451	10.5815	10.2127	18.4187	12.3327	13.6507	134.652	45.0483	30.0012	26.4622	18.1495	17.2754	19.9003	7.5417	13.1253	11.7224	7.85911	9.33864	26.2379	17.9862	22.4168	10.4705	14.0081	10.9788
TRIREDRAFT_108928_EGR47137_predicted_protein	0	0	0	0	0	0	0	0	0	1.06024	0	0	0	0	0	0	0	0	0	1.30402	0	0	0	0
TRIREDRAFT_108929_EGR47266_predicted_protein	10.534	8.8717	7.33922	2.74414	4.1852	0	9.90981	14.4286	16.2898	1.41792	1.99757	7.64677	30.3899	15.356	25.656	5.42467	2.66705	1.00078	38.8539	48.83	38.8819	1.85387	4.07466	7.9837
TRIREDRAFT_108940_EGR47269_predicted_protein	10.0152	5.78381	7.6755	5.56581	2.38743	5.63749	37.0587	12.3461	16.649	1.07846	6.45719	13.0862	5.7786	7.00782	7.31769	5.36378	4.05709	6.08951	16.8077	12.2694	11.8936	2.64384	5.94007	11.8411
TRIREDRAFT_108950_EGR47272_predicted_protein	4.18246	5.48952	3.84116	3.96196	4.75851	6.22013	6.97501	5.46838	7.49671	1.38184	5.94839	6.78982	3.65639	4.15704	6.48234	1.99719	2.4548	4.00965	9.46635	9.63085	7.68837	2.00745	2.50026	5.18706
TRIREDRAFT_108951_EGR47273_predicted_protein	14.4176	20.0722	18.2962	10.9992	17.7982	16.8471	37.7834	29.3198	28.3669	14.9708	22.8485	26.0152	18.8162	21.1674	30.7253	9.54589	21.1196	16.7304	24.4999	39.8947	46.1099	12.2336	23.1041	29.9713
TRIREDRAFT_108953_EGR47274_predicted_protein	30.7938	18.2599	16.8571	22.3466	10.4867	15.0896	73.4573	35.5076	33.1636	23.0933	16.267	18.2022	29.6126	18.2765	17.4106	22.4274	15.8714	23.1954	46.2434	19.6636	29.651	23.2258	26.3751	27.006
TRIREDRAFT_108962_EGR47155_predicted_protein	0.955546	5.17343	4.66021	2.2403	2.84731	4.5383	8.09031	11.7794	12.4677	2.31515	8.6976	7.07515	5.51336	8.77558	5.52726	2.36196	3.99183	5.44687	14.8027	16.6102	15.1814	1.26124	8.1315	7.8214
TRIREDRAFT_108975_EGR47159_predicted_protein	12.8106	0	0	0	0	0	0	3.76005	5.57165	0	3.64391	0	0	5.60241	3.90009	0	0	3.6512	1.77191	0	3.0838	0	0	0
TRIREDRAFT_108985_EGR47166_predicted_protein	3.02012	1.09008	0	0.393374	0.899926	0	4.26173	0.443218	1.75137	1.21955	2.57717	1.97311	0	1.32078	1.8389	0.466578	1.14697	0.430387	1.67092	2.24994	7.27009	1.59452	1.75231	1.37336
TRIREDRAFT_108988_EGR47168_predicted_protein	48.6599	34.3792	37.8693	37.2189	30.85	32.2347	75.4824	41.631	39.3248	21.7397	35.6333	32.4669	47.789	39.391	35.6169	25.2715	29.4891	28.9178	115.706	32.3943	35.3897	19.1314	27.6324	24.9522
TRIREDRAFT_108996_EGR47171_predicted_protein	0	5.13137	3.30166	2.46898	8.47247	5.00155	4.45807	9.73639	24.7327	5.74083	9.43566	12.384	4.55711	2.07244	1.44272	2.92844	5.39915	4.05194	2.62185	2.35359	2.28151	8.7569	16.4974	4.3099
TRIREDRAFT_108999_EGR47293_predicted_protein	5.77469	6.5135	6.91508	3.00864	4.73199	4.76154	10.865	5.50853	5.02311	4.66376	6.26234	6.75946	7.63563	8.36546	9.44957	3.23398	4.66031	4.73186	13.9778	8.6041	11.1208	1.81025	5.86347	7.05729
TRIREDRAFT_109004_EGR47174_predicted_protein	12.1434	18.9932	11.2807	10.5446	16.8861	9.61236	18.0877	23.1674	22.2995	18.7972	17.2706	21.1561	21.4089	15.0467	25.8787	10.6309	15.3726	16.7283	19.0357	29.1502	26.3087	12.8226	20.3544	15.6458
TRIREDRAFT_109007_EGR47297_predicted_protein	1.71101	7.82257	5.1657	3.12005	3.39894	3.91266	4.82885	5.69158	5.45716	5.75768	5.67801	4.47134	3.83921	4.98845	6.25083	2.64333	4.98179	2.60085	5.99536	9.06433	5.76628	2.25838	3.75038	4.92771
TRIREDRAFT_109015_EGR47300_hypothetical_protein	2.28881	4.95674	5.31549	7.55236	1.8187	3.62351	9.68931	6.94182	5.0879	4.9293	5.20831	3.65524	4.40203	2.66921	5.3422	4.47891	2.6077	1.73958	10.1305	8.33616	7.71353	1.20841	3.54132	2.77548
TRIREDRAFT_109022_EGR47182_cell_division_protein	10.8612	14.3742	12.1915	5.02997	6.47276	7.00528	22.7057	9.2094	10.4973	15.1068	15.447	16.8197	11.6051	16.8884	15.0634	3.35589	7.79131	8.25489	15.3565	15.5834	21.4972	2.54859	9.80279	6.03653
TRIREDRAFT_109030_EGR47185_predicted_protein	0	0	0	0	0	0	0	0	0	0	0	0	0	0	0	0	0	0	0	0	0	0	0	0
TRIREDRAFT_109031_EGR47305_predicted_protein	0	1.83743	0	0.663067	1.51691	0	1.19726	1.49417	0.738021	1.02783	0.724009	0	0	1.11314	1.54982	0.786459	0	0	0.70412	2.52832	1.22544	0	0	0
TRIREDRAFT_109039_EGR47309_predicted_protein	54.9093	57.9324	53.7057	17.0547	33.982	23.404	245.364	154.346	150.024	11.0865	39.0466	27.5949	69.0501	92.3586	115.731	20.8811	22.4573	29.494	137.291	134.257	120.994	22.3002	47.3802	41.2954
TRIREDRAFT_109040_EGR47188_histidine_kinase	9.90858	6.06434	5.25263	3.70347	3.85112	4.77421	16.8191	13.024	11.7418	1.39172	7.84262	9.38185	4.97139	7.91294	8.00052	4.52577	4.58109	5.77095	13.1092	9.62834	10.5779	4.09413	4.99921	8.22799
TRIREDRAFT_109044_EGR47189_predicted_protein	0	0	0	0	0	0	0	0	0	0	0	0	0	0	0	0	0	0	1.75265	0	3.05028	0	0	0
TRIREDRAFT_109045_EGR47190_predicted_protein	0.759952	1.09719	0.264735	0	0.905792	1.60415	1.42984	1.33832	0.881391	0.920628	0.864657	0.330995	0	1.99408	0.925445	0	1.15445	0.433193	0.420453	1.88717	1.4635	0.200614	0.587912	1.72789
TRIREDRAFT_109071_EGR47318_predicted_protein	0	0	0	0	0	0	0	0	1.76049	2.45181	0	0	0	0	0	0	0	0	0	0	2.92318	0	0	0
TRIREDRAFT_109075_EGR47321_predicted_protein	1.03716	0	0	0	0	0	0.975699	0	0.601447	0	0	0	0.997375	0.453576	0.947264	0.320461	0	0.295604	1.43455	1.03022	0.998668	0.273792	0.401182	0
TRIREDRAFT_109078_EGR47324_prenyltransferase	42.8962	40.5289	43.0716	27.9363	25.5641	25.9659	87.2364	57.768	61.0912	25.4734	34.8104	55.5004	60.6628	61.7963	71.8267	23.7793	17.2492	28.4074	82.0178	88.3515	103.868	20.6494	34.6493	41.8816
TRIREDRAFT_109081_EGR47206_predicted_protein	0	0	0	0	0	0	0	0	0	0	0	0	0	0	0	0	0.718717	0	0	1.87982	0	0	0	0
TRIREDRAFT_109086_EGR47209_predicted_protein	20.4612	20.2622	17.3627	18.4507	15.3206	23.5334	50.8365	31.5678	25.1	36.0158	27.7574	26.964	19.1719	22.2558	26.674	18.1558	19.5263	21.383	52.8287	39.0853	44.7081	22.4367	36.7318	33.1622
TRIREDRAFT_109087_EGR47325_predicted_protein	0	0	1.07435	0.401699	0	0	2.90129	0.452599	0	0	0	0	0	0	0.938911	0.476453	1.75686	0.439496	3.41256	0	1.48479	0	0	0.701214
TRIREDRAFT_109088_EGR47326_predicted_protein	102.862	66.5191	68.6793	67.5475	37.0359	52.0198	89.7105	74.2195	103.144	80.4771	55.4692	80.2686	90.6731	80.5964	104.385	43.7005	35.809	39.0893	70.5441	76.6303	103.171	48.0847	36.4722	57.4944
TRIREDRAFT_109094_EGR47212_predicted_protein	0	0	0	0	0	0	1.81571	0	1.11925	0	0	1.68128	0	0	3.52558	0	0	2.20039	0	0	1.85845	1.01901	0	3.51071
TRIREDRAFT_109096_EGR47330_predicted_protein	13.5031	18.6829	7.05586	11.139	9.38841	7.12577	16.9372	9.24769	18.271	24.5371	15.3635	13.7229	12.9851	17.7157	18.4991	2.08609	6.83753	8.33855	14.3189	45.8269	36.8389	4.75278	13.9283	11.2573
TRIREDRAFT_109101_EGR47215_predicted_protein	0	0	0	0.202456	0	0	4.38674	0.912439	0.676027	0.313832	0	0	0	0	0.473211	0	0	0	0.859966	1.54396	0	0	0.300619	0.353412
TRIREDRAFT_109102_EGR47216_predicted_protein	0	0	0	0	0	0	0	0	0	0	0	0	0	0	0	0	0	0	0	0	0	0	0	0
TRIREDRAFT_109117_EGR47224_predicted_protein	16.5357	23.8736	20.1612	5.38448	4.92725	4.36306	103.057	19.4136	17.9794	25.0398	24.6933	14.4041	71.5563	108.472	98.1661	7.6638	9.41979	9.42579	247.011	234.057	159.22	10.9129	31.9807	20.6783
TRIREDRAFT_109120_EGR47226_predicted_protein	0	0	0	0	0	0	0	0	0	0	0	0	0	0	0	0	0	0	0	0	0	0	0	0
TRIREDRAFT_109122_EGR47227_amino_acid_transporter	5.26068	3.79758	5.13127	6.578	4.38917	6.10749	1.48468	4.32338	6.40639	2.97404	5.08766	3.66603	2.02355	7.82214	6.08597	11.3781	9.98939	7.79669	2.32843	2.61274	5.06545	9.99885	5.69765	9.09046
TRIREDRAFT_109123_EGR47228_predicted_protein	17.2451	17.4284	24.0298	13.4771	8.90696	22.4478	41.0987	53.3156	53.0021	18.5699	25.1804	25.0368	22.1114	24.6362	29.4007	14.5642	16.5915	21.2987	29.8953	44.5372	44.2802	17.2991	22.6798	21.9575
TRIREDRAFT_109142_EGR47346_predicted_protein	10.1903	10.2986	4.9698	5.84009	7.28751	4.30204	60.3944	22.133	18.3189	17.2827	8.6957	11.5397	13.7191	19.6084	20.4755	6.92689	7.74003	8.13222	33.2635	21.2564	17.6618	4.8421	11.825	4.63389
TRIREDRAFT_109146_EGR47350_predicted_protein	0	0	0	0	0	0	0	0	0	0	0	0	0	0	0	0	0	0	0	0	0	0	0	0
TRIREDRAFT_109147_EGR47351_predicted_protein	0	0	0.488105	0	0	0	0	0	0	0	0	0	0	0	0	0	0	0	0	0	0	0	0	0
TRIREDRAFT_109178_EGR47253_predicted_protein	6.23404	14.907	15.7447	4.87194	7.4304	12.7479	24.1916	21.2709	27.3393	10.3841	13.9643	14.2549	14.9873	14.6539	18.2673	7.464	10.6539	12.8817	17.0297	22.8343	24.3859	11.3141	14.7697	14.5286
TRIREDRAFT_109181_EGR47255_predicted_protein	4.47225	3.22843	6.23177	4.27178	3.55367	4.72014	11.9205	10.9388	10.3738	9.02969	4.66439	7.1422	10.035	8.47526	8.62309	5.98795	5.09536	5.52349	10.3097	5.18272	13.6365	3.93532	5.18971	4.7453
TRIREDRAFT_109184_EGR47359_predicted_protein	7.68975	18.3186	13.3939	12.8205	17.4144	17.0436	29.6597	27.0843	21.4045	19.2522	24.0604	26.1241	16.2685	10.0888	22.4744	13.3055	19.2745	20.1635	24.6758	31.3171	31.8388	12.1798	24.3906	18.1834
TRIREDRAFT_109187_EGR47360_alanine_transaminase-like_protein	49.6844	36.3036	37.1488	67.2399	37.5537	46.6829	30.7802	55.4862	52.7048	68.508	50.6701	50.669	57.1013	58.2953	53.1256	44.1823	33.5959	35.5745	115.318	58.9818	86.3464	43.1863	40.7804	36.9209
TRIREDRAFT_109189_EGR47361_predicted_protein	0	0.187845	0.181296	0	0	0	0.244796	0.152752	0	0.420311	0.444102	0.453344	0	0	0	0	0.395295	0.14833	0.431902	0	0.751676	0.137385	0	0
TRIREDRAFT_109199_EGR46915_predicted_protein	0	3.24225	0	0.780011	0	1.58011	7.04208	3.51539	2.60456	6.04556	0.851702	3.91242	0	2.61893	0	0.925167	0	2.56022	0.828306	5.94847	1.44157	1.58087	2.31641	2.72321
TRIREDRAFT_109201_EGR46916_predicted_protein	4.44949	2.409	6.58756	1.73865	5.30338	1.17403	14.1272	9.1418	11.9337	4.04268	6.64458	7.26735	7.48792	8.75644	8.80497	3.78071	10.5613	7.60899	8.92378	16.0215	18.7441	5.5793	12.478	10.6226
TRIREDRAFT_109206_EGR47036_predicted_protein	0	1.00503	0.323331	0.483574	0	0.489802	0	0.272424	0.269119	0	0.528019	0	0	2.43544	1.97799	0	0	0.264538	0	0.460975	0.446856	0.245018	0	0.422068
TRIREDRAFT_109211_EGR47037_predicted_protein	0	0	1.26119	1.25749	0.719195	0	18.7322	10.9804	7.34812	2.43658	6.17881	5.25617	0	2.11105	1.837	2.23726	1.37494	1.71977	5.00756	4.7949	8.71508	0.955722	4.668	3.84143
TRIREDRAFT_109219_EGR46927_predicted_protein	0	0.799947	0	0.288673	0	0	1.56372	0.975755	0.963917	0.894958	0.945616	0.965296	0	1.45386	0.337365	0.684788	0	0.631671	0.613093	2.20146	4.26807	0.292531	0.428639	2.51957
TRIREDRAFT_109221_EGR46928_predicted_protein	0	0.809177	0	0.584009	0	1.18306	0	0	0	2.71585	0.637684	0	0	0	0	0	0	0	0	0	1.07933	0	0	0
TRIREDRAFT_109230_EGR46934_predicted_protein	4.2982	5.947	7.98565	2.61261	6.83073	3.40233	7.75003	10.9336	12.6703	3.18203	8.35442	6.55223	6.19999	8.14541	9.81414	1.99208	6.80146	4.49183	6.93592	13.5199	18.969	1.70198	7.20451	4.23486
TRIREDRAFT_109231_EGR46935_predicted_protein	0	0	0	0	0	0	0	0	1.09745	0	1.07661	0	0	0	0	0	0	0	0	1.87982	1.82224	0	0	0
TRIREDRAFT_109234_EGR46937_predicted_protein	104.138	98.6674	98.7547	59.5312	43.0982	63.351	161.237	90.8477	106.52	112.723	111.081	153.71	116.834	110.06	138.705	122.003	130.732	122.021	154.842	295.957	410.842	145.471	223.226	261.112
TRIREDRAFT_109235_EGR47049_carbohydrate-binding_module_family_18	0	0	0	0	0.93129	0	0	0	1.3593	0.631029	0	1.36125	0	0	0	0.48284	0.593472	0	0	1.55224	0	0	0.604462	0
TRIREDRAFT_109237_EGR46939_predicted_protein	0	0	0	0	0	0	0	0.325871	0.321918	0.448331	0.315806	0	0	0.485542	0	0	0	0.949312	0.307131	0	0	0.293088	0.429456	0.504874
TRIREDRAFT_109239_EGR46940_predicted_protein	55.258	91.3603	86.9335	14.8592	55.2395	35.7451	3.35378	20.9275	22.2241	10.797	48.1676	64.4387	42.8536	49.111	79.2303	35.7995	81.9118	62.9971	31.5584	53.1178	84.1019	30.586	171.684	156.441
TRIREDRAFT_109242_EGR46943_predicted_protein	4.10481	4.44478	0.714971	0.534656	7.33883	4.33233	0	9.63844	3.57056	4.14391	7.58934	2.68176	9.86839	2.69271	6.24838	1.90246	6.23563	4.67971	9.08414	8.15471	8.89307	2.1672	7.93888	6.53314
TRIREDRAFT_109243_EGR46944_predicted_protein	0	0	0	0	0	0	1.12365	1.40231	2.07795	0	0	0	0	0	0	0	0	0	2.64334	8.3051	9.20084	0	1.84807	0
TRIREDRAFT_109244_EGR47051_predicted_protein	3.23824	0	2.25613	1.68714	1.92984	1.70886	4.56953	0	3.75571	0	3.6844	1.4104	3.11403	7.08082	8.87271	1.00055	12.2981	4.61471	12.5412	19.2995	17.1493	1.70968	15.0309	7.36274
TRIREDRAFT_109249_EGR46946_predicted_protein	5.27496	1.90395	1.83757	0.343534	0	0.695918	5.58268	2.32238	1.91184	0.53252	0.750217	3.44624	10.1452	10.9577	8.83256	0.407464	1.50248	0.751718	15.3218	15.0641	12.0631	1.04437	2.0404	5.39712
TRIREDRAFT_109253_EGR47056_predicted_protein	0	0	3.59384	0	0	0	0	3.02801	1.49563	0	2.93448	2.24666	0	0	1.57039	0	0	0	0	5.12375	2.48341	5.44677	5.98578	9.38261
TRIREDRAFT_109255_EGR47057_predicted_protein	52.512	102.35	85.9769	43.7743	87.6252	47.1092	7.41004	86.3118	127.897	46.6507	59.747	57.1786	90.8959	135.493	118.303	77.8807	137.605	154.156	14.5264	15.6482	27.8098	92.8772	89.3732	95.5167
TRIREDRAFT_109264_EGR47063_predicted_protein	0	0	0	0	0	0	0	0.564628	0	0	0	0	0	2.52386	0	0	0	0.548282	0	0	0	0	0	0
TRIREDRAFT_109267_EGR47065_predicted_protein	0	0	0	0	0	0	7.83347	1.22202	0	0	0	0	0	0	0	0	0	0	3.45522	2.0678	0	0	0	0
TRIREDRAFT_109273_EGR46956_predicted_protein	2.89511	1.56745	3.02561	1.75976	1.72535	2.80095	2.95052	1.41624	0.699531	3.70207	1.647	1.68128	2.32005	4.00934	3.08488	0.745444	2.93199	2.33792	3.20351	2.39646	2.55537	1.01901	1.3065	0.877678
TRIREDRAFT_109275_EGR46958_predicted_protein	5.44751	19.6622	22.7722	29.8008	25.9717	14.3736	56.3717	46.3681	39.4876	8.79903	21.6932	28.4717	10.4771	11.9117	11.6091	30.2971	31.0325	21.7366	12.0556	18.9387	26.2267	35.9512	29.5	44.5893
TRIREDRAFT_109276_EGR46959_predicted_protein	0	0	0	0	0	0	0.866717	0.180276	0.178089	0	0	0	0	0.805826	0	0	0	0	0.849545	0.30505	0.88712	0	0	0.279303
TRIREDRAFT_109277_EGR46960_predicted_protein	0	0	0	0	0	0	0.620298	0	0	0	0	0	0	0	1.20444	0.407464	0.500826	0.375859	0	1.30992	0	0	0.5101	0.59968
TRIREDRAFT_109278_EGR46961_glycoside_hydrolase_family_24	0	1.56421	0.75484	0	0	0	6.11535	5.08795	6.28278	1.74999	1.84905	0.943765	2.08373	0	1.97904	0	0	0.617582	4.79535	4.30471	4.17287	2.86006	4.19079	1.9707
TRIREDRAFT_109282_EGR47069_predicted_protein	0	1.77292	0.57037	0	0	0	7.70145	1.92227	0.474738	0.661163	1.39717	0	0	0.716038	0.498467	0	0	0.466656	1.35879	0.81318	1.57655	0	0	1.48909
TRIREDRAFT_109284_EGR46964_predicted_protein	0	0	0	0	0	0	0.79012	0	0	0	0	0	0	0	0	0	0	0	0	0	0	0	0	0
TRIREDRAFT_109285_EGR47071_predicted_protein	19.1274	9.44739	11.9236	19.6687	11.999	11.1563	18.4675	17.4333	15.7623	9.34992	12.8859	11.4002	14.5214	11.0065	16.2436	15.2416	4.9702	11.7639	19.2156	5.99984	9.20879	20.463	10.9033	12.3603
TRIREDRAFT_109287_EGR46965_predicted_protein	0	7.01287	4.06104	3.03684	4.63162	6.15191	7.31124	10.2649	9.01369	1.56916	4.42128	8.46243	7.47366	6.79759	7.09816	8.40463	13.2819	6.64518	5.37479	7.71979	7.48335	4.10323	12.0248	8.83529
TRIREDRAFT_109296_EGR47077_predicted_protein	3.00455	4.33786	6.27995	1.56538	3.58115	3.17109	8.47953	3.52747	4.35584	3.6398	4.27314	5.23449	5.7786	5.25587	8.23241	0	4.56423	2.56901	17.4542	20.8912	31.8235	3.1726	3.48656	5.46513
TRIREDRAFT_109300_EGR47080_predicted_protein	0	0	0	0	0	0	0	0	0	0	0	0	0	0	0.448116	0	0	0	0	0	0	0	0	0
TRIREDRAFT_109304_EGR46973_predicted_protein	0	0	0	0	0	0	0	0	0	0	0	0	0	0	0	0	0	0	0	0	0	0	0	0
TRIREDRAFT_109305_EGR46974_predicted_protein	0	0	0	0	0	0	0	0	0	0	0	0	0	0	0	0	0	0	0	0	0	0	0	0
TRIREDRAFT_109307_EGR47082_predicted_protein	10.9154	3.15185	9.12592	5.68698	2.60203	5.76022	6.16116	1.28152	1.26597	0	1.8629	0.950835	6.29803	3.81887	7.31084	3.37264	4.97449	4.97767	4.83127	14.0951	16.8165	4.03408	8.44435	2.97819
TRIREDRAFT_109311_EGR46978_predicted_protein	0	1.0235	0.329273	0	0	0.498804	0.444602	0.554862	1.64439	0.763375	0	0.411686	0.908959	1.2401	0.575527	0	0.35897	0.269399	0.261476	0	2.27534	0	0	0
TRIREDRAFT_109313_EGR47084_predicted_protein	0	0.629898	0.60794	0.454617	0	0	2.46262	2.56111	1.51802	2.11414	0.496401	1.5202	0	0.763202	0	0	0	0	0.482765	2.60023	0	0	1.35009	0.793589
TRIREDRAFT_109317_EGR47086_predicted_protein	9.12537	9.88114	8.74196	9.21156	10.8766	13.2429	27.3635	40.5107	34.7274	15.6609	10.0582	7.45224	8.77534	11.4734	7.98717	2.81956	4.332	2.92596	2.83991	9.06433	7.68837	5.42012	6.61832	4.66835
TRIREDRAFT_109319_EGR47087_predicted_protein	0	0	0	0	0	0	0	0	0	0	0	0	0	0	0	0	0	0	0	0	0	0	0	0
TRIREDRAFT_109320_EGR47088_predicted_protein	0	0	0	0	0	0	0	0	0	0	0	0	0	0	0	0	0	0	0	0	0	0	0	0
TRIREDRAFT_109321_EGR47089_predicted_protein	0	0	0	0	0	0	0	0	0	0	0	0	0	0	0	0	0	0	0	0	0	0	0	0
TRIREDRAFT_109323_EGR46984_predicted_protein	1.79349	0	0	0	2.13767	0.946448	0	5.26407	6.24025	1.44846	0	0	3.44938	1.56867	0	1.1083	1.36225	1.02234	0.992268	1.78149	0	1.42035	1.38747	2.4467
TRIREDRAFT_109325_EGR47090_predicted_protein	5.55127	4.67525	2.57844	0.482039	1.10277	0.976494	15.6669	15.2073	15.0228	0	1.57903	2.41784	5.33833	9.71084	16.9004	2.28697	1.40549	2.63698	10.7496	21.1375	23.1628	2.4424	2.86304	5.04874
TRIREDRAFT_109328_EGR46987_fungal_specific_transcription_factor_domain-containing_protein	1.74778	5.04674	4.87081	3.18709	1.04159	3.22814	10.2763	10.5163	13.9361	7.76346	4.47431	5.32867	2.5211	7.64347	6.91725	3.78019	5.97387	4.23419	7.25233	8.2464	14.7255	5.07521	6.42252	8.74257
TRIREDRAFT_109329_EGR46988_predicted_protein	18.3297	27.7868	25.5411	26.7395	13.1084	19.3456	55.1792	34.4317	52.0838	50.3315	37.5392	28.7403	10.5759	64.1282	42.4104	15.8578	34.8058	22.9865	54.762	96.4974	51.1833	19.3549	43.9584	33.3407
TRIREDRAFT_109330_EGR47092_predicted_protein	10.391	12.1445	9.99746	11.3431	9.73111	10.9669	40.0318	13.5065	13.6296	11.3891	15.9042	14.4393	18.0814	8.87207	10.8461	8.40871	10.1475	9.58982	28.334	17.6939	16.9138	12.1477	14.7375	10.5753
TRIREDRAFT_109331_EGR46990_predicted_protein	0	0	0	0	0	0	0	0	0	0	0	0	0	0	0	0	0	0	0	0	0	0	0	0
TRIREDRAFT_109334_EGR46992_predicted_protein	0	0	0	0	0	0	0	0	0	0	0	0	0	0	0	0	0	0	0	0	1.44404	0	0	0
TRIREDRAFT_109335_EGR47094_predicted_protein	0	0	0	0	0	0	1.16669	0	1.43836	0	0	0	0	0	0	0	0	0	2.74457	3.69564	0	0	0	0
TRIREDRAFT_109337_EGR46993_predicted_protein	6.69981	5.52738	5.66811	4.98661	8.55594	5.55591	13.9562	19.6646	20.5361	13.5272	9.25637	13.3398	6.44281	7.95285	9.32435	2.95729	2.90791	5.18302	9.79641	9.50713	17.5103	1.76863	2.96176	8.70472
TRIREDRAFT_109338_EGR47095_predicted_protein	2.92906	0	0	0	0	1.54571	8.26648	6.87768	2.54784	0	0	0	0	0	0	0	0	0	9.72323	16.0021	11.2814	0	2.26597	0
TRIREDRAFT_109339_EGR46994_predicted_protein	1.23231	2.40187	2.91914	1.15567	2.05632	2.21105	2.89822	7.45094	8.36101	2.88619	3.01451	2.5763	3.31812	3.01796	3.45154	1.21843	1.77841	1.96686	3.2726	7.95644	4.62765	1.3663	2.38334	2.57774
TRIREDRAFT_109341_EGR47096_predicted_protein	0.962647	0.347458	0.670691	0	0	0	2.03761	2.26038	2.09339	0.58309	1.09528	0.419278	0.925722	0.841981	0.732676	0.594878	0.182795	0.823103	1.59779	2.86863	1.15865	0.254123	1.48944	1.31326
TRIREDRAFT_109344_EGR47099_predicted_protein	0	0	0	0	0	1.09856	0	0	0	0	0	0	0	0	0	0	0	0	0	0	1.00223	0	0	0
TRIREDRAFT_109345_EGR46997_predicted_protein	0	0	0	0	0	0	0	0	0.621348	0	0.609551	0	0	0	0.652405	0	0.813842	0.61077	0	3.19293	2.06342	0	1.65783	0.974481
TRIREDRAFT_109346_EGR46998_predicted_protein	0	0	0	1.85173	0	0	20.0613	6.25911	10.3053	0	4.04385	0	0	3.10865	12.9844	2.19633	0	2.02597	11.7983	14.1216	13.6891	0	2.74956	6.46485
TRIREDRAFT_109349_EGR47101_hypothetical_protein	0	0	0	0	0	0	0	0	0	0	0	0	0	0	0	0	0	0	0	0	0	0	0	0
TRIREDRAFT_109351_EGR47102_predicted_protein	0	0	0	0	0	0	0	0	0	0	0	0	0	0	0	0	0	0	0	0	0	0	0	0
TRIREDRAFT_109353_EGR47103_predicted_protein	0	0	0	0	0	0	0	0	0	0	0	0	0	0	0	0	0	0	0	0	0	0	0	0
TRIREDRAFT_109357_EGR47105_predicted_protein	0	0	0.583482	0	0	0	0	0	0	0	0	0	0	0	0.509926	0	0	0	0	0.831874	0	0	0.647886	0
TRIREDRAFT_109359_EGR47106_predicted_protein	0	0	0	0	0	0	0	0	0	0	0	0	0	0	0	0	0	0	0	0.831874	0	0	0	0
TRIREDRAFT_109361_EGR47005_glycosyltransferase_family_32	0	0	0	0	0	0	0	0	0.826439	0	0	0	0	0	0	0	0	0	0	0	0	0	0	0
TRIREDRAFT_109364_EGR47006_predicted_protein	0	0	0	0	0	0	0	0	0	0	0	0	0	0	0	0	0	0	0	0	0	0	0	0
TRIREDRAFT_109365_EGR47007_predicted_protein	0	0	0	0	0	0	0	0	0	0	0	0	0	0	0	0	0	0	0	0	0	0	0	0
TRIREDRAFT_109367_EGR47111_predicted_protein	0	0	0	0	0	0	0	0	0	0	0	0	0	0	0	0	0	0	0	0	0	0	0	0
TRIREDRAFT_109370_EGR47008_predicted_protein	0	0	0	0	0	0	1.94448	0	1.19863	0	0	0	0	0	0	0	0	0	0	0	0	0	0	0
TRIREDRAFT_109371_EGR47114_predicted_protein	0.891258	0.965074	1.65588	0.309566	0.708198	0.940659	8.94341	1.56956	1.11982	0.959731	1.52108	1.29395	0.28569	0.77954	0.542673	0.458968	0.225652	0.423368	0.904016	1.03285	1.4303	0.156851	0.459662	0.945673
TRIREDRAFT_109372_EGR47009_predicted_protein	0.845371	1.83077	1.17797	0.220221	0.755703	0.892228	9.94095	2.35719	1.7158	0.682738	1.44277	1.84099	0.406472	1.29396	0.772099	0.522405	0.481577	0.481884	2.33856	2.09929	1.4245	0.111582	0.326997	1.34548
TRIREDRAFT_109373_EGR47010_predicted_protein	1.03808	0.936714	1.17528	0.202817	0.463987	0.958668	9.03326	2.66602	2.03169	0.209594	2.06694	1.46943	0.499131	1.47543	0.869098	0.641493	0.591358	0.443801	1.36404	1.6756	0.749668	0.068509	1.00385	1.41616
TRIREDRAFT_109376_EGR47013_pyridoxal-dependent_decarboxylase	0	0	0	0	0	0	0	1.21622	0.80098	0	0	0	0	0	0	0	0	0	0	0.686	0	0	0	0
TRIREDRAFT_109378_EGR47116_amidase	2.55091	1.84145	1.77726	2.32581	4.56067	0	0	0.37436	1.84909	3.60529	0	0	0	0	0	3.9409	1.93755	1.09057	0.352831	0	0	3.70368	0.493357	0.579997
TRIREDRAFT_109379_EGR47014_predicted_protein	0	1.24489	0	1.79695	0	0	8.92274	3.54312	2.5001	9.74922	10.7916	7.51103	0	3.01668	4.2001	1.59851	9.82389	4.91508	6.20168	20.5557	19.0958	5.46288	12.007	7.05778
TRIREDRAFT_109381_EGR47015_predicted_protein	0	0	0.496459	0.371252	0	0.752067	1.34069	0	0	0	0	1.24143	0	0.623251	0.433873	0	0	0	2.75967	0	0.686126	0.752426	0.551257	0.648065
TRIREDRAFT_109385_EGR47016_predicted_protein	32.533	37.1845	45.3325	31.7809	63.0115	50.0737	48.4582	95.4878	64.4584	94.1496	64.7769	54.317	31.2851	33.1975	43.7445	32.6692	47.3618	32.4532	38.9984	75.4026	52.2094	25.7645	59.7742	36.9849
TRIREDRAFT_109387_EGR47121_predicted_protein	0	0	0.790085	0	0	0	2.13363	1.33138	0.657614	0	0.645128	1.97566	4.36206	6.94306	8.97628	0.700775	0.861342	0	11.2933	18.0229	17.4709	0	1.75459	0
TRIREDRAFT_109388_EGR47122_predicted_protein	0	0	0	0	0	0	0	0	0	0	0	0	0	0	0	0	0	0	0	0	0	0	0	0
TRIREDRAFT_109392_EGR47125_predicted_protein	1.42167	1.53941	3.46674	0.740694	1.69449	0.750233	7.35582	2.92092	2.88548	1.14817	2.42631	2.47681	1.36713	3.73038	3.0297	1.3178	4.31932	0.810388	4.71932	4.23647	3.42226	1.50118	4.94922	5.17188
TRIREDRAFT_109394_EGR47019_predicted_protein	0	1.1434	1.10354	0.275077	3.14648	0	0.993375	0.929795	1.83703	0.852804	0.901076	0.459915	3.04633	2.30896	0.964424	0.9788	0.802047	2.10672	2.04476	5.24442	2.03352	1.67251	5.30985	3.84143
TRIREDRAFT_109397_EGR47128_predicted_protein	41.2661	27.9274	21.563	42.9996	26.1297	39.4702	43.6733	51.4761	44.1212	33.3273	41.0827	35.9466	37.203	25.9421	27.4818	25.5008	18.6103	24.9929	44.9484	53.7994	50.91	24.5105	34.917	44.5674
TRIREDRAFT_109404_EGR47026_predicted_protein	3.03981	6.03454	5.82417	0.791876	1.35869	0.802075	20.7327	5.35329	5.94939	0.613752	1.94548	1.32398	8.76962	5.64989	6.24675	3.28734	5.19501	5.19832	15.3465	12.0779	12.8056	0.601843	1.17582	1.38231
TRIREDRAFT_109410_EGR47030_predicted_protein	1.4794	3.73782	2.06144	1.54155	0.881653	0.780699	8.3504	6.9475	6.86322	1.79219	5.8913	3.22174	7.11326	2.58791	2.25196	2.74263	3.37104	0.843297	9.00345	8.81702	11.396	1.17161	8.58366	5.3819
TRIREDRAFT_109412_EGR47031_predicted_protein	3.61291	8.25896	11.3273	3.45096	13.6365	5.08422	20.3929	10.6043	8.3805	11.1851	8.22139	9.96608	10.423	17.3802	9.53266	3.34895	5.48839	5.49189	14.6585	29.9062	16.8143	4.45082	7.9192	5.47642
TRIREDRAFT_109415_EGR47032_predicted_protein	0	0	0	0	0	0	0	0	0	0	0	0	0	0	0	0	0	0	0	0	0	0	0	0
TRIREDRAFT_109416_EGR47136_predicted_protein	6.44515	3.05329	4.35011	3.77769	2.88076	5.10179	7.20008	7.33041	5.13911	2.43995	4.81238	6.49157	4.26107	5.28493	5.51861	4.23177	2.75368	4.82201	10.6976	5.40172	7.36958	5.10423	5.60934	4.57945
TRIREDRAFT_109428_EGR46816_hypothetical_protein	16.8952	25.4089	28.2016	16.5046	19.2984	19.3176	23.841	32.2329	31.0254	14.7819	31.2373	36.18	26.4015	33.2491	37.5054	25.4488	24.3288	31.7011	28.6266	34.6132	39.9925	24.3444	26.9577	41.9356
TRIREDRAFT_109431_EGR46817_predicted_protein	19.1918	24.7397	20.6299	11.856	15.3588	20.545	26.566	25.5899	31.1621	17.0497	26.6712	26.7486	21.0922	30.2151	29.5479	11.1821	18.7421	15.7847	37.9218	49.565	42.503	8.97461	22.0586	21.1947
TRIREDRAFT_109432_EGR46707_predicted_protein	31.8764	57.5274	41.2449	21.3528	18.9969	24.0309	141.37	73.5119	52.8146	62.5212	84.1943	59.5015	65.6865	57.753	49.909	40.8037	27.6706	41.5324	115.894	76.8963	78.926	40.872	70.4576	64.1939
TRIREDRAFT_109435_EGR46708_predicted_protein	264.947	503.651	422.512	153.376	452.635	183.315	354.484	513.247	467.756	463.615	661.517	548.776	351.036	494.37	526.985	163.727	337.637	293.663	286.655	886.021	657.628	225.367	430.432	433.732
TRIREDRAFT_109437_EGR46709_predicted_protein	10.9978	9.92387	6.70454	6.44613	4.91563	5.80369	14.2259	4.84195	10.3636	6.66153	10.9489	4.79005	7.93195	10.8216	11.7187	0.849524	1.04417	6.26904	9.12699	10.9242	13.2371	1.45162	4.25404	11.2525
TRIREDRAFT_109443_EGR46711_predicted_protein	10.8781	12.4334	13.2631	10.3904	7.56329	10.0459	12.7918	9.57848	11.0393	11.3477	8.76692	8.29134	8.71733	7.92876	8.27935	4.76156	5.16403	5.42569	9.77994	8.5542	13.093	5.02534	7.01288	5.77111
TRIREDRAFT_109444_EGR46712_predicted_protein	0	0.735616	0	0	0	0	0.958642	0	0.590933	1.64597	0.579713	0	1.95988	0	0	0	0.774003	0	1.12758	0	0	0	0	0
TRIREDRAFT_109457_EGR46719_transcription_factor_IIF_beta_subunit	24.4225	21.1561	26.0905	16.5415	21.3468	16.3249	63.5649	29.1509	40.5994	17.7517	27.7874	44.676	42.2742	34.8899	28.7495	17.6075	18.5501	26.9148	57.2009	60.6478	59.5742	18.9115	45.9746	44.4232
TRIREDRAFT_109473_EGR46833_predicted_protein	16.7909	19.9131	23.3969	11.8724	20.0132	8.86078	72.2098	30.2738	22.256	31.9644	27.2918	30.2976	20.7602	18.8822	24.829	14.0818	35.5277	18.4588	39.8132	47.653	58.8967	31.0275	29.6908	29.451
TRIREDRAFT_109475_EGR46726_predicted_protein	0	0	0.602528	0	1.03078	0.912747	0.813565	1.01533	1.00301	0.698439	0.491982	0	0	1.51282	0.52657	0.534419	1.97061	0.492966	1.4354	5.15416	1.66543	0.456591	0	1.57305
TRIREDRAFT_109476_EGR46835_predicted_protein	0	0	1.97138	0	0	0	2.66186	0	0	0	0	0	0	0	0	0	0	0	0	2.8106	0	0	0	0
TRIREDRAFT_109479_EGR46836_predicted_protein	3.25633	7.05205	7.37339	8.05867	4.85155	12.8881	15.3168	15.7702	16.9951	7.23216	11.5781	9.21885	17.2228	4.27223	11.4007	4.02456	3.71003	5.56859	13.512	23.4505	14.1097	6.01731	6.29788	9.62504
TRIREDRAFT_109486_EGR46730_predicted_protein	0	0	0	0	0	0	0	0	0	0	0	0	0	0	0	0	0	0	0	0	0	0	0	0
TRIREDRAFT_109487_EGR46731_predicted_protein	0	0.97854	1.18053	0.529682	0.40392	0.715339	1.27522	5.76905	5.69906	0.273691	1.15673	1.77121	0.651773	0.592813	1.65074	0.209418	1.28701	0.96587	2.6249	2.35633	2.61047	0.35784	1.83517	1.23283
TRIREDRAFT_109489_EGR46839_predicted_protein	0	0	0	0	0	0	0	0	0	0	0	0	0	0	0	0	0	0	0	0	0	0	0	0
TRIREDRAFT_109492_EGR46841_predicted_protein	4.16616	9.43251	10.4231	8.87966	16.477	14.7902	10.1545	25.2344	19.2178	11.6234	16.4828	15.8361	7.64848	6.79096	8.07134	6.67034	8.48638	8.31188	9.01036	14.484	14.4051	4.89908	9.81553	10.5059
TRIREDRAFT_109494_EGR46735_predicted_protein	5.01251	6.20303	8.73073	3.54423	5.12095	7.55763	7.74686	12.4003	9.55075	3.75904	6.31417	9.35649	3.44303	5.32367	9.15611	4.42504	3.80726	7.34725	10.4987	11.7362	8.61872	2.64643	8.58648	9.1175
TRIREDRAFT_109512_EGR46849_predicted_protein	1.51202	4.63886	3.68706	2.16636	3.60437	2.39374	8.53452	5.76931	6.57614	2.13699	5.16103	5.92699	7.99711	4.62871	6.67467	1.86873	2.0098	3.87851	5.22839	7.13405	7.6435	2.39488	4.97133	3.43786
TRIREDRAFT_109523_EGR46748_predicted_protein	4.62198	8.52666	7.51381	3.74589	8.26346	6.50422	16.9093	9.34546	8.18975	5.80658	6.42741	7.82868	9.87709	8.9836	11.1007	5.87107	10.1418	6.733	13.212	12.753	13.1041	7.04961	10.131	13.0778
TRIREDRAFT_109526_EGR46856_predicted_protein	2.69853	7.54857	4.70027	4.92081	7.2369	4.27216	3.17328	2.37614	5.47707	5.17605	4.6055	6.17052	5.19004	4.13048	2.67003	3.96051	2.56209	4.23015	2.98599	4.69084	5.52157	6.76748	3.91431	3.68137
TRIREDRAFT_109531_EGR46858_predicted_protein	12.953	5.19472	13.0354	4.49903	10.2925	8.35445	23.0169	10.1382	8.34601	4.06819	4.50315	5.64162	9.68808	13.8469	23.6605	2.22345	5.4658	5.33255	18.3141	20.7291	24.2516	4.17922	5.01032	6.54466
TRIREDRAFT_109536_EGR46860_predicted_protein	6.42886	4.64087	8.95817	5.76852	4.6827	7.53911	9.74384	9.64435	7.04195	3.17293	5.07959	5.60014	6.86917	3.12389	5.43671	2.2071	0.542561	3.86821	6.32328	6.03108	10.661	2.63995	5.24978	4.22275
TRIREDRAFT_109538_EGR46862_predicted_protein	0	0	0	0	0	0	0	0	0	0	0.61942	0.948467	0	0.95234	0	0	0	0.620658	0	0	1.04841	0	0.842332	0.990257
TRIREDRAFT_109548_EGR46868_predicted_protein	7.54541	13.6172	14.4568	7.37098	8.99343	5.97273	12.422	20.4856	16.9554	22.8518	16.0969	9.03755	14.512	17.324	16.08	4.66276	10.7459	15.0538	17.2202	44.9696	50.8577	9.46134	14.5932	14.5825
TRIREDRAFT_109549_EGR46755_predicted_protein	3.72846	5.38301	3.03062	1.61879	2.96266	3.27927	2.33835	4.01259	3.60356	6.02236	2.4746	1.08261	4.78059	3.2611	1.51347	1.15202	3.30395	0.708442	4.12563	6.17254	11.967	2.62467	4.32661	2.82579
TRIREDRAFT_109560_EGR46872_predicted_protein	7.7511	8.9526	9.72057	8.07671	12.0102	8.18073	11.6669	9.55513	6.2928	11.2679	7.93714	8.77752	7.45378	6.77951	11.7988	5.74785	7.65358	4.86017	12.0075	15.3985	19.405	8.18464	5.39675	7.75438
TRIREDRAFT_109562_EGR46874_predicted_protein	5.71454	0	0	0	0	0	8.06387	8.38639	9.94157	4.61518	2.43821	0	0	0	0.869873	0.882839	0	0.814361	1.58082	1.41908	1.37562	1.50854	4.42087	2.59861
TRIREDRAFT_109585_EGR46881_predicted_protein	63.5193	75.5232	71.5888	28.2271	35.6278	27.6047	107.208	37.2872	39.0016	57.3347	49.952	30.9204	107.793	112.748	102.377	38.0979	63.8553	67.0908	74.4201	141.035	165.497	36.4951	143.083	103.645
TRIREDRAFT_109590_EGR46882_predicted_protein	0	0	0	0	0	0	0	0	0	0	0	0	0	0	0	0	0	1.13013	0	0	0	0	0	0
TRIREDRAFT_109601_EGR46887_predicted_protein	96.94	85.231	81.8269	89.357	58.5124	108.872	123.348	97.0318	88.2871	88.8298	88.3784	94.7287	75.2944	81.5276	83.6191	40.7047	45.7834	51.362	107.267	128.389	112.49	28.2152	59.611	68.384
TRIREDRAFT_109602_EGR46778_hypothetical_protein	19.4294	17.0313	16.4375	13.7381	15.7144	9.52082	28.0699	24.4403	24.9486	19.0541	20.5274	18.7382	21.3533	19.4217	20.2805	12.8642	11.0682	11.4709	22.6509	44.1131	39.4212	10.2581	10.1996	18.9328
TRIREDRAFT_109607_EGR46780_predicted_protein	0	0	0	0	0	0	0	0	0	0	0	0	0	0	0	0	0	0	0	0	0	0	0	0
TRIREDRAFT_109608_EGR46890_predicted_protein	0	0	0	0	0	0	0	0	0	0	0	0	0	0	0	0	0	0	0	0	0	0	0	0
TRIREDRAFT_109619_EGR46787_predicted_protein	4.16345	7.51379	14.5037	13.015	7.44367	4.39422	47.0008	56.2128	24.1438	25.2186	23.6854	45.3344	20.0187	25.491	26.6181	14.1507	14.2306	11.8664	27.6418	64.1018	42.0938	8.79264	30.5987	18.9328
TRIREDRAFT_109639_EGR46902_predicted_protein	4.46654	0.806077	3.88988	4.0724	5.3237	7.07116	1.05047	5.89939	4.53275	7.21453	8.25814	7.78154	0	6.83666	6.79901	2.07011	5.08885	3.81907	5.56012	11.0917	10.7519	1.17909	4.31924	4.0622
TRIREDRAFT_109641_EGR46796_predicted_protein	0	0.767832	0.741065	0	0	0	0	0	0.616813	0	0.605102	0	0	0	1.29529	0	0.807901	0.606312	0	1.05654	3.07254	0	0.822862	0
TRIREDRAFT_109643_EGR46797_predicted_protein	25.1934	34.3066	32.7117	23.5669	30.7106	35.6545	28.0097	24.5364	34.1998	40.6933	30.2931	26.4347	20.9233	35.0563	30.6797	19.1068	27.3988	22.1941	15.8392	25.5936	25.9124	19.3473	27.4632	28.1202
TRIREDRAFT_109648_EGR46800_predicted_protein	3.77678	1.36319	0.877114	0.327953	0	0	0.592163	0.739016	0	1.01673	1.07428	1.09664	0	0.550561	1.53308	0	0.95622	0.717622	0.696516	3.75152	3.63662	1.32934	1.94786	1.14496
TRIREDRAFT_109652_EGR46908_predicted_protein	23.2663	37.5689	44.3643	48.1684	38.6779	47.8195	38.0154	51.0372	48.2876	25.7131	27.1686	30.4007	25.9066	28.3828	33.1794	22.7016	12.0914	22.3367	37.9397	27.9761	34.7834	18.749	18.9466	25.0581
TRIREDRAFT_109668_EGR46913_predicted_protein	0	0	0	0	0	0	0	0	0	0	0	1.1038	0	1.1083	0	0	0	0	0	0	2.44022	0	0	1.15243
TRIREDRAFT_109670_EGR46811_predicted_protein	0	1.42153	0	0	2.3471	2.07835	0	1.15596	1.14194	3.18073	0	1.71536	0	0	0	0	0	1.1225	0	1.95603	0	0	0	0
TRIREDRAFT_109673_EGR46596_predicted_protein	0	0	0	0	0	0	0.717726	0	0	0.616162	0	0	0	0	0	0	0.579489	0.434894	0	0	0	0	0	0
TRIREDRAFT_109677_EGR46488_predicted_protein	1.0895	0.78649	1.13861	0.283817	0.649292	1.72484	1.02494	2.55824	1.2636	1.31985	1.23961	0	1.04771	0.952933	1.65845	0.336634	0.827533	0.310523	0.90417	1.62332	2.09814	0.575219	2.10714	1.98175
TRIREDRAFT_109679_EGR46598_predicted_protein	0	0	0	0	0	0	0	0	0	4.70748	2.21064	0	0	1.6994	2.36605	2.40132	0	2.21506	1.07496	5.78984	1.87084	0	1.50309	0
TRIREDRAFT_109687_EGR46492_predicted_protein	0	4.63114	3.83117	3.81993	13.1084	8.70554	5.17305	5.37995	2.12587	5.18119	3.12826	1.59668	1.76266	0.801603	2.23213	1.69905	3.48058	3.65694	0.507055	1.8207	0.882471	3.3871	3.54504	6.66814
TRIREDRAFT_109708_EGR46499_predicted_protein	12.4018	10.7431	6.9124	5.1691	8.86905	6.54459	21.0004	13.1042	12.9452	16.0255	11.9939	14.044	11.9261	27.118	22.6537	5.36466	6.59385	9.89708	20.5843	41.884	32.2421	6.54771	17.2696	18.0466
TRIREDRAFT_109716_EGR46617_predicted_protein	6.64525	7.88091	10.2518	3.9568	3.96026	6.51261	57.6028	33.7149	30.2781	2.30007	12.4213	12.8177	14.6065	11.6245	17.0518	7.33303	6.85006	11.6345	21.2715	20.7454	24.6804	6.76632	9.91455	11.6557
TRIREDRAFT_109721_EGR46621_predicted_protein	0	3.90508	1.88447	0.352302	1.61193	0	13.3587	1.98471	3.52914	3.27667	2.30809	1.17806	0	3.54863	1.64691	1.25359	0.513608	0.385451	7.10818	7.38843	4.55773	3.5701	2.09248	1.22997
TRIREDRAFT_109722_EGR46622_predicted_protein	50.1662	23.2804	27.4619	48.5397	19.9311	20.1702	92.1396	50.4833	60.9532	46.3031	35.334	50.9827	45.9446	35.5202	45.0908	30.2626	17.2374	27.9152	87.2301	70.0001	78.2072	23.9635	36.9614	52.1427
TRIREDRAFT_109724_EGR46504_predicted_protein	44.5111	46.6674	47.9941	27.6077	36.6319	33.5559	144.563	111.981	92.1855	92.4378	72.3482	66.4685	79.4926	88.0597	85.178	41.914	45.078	58.5984	95.5735	149.483	136.741	54.8341	80.3473	73.2526
TRIREDRAFT_109725_EGR46505_predicted_protein	0	0.225494	0.435267	0	0	0	0	0.550104	0.181143	0	0	0	0	0	0	0	0.237261	0	0	0	0	0.164921	0	0
TRIREDRAFT_109726_EGR46624_predicted_protein	0	0	0	0	0	0	0	0	0	0	0	0	0	0	0	0	0	0	0.378506	0	0	0	0	0
TRIREDRAFT_109729_EGR46507_predicted_protein	26.0992	15.7005	19.6991	6.79891	5.18465	0	18.4145	25.5347	11.3512	24.5913	23.5087	17.0512	8.36604	32.3393	18.54	2.68805	8.25989	8.67841	34.896	38.887	46.0729	4.59317	5.04771	7.9122
TRIREDRAFT_109746_EGR46513_predicted_protein	3.40867	2.87076	3.56231	1.77593	3.38569	3.59761	8.55116	3.33494	4.61227	2.29409	5.17109	1.97952	4.37056	4.969	4.49689	3.15963	4.31511	4.53375	4.40041	8.46468	13.6757	2.69949	2.19751	4.13347
TRIREDRAFT_109747_EGR46514_predicted_protein	12.7723	13.4111	12.5391	20.8707	19.3753	22.6714	30.0387	42.941	29.9633	30.4767	32.3669	21.7461	13.399	13.7103	16.6142	20.4495	18.0796	24.8202	17.9873	19.607	24.5967	24.5213	22.9057	19.5362
TRIREDRAFT_109748_EGR46515_predicted_protein	5.78749	2.38736	4.60827	3.44606	4.92725	2.18153	18.667	6.30942	6.95205	2.33705	5.17384	5.04145	7.9507	6.8699	4.78245	4.85374	2.51194	4.47725	6.86143	11.0869	12.7376	3.92863	3.83769	4.51164
TRIREDRAFT_109756_EGR46519_predicted_protein	9.01366	3.79562	3.66331	3.52211	1.79057	3.96386	47.344	9.25961	12.6319	7.88624	5.12777	9.81467	13.0019	6.56984	11.8913	7.89094	8.55792	9.41972	14.5452	10.4456	18.0816	5.94863	11.0408	10.2471
TRIREDRAFT_109760_EGR46640_predicted_protein	3.76054	3.61954	2.62002	3.26542	8.21739	3.30748	5.30655	8.46214	8.72293	11.136	5.70488	8.73541	6.02715	2.74096	4.96108	8.13351	7.1408	6.43082	4.16112	3.73538	6.63846	4.63268	8.72765	11.9704
TRIREDRAFT_109761_EGR46522_predicted_protein	0	0.356587	0.344156	0	0.588765	0	3.25288	1.15988	0	0	1.12405	0.430293	0	0.43205	0.30077	0	0	0	0.546588	0.981329	1.90255	0	0.382143	0.898504
TRIREDRAFT_109778_EGR46649_predicted_protein	6.43675	6.7117	3.98629	5.58928	3.40978	4.1516	16.1475	5.66776	4.76952	2.88802	4.88239	5.91851	7.56536	10.6343	5.87885	4.41961	5.16066	2.85376	14.6405	5.32807	8.60815	4.53118	4.42629	4.55316
TRIREDRAFT_109779_EGR46530_predicted_protein	0	0	0	0	0	0	0	0	0	0	0	0	0	0.493055	0	0	0	0	0	0	0	0	0	0
TRIREDRAFT_109787_EGR46535_predicted_protein	11.7993	5.11059	9.86487	4.91797	2.81272	2.49065	76.5904	12.4675	10.9478	0	7.38372	22.6122	18.1546	12.3843	16.5241	8.02061	8.06593	8.74366	60.7111	32.8169	28.4034	8.72144	19.169	10.7311
TRIREDRAFT_109790_EGR46654_predicted_protein	17.6631	22.7691	24.6123	17.7478	7.51886	19.9737	40.3542	30.3653	24.1438	28.5302	30.1451	38.4656	31.5447	38.6227	33.0326	24.1692	22.999	23.7328	64.2182	62.6606	30.3707	21.3155	43.9216	53.9297
TRIREDRAFT_109793_EGR46538_predicted_protein	1.76098	0.635607	0.61345	0.458738	0	0	0	1.03373	0.510594	0	0.5009	0.766988	0	0	1.07223	0.544106	1.33755	0.501902	0.974281	0	0.847812	0	1.36232	0
TRIREDRAFT_109796_EGR46541_predicted_protein	18.0847	18.0761	20.3536	17.3948	14.0938	19.8212	13.7413	40.4228	42.3525	23.0318	23.742	29.6892	12.0399	20.0764	19.9054	16.3336	13.7362	19.428	15.0084	7.60003	18.0833	12.8532	13.9906	14.5498
TRIREDRAFT_109797_EGR46542_predicted_protein	32.7725	23.6579	21.2022	35.9787	13.9507	22.2358	84.784	19.9252	14.2536	28.3583	23.9708	18.3523	60.7798	50.1629	57.0134	26.0384	18.6693	17.3469	97.1347	75.5702	54.0965	17.9207	29.8808	34.0638
TRIREDRAFT_109798_EGR46657_predicted_protein	0	1.89537	0	2.7359	3.12947	0	12.3501	0	0	4.24097	2.98735	2.28714	0	4.59297	0	1.62252	0	2.99333	1.45264	5.21607	0	2.77245	6.09363	0
TRIREDRAFT_109801_EGR46659_predicted_protein	1.55435	1.12206	0	0	0	0.820255	4.38674	2.2811	1.35205	1.25533	0.884256	0	0	2.03928	0.946422	0.960529	0.590307	0	0	7.71979	2.24501	0.410323	1.20248	2.12047
TRIREDRAFT_109806_EGR46546_predicted_protein	107.34	93.7051	93.4821	114.451	98.1863	127.122	34.0513	143.24	164.664	95.2584	108.638	97.3089	91.2203	87.3352	83.5972	135.364	118.504	115.259	49.3744	37.1938	32.4492	158.155	113.456	99.8936
TRIREDRAFT_109811_EGR46664_predicted_protein	8.95022	11.7105	10.5228	2.62299	33.337	15.9407	45.2567	62.3909	67.7973	42.0149	77.0117	86.7358	38.7311	67.03	75.6138	35.9507	94.3244	81.311	54.1605	128.354	112.035	54.3422	129.393	153.642
TRIREDRAFT_109815_EGR46666_predicted_protein	0	0	0	0	0	0	0	0.336115	0.332037	0	0	0	0	0	0	0	0	0	0	0.568747	0	0	0	0
TRIREDRAFT_109828_EGR46672_predicted_protein	0	2.22631	2.1487	0.803398	1.83794	1.62749	84.1373	20.8195	19.6727	4.98146	5.26343	6.71621	0	2.69746	0	0	12.8837	8.78992	17.0628	19.9122	17.8175	4.07067	5.96466	5.60971
TRIREDRAFT_109833_EGR46674_predicted_protein	26.256	37.9074	23.7808	19.1513	25.0358	11.0845	29.6402	35.4495	19.7936	55.1326	17.9241	25.1586	15.1493	18.3719	36.7698	3.24503	23.9313	23.9466	34.8635	67.809	60.6758	23.5659	46.7178	26.2671
TRIREDRAFT_109835_EGR46675_predicted_protein	1.64192	1.77791	2.85988	0.855449	2.93553	0.866466	6.17851	5.30114	2.85645	5.96723	0.934073	0.715135	3.15789	5.74444	5.99845	2.02929	4.36494	2.80782	8.17573	6.52377	5.53346	3.03408	4.44577	3.73322
TRIREDRAFT_109837_EGR46559_predicted_protein	0	2.85592	2.75636	0.687069	3.14363	0.695918	1.2406	10.8378	11.8534	2.13008	3.00087	0.574373	3.80447	0.576719	0.80296	0.814928	1.50248	0	1.09441	0.654959	2.5396	1.04437	0.5101	1.79904
TRIREDRAFT_109846_EGR46681_predicted_protein	0	0	1.10957	0	0	0	0	3.7395	1.84707	0	0.906	0	0	0	0.969695	0	0	0	0	0	0	0	1.23205	0
TRIREDRAFT_109848_EGR46563_predicted_protein	0	2.00368	1.93383	4.33835	6.6166	0	5.22231	1.62936	3.21918	2.24166	4.73708	2.41784	0	0	1.69004	3.43046	0	3.16437	4.60696	0	0	0	2.14728	2.52437
TRIREDRAFT_109849_EGR46564_predicted_protein	0	0	0.690652	1.03294	0	0	3.73022	0.581913	1.14971	1.60118	0	0.863513	1.90655	0.86704	1.81076	0	0.752942	0.565067	0	2.954	3.81804	1.04674	0	0
TRIREDRAFT_109850_EGR46565_predicted_protein	8.55085	5.40111	7.94335	3.5269	2.97262	6.01654	32.1766	6.69271	6.4049	1.43872	7.09405	10.8625	13.0195	9.34876	9.54521	4.4034	4.05926	5.07731	24.837	16.9873	24.7005	3.19781	11.5764	9.39695
TRIREDRAFT_109870_EGR46576_predicted_protein	29.4055	21.4632	24.1295	27.5767	15.5772	23.1042	46.4124	58.6897	60.4407	21.6375	23.234	37.8532	28.2776	24.8623	31.0346	25.2381	15.1382	21.6043	45.9146	31.8052	33.0333	22.9427	26.2873	30.9037
TRIREDRAFT_109872_EGR46578_predicted_protein	4.54785	5.19809	5.01689	2.76436	2.25859	5.19993	4.27836	4.67195	8.13166	3.97901	3.01843	1.9808	0.728901	6.29816	4.61519	3.27879	5.18149	3.45653	9.85494	7.90551	7.29846	3.80176	5.57064	6.20424
TRIREDRAFT_109876_EGR46579_casein_kinase_I	124.118	103.775	125.334	97.8175	58.0513	113.587	218.007	158.17	216.383	42.5069	85.3569	179.969	146.552	90.6956	147.32	108.739	41.1703	85.0798	242.083	158.401	209.524	104.516	89.9426	168.609
TRIREDRAFT_109883_EGR46583_predicted_protein	0	2.5553	4.93243	0.922119	3.5159	1.86799	5.55003	3.4632	6.15814	2.38233	1.67812	1.54174	3.404	2.06405	2.51453	0.729146	0.448107	1.00888	2.93764	4.10211	3.97648	0.31148	0.456405	2.68278
TRIREDRAFT_109889_EGR46586_predicted_protein	0	0.33608	0.973092	0.242559	0	0.491367	0.437974	0.819883	0.269979	0	0.794559	1.21664	0	0.814408	0	0.287698	0.353618	0.530765	0.257578	0.924895	1.34485	0	1.0805	0.846833
TRIREDRAFT_109895_EGR46694_predicted_protein	6.82305	11.6099	4.41417	3.80875	5.80888	5.14374	22.0071	6.294	10.1743	7.47844	8.04037	7.64166	6.56132	7.24659	13.6503	5.42105	6.66316	8.33426	19.4139	13.0707	15.9553	6.17543	11.3109	9.75132
TRIREDRAFT_109903_EGR46593_predicted_protein	2.19232	3.36301	4.20041	2.14164	3.91956	3.03691	2.44911	5.38905	5.32367	2.2132	4.4431	4.65493	2.89881	3.4755	3.83775	0.762056	2.3937	2.42126	4.92752	7.07738	6.86062	1.22981	3.18003	3.73849
TRIREDRAFT_109905_EGR46390_predicted_protein	3.91197	4.70662	4.54255	1.35877	0.777117	1.37627	1.22672	2.67914	2.64664	2.10625	2.22548	2.83974	1.25397	2.28107	4.36688	0.402906	0	1.48662	4.32869	3.8858	3.76679	0.344231	0.504394	1.77892
TRIREDRAFT_109907_EGR46391_predicted_protein	2.81586	0	0	0	0	0	157.616	0.826485	0	2.27414	0.800956	1.22644	0	0	0.857266	0	3.20819	0	3.89477	5.59405	6.7784	0	0	0
TRIREDRAFT_109908_EGR46392_predicted_protein	0	0	0	0	0	0	0	0.378501	0	0	0	0.561666	0	0	0	0	0	0	0	0	0.620853	0	0.498815	0
TRIREDRAFT_109909_EGR46393_predicted_protein	0	0	0	0	0	0	0	0	0	3.2243	1.1356	0	0	0	0	0	0	0	0	1.98282	0	1.05391	1.54428	0
TRIREDRAFT_109910_EGR46305_predicted_protein	0	0	0	0	0	0	0	0	0	0	0	0	0	0	0	0	0	0	0	0	0	0.54954	0	0
TRIREDRAFT_109911_EGR46306_predicted_protein	0	0	0	0	0	0	0	0	0	0	0	0	0	0	0	0	0	0	0	0	0	0	0	0
TRIREDRAFT_109925_EGR46401_predicted_protein	0	0	0.402881	0	0	0	0	0	0	0	0	0	0	0	0	0	0	0	0.319928	0	0	0	0	0
TRIREDRAFT_109929_EGR46403_predicted_protein	7.50033	9.66848	10.8245	4.18683	3.8313	3.95803	9.57584	18.5549	12.427	14.7109	13.7149	11.667	8.24301	11.246	19.2459	5.29703	12.2076	11.2993	14.5238	25.5434	29.9196	5.09133	12.4337	6.33412
TRIREDRAFT_109934_EGR46311_predicted_protein	0	0	0	0	0	0	0.340586	0.425049	0.209946	0.29239	0.20596	0.63074	0	0.633316	0.22044	0	0.549975	0	0	0	0.348603	0.191144	1.12032	0.329265
TRIREDRAFT_109943_EGR46315_predicted_protein	0	0	0	0	0	0	0	0	0	0	0	0	0	0	0	0	0	0	0	0	0	0	0	0
TRIREDRAFT_109944_EGR46408_predicted_protein	0	0	0	0	0	0	13.8821	14.0764	7.48764	0	3.14806	4.82037	0	0	1.12313	0	0	0	1.02053	0	0	0	0	0
TRIREDRAFT_109945_EGR46316_predicted_protein	3.0759	1.85036	2.32161	1.06837	4.27722	2.43479	36.1704	7.37294	7.87806	7.03845	14.5821	17.6394	5.42284	2.69034	2.18501	3.95996	2.72569	3.50669	19.2868	9.6752	9.87249	2.30062	11.303	13.521
TRIREDRAFT_109946_EGR46409_predicted_protein	0	0.874786	0.84429	0.47352	0	0	0	0.17784	0.351365	0.489343	0.344694	0.263901	0	0	0.553391	0.748853	0.460218	0.518076	0.167613	0.601855	1.16684	1.27959	0	2.20423
TRIREDRAFT_109949_EGR46318_predicted_protein	0	0	0	0	0	0	0	0	0	0	0	0	0	0	0	0	0	0	0	0	0	0	0	0
TRIREDRAFT_109952_EGR46320_predicted_protein	0.488177	0	0.34012	0	0.581861	0	0.918498	1.57614	1.13237	0	0.972015	0.637872	0.469451	0	0.445865	0.150837	0.185398	0.139137	0.540179	0.727367	0.23503	0	0.755324	0.665977
TRIREDRAFT_109956_EGR46322_predicted_protein	6.41706	2.31618	3.35315	1.67166	1.91214	0	6.0368	7.5339	4.65156	1.29564	2.73795	1.39747	6.17091	4.20952	4.88406	0	0	2.74342	9.76337	3.18707	16.992	0.846997	1.24109	2.91808
TRIREDRAFT_109958_EGR46324_predicted_protein	10.8275	13.6783	16.3447	10.3422	15.0563	15.2369	18.6742	20.1273	13.6043	15.303	11.2927	22.7935	10.4122	22.0974	12.6361	7.80616	13.0215	12.344	22.4643	33.1616	31.2772	12.8623	20.2429	15.5917
TRIREDRAFT_109960_EGR46326_predicted_protein	2.3409	2.53477	0	0	1.39507	0	6.60654	4.12247	4.07245	0	1.33171	0	6.75331	2.04747	2.138	0	0	0	5.18052	9.30095	13.5241	0	0	0
TRIREDRAFT_109967_EGR46330_predicted_protein	0	0	0	0	0	1.62749	0	0	0	0	0	0	0	0	0	0	0	0	0	0	0	0	0	0
TRIREDRAFT_109972_EGR46418_predicted_protein	0	2.39075	0	1.72548	3.9474	0	12.4623	5.83235	3.84106	5.34941	5.6522	8.65476	6.3696	2.8967	0	2.04658	5.03102	3.77567	9.16157	13.1587	6.37786	0	10.2484	12.0481
TRIREDRAFT_109973_EGR46331_predicted_protein	4.46654	12.0912	10.8917	9.89011	5.3237	11.7853	8.40372	19.0091	18.131	12.6254	13.3401	12.645	10.738	11.72	12.9181	6.90035	11.0258	7.00163	11.738	28.8383	21.5039	4.71636	12.9577	25.3888
TRIREDRAFT_109980_EGR46421_predicted_protein	48.3434	61.8196	72.1748	52.1733	44.4504	69.9744	55.2241	134.596	126.955	60.7956	62.4689	77.0041	65.0846	59.8011	76.5323	63.1627	44.5877	61.0192	52.3468	78.204	89.7736	64.903	61.976	79.7689
TRIREDRAFT_109983_EGR46336_predicted_protein	3.51134	2.53477	2.44641	0	2.0926	0	3.30327	5.15308	5.09056	1.41792	2.99635	1.52935	6.75331	3.0712	4.276	2.16987	0	4.00312	0	3.48786	3.38103	7.41548	1.35822	3.19348
TRIREDRAFT_109986_EGR46425_predicted_protein	3.42872	4.95026	4.77769	2.67957	8.17344	3.61877	11.2894	7.04457	8.94742	8.30732	4.87641	10.4536	0	5.99787	7.30693	4.23763	1.30215	5.8634	2.84547	17.0289	11.5552	1.81025	6.6313	6.23668
TRIREDRAFT_109994_EGR46428_predicted_protein	3.65215	6.3274	6.87017	7.80142	5.65893	6.93825	15.8044	12.4346	13.3426	10.6184	6.44077	6.68087	7.02412	7.98589	6.44883	6.31927	3.8836	3.5391	9.09268	6.16712	9.84651	6.55592	6.21581	6.31092
TRIREDRAFT_109998_EGR46343_predicted_protein	184.311	159.661	170.146	216.06	145.539	186.016	272.004	202.188	125.586	217.698	131.721	105.362	150.655	166.245	136.072	157.32	196.866	199.618	74.5672	152.184	157.505	184.281	189.818	191.722
TRIREDRAFT_110007_EGR46433_predicted_protein	4.51847	6.5236	7.87023	1.17707	10.7712	7.15339	99.8919	37.1341	17.0317	3.64921	6.42628	7.87203	26.0709	5.92813	13.7561	5.58447	6.86403	6.43913	72.4971	20.1971	21.7539	4.7712	10.4867	8.21887
TRIREDRAFT_110008_EGR46434_predicted_protein	0	0	0	0	0	0	0	0	0	0	0	0	4.63243	0	0	0	0	0	0	0	0	0	0	2.19057
TRIREDRAFT_110015_EGR46352_predicted_protein	19.4619	16.859	17.2882	25.0958	28.9959	26.1893	21.0549	25.7052	18.3396	15.3249	29.6167	29.2441	25.2657	20.0013	30.5138	22.55	14.7823	15.5313	57.337	30.4474	35.6053	18.4954	25.5953	36.2852
TRIREDRAFT_110023_EGR46355_predicted_protein	4.62835	4.1764	4.7362	3.16495	2.93068	3.35836	13.4705	3.31127	2.34848	2.1026	3.29127	3.14979	8.90163	6.83132	7.48566	2.1451	2.41689	3.87498	13.1235	6.60875	9.33098	1.90907	2.34975	3.42011
TRIREDRAFT_110025_EGR46356_predicted_protein	0	1.01147	0	0	1.67005	0	1.31813	0	0.812532	0	0.797106	0	2.69483	0	0	0	0	0.7987	0.775209	1.39179	0	0	1.08396	0
TRIREDRAFT_110026_EGR46357_predicted_protein	1.60133	0	0	0	0	0	1.50644	0	0	0	0	0	1.5399	0	0	0	0	0	0	0	0.77095	0.422723	0	0
TRIREDRAFT_110028_EGR46445_predicted_protein	0	26.8578	23.0413	13.9996	19.709	10.9076	29.1672	49.7473	26.3698	11.6852	21.1657	19.8057	31.8028	9.03935	31.4635	8.94109	21.9795	7.06934	24.015	36.9564	31.844	13.0954	17.5894	30.0776
TRIREDRAFT_110032_EGR46359_predicted_protein	0.676984	2.44351	1.88666	2.11627	0.403451	2.14352	12.7374	4.37144	3.53324	1.09349	2.6959	4.12801	5.20813	3.55275	4.74035	0.836698	2.05682	2.12245	7.67826	5.04342	6.5186	1.78712	4.18981	5.84915
TRIREDRAFT_110035_EGR46448_predicted_protein	4.58241	3.63875	2.55411	0.954983	0.546181	0.483641	0	0.537995	0.531468	1.48034	0.260689	1.19751	5.28797	4.00801	2.23213	0.56635	0.348058	1.30605	0	0.910352	0.441235	0.483872	0	0
TRIREDRAFT_110040_EGR46362_hypothetical_protein	31.6021	32.952	35.0652	22.5629	23.7161	26.5595	58.3578	34.6974	32.919	28.8309	31.2952	35.1752	38.2687	40.4375	43.1164	18.8055	17.7803	17.6805	60.8711	55.8057	73.8192	13.2861	28.0698	23.4188
TRIREDRAFT_110056_EGR46457_predicted_protein	0	0	0	0	0	0	0	0	0	2.5309	0	0	0	0	0	0	0	0	1.7338	0	0	0	0	2.85009
TRIREDRAFT_110058_EGR46368_predicted_protein	0	0	0	0	0	0	0	0	0	0	0	0	0	0	1.86794	0	0	0	0	0	0	0	0	0
TRIREDRAFT_110078_EGR46467_predicted_protein	6.77771	4.8927	8.26374	0.882804	6.0588	0	0	1.98933	2.94779	1.36845	0.963942	0	0	7.41016	7.22197	3.14126	0	0	3.74985	0	6.52618	0	2.62168	0
TRIREDRAFT_110079_EGR46468_predicted_protein	0	0.965074	0	0	0	0	0	0	0.77526	0	0	0	0	0	0	0	0	0	0	0	0	0	0	1.21587
TRIREDRAFT_110088_EGR46376_predicted_protein	24.8035	19.5329	14.9245	15.2723	8.73467	15.469	74.774	47.6515	40.2086	18.666	24.0519	23.5704	26.0205	26.1319	23.6834	17.7661	15.8424	23.7787	75.4757	42.5559	44.5093	32.1433	24.8578	29.7358
TRIREDRAFT_110096_EGR46380_predicted_protein	0	0.659517	0	0	0	0	0.859472	0.536308	0	0	0	1.59168	0	0	0.556282	0.564574	0	1.04156	0	0.907499	0.879704	0.96471	0	0.830905
TRIREDRAFT_110117_EGR46210_predicted_protein	0	0	1.34471	0	0	0	0	0	0	1.55877	0	0	0	0	0	0	0	1.1002	0	0	0	0	0	0
TRIREDRAFT_110122_EGR46112_predicted_protein	4.33693	6.88764	6.04321	6.1008	2.58461	5.03505	6.93589	9.92888	9.80843	3.50259	5.42791	10.578	17.5164	9.10392	10.8268	3.21606	1.97647	2.9666	22.315	10.7698	11.6927	4.12155	4.69717	6.70535
TRIREDRAFT_110127_EGR46217_predicted_protein	264.947	166.669	129.215	149.87	85.715	43.9422	744.18	259.956	155.837	220.09	150.725	158.258	247.504	221.804	246.592	121.625	109.245	120.822	406.25	398.522	364.449	103.913	117.124	103.27
TRIREDRAFT_110128_EGR46218_predicted_protein	0	0	0	0	0	0	0	0	0	0	0	0	0	0	0	0	0	0	0	0	0	5.39899	0	0
TRIREDRAFT_110131_EGR46116_predicted_protein	0	0	0	0	0	0	0	0	0.317086	0	0	0	0	0	0	0	0	0	0	0	0	0	0	0
TRIREDRAFT_110133_EGR46219_predicted_protein	1.93008	1.39329	0	0	0	0	4.53926	1.69949	2.2385	2.33815	2.196	0	3.71208	4.22036	2.35039	1.19271	0	1.1002	6.40703	7.66866	11.1507	1.01901	2.23971	0
TRIREDRAFT_110140_EGR46121_predicted_protein	1.46453	0	0	0.381513	0.872792	0.772853	0	1.71942	0.84928	0.591392	0.416578	0.637872	0	0.640476	0.891729	0	0	0.417411	0.810269	0	0.70509	0	0	0
TRIREDRAFT_110144_EGR46122_predicted_protein	7.8768	5.68611	6.58546	9.43884	5.63305	9.97607	16.3021	12.9468	12.3329	8.90604	10.7545	8.23372	7.57466	8.26734	12.4697	7.78807	1.19657	1.796	15.2528	18.7779	15.9274	5.40629	7.31235	9.31287
TRIREDRAFT_110150_EGR46125_predicted_protein	2.00994	3.62735	5.60143	4.18875	1.19783	2.12135	14.1813	5.30945	6.4106	12.9862	6.86061	6.12797	13.5299	6.15299	14.0739	3.10516	3.81664	7.44719	10.5642	14.9737	22.2565	2.12236	6.99717	5.48397
TRIREDRAFT_110151_EGR46225_predicted_protein	0	0	0	0	0	0	0	1.33658	0	0	0	0	0	0	0	0	0	0	2.51943	2.26166	2.19239	1.20212	0	2.07077
TRIREDRAFT_110152_EGR46126_basic-Leucine_zipper_transcription_factor	3.10411	0.746933	1.44179	0.808627	3.69981	4.36822	14.6008	7.89611	8.10032	0	4.70905	7.21059	0.995014	0.905005	1.26003	1.27881	0.392956	1.76943	21.1811	9.76393	11.4575	1.09258	3.20186	4.70518
TRIREDRAFT_110153_EGR46226_predicted_protein	0	0	0	0	0	0	0	0	0	0	0	0	0	0	0	0	0	0	0	0	0	0	0	0
TRIREDRAFT_110158_EGR46227_predicted_protein	0	0	0	0	0	0	0	0	0	0	0	0	0	0	0.417539	0	0	0	0	0	0	0	0.530504	0
TRIREDRAFT_110159_EGR46131_predicted_protein	0	0	0.82374	0.307996	0	0.623926	3.33677	4.16428	5.14219	0.477432	0.336304	1.54487	1.13697	1.03412	1.43979	0	0	0	1.9624	6.45926	6.83064	0	0.457331	1.61293
TRIREDRAFT_110167_EGR46135_predicted_protein	0	1.6309	4.72214	2.35414	0	0	6.37608	1.32622	2.62026	3.64921	2.57051	1.96801	0	5.92813	1.37561	0	0	1.28783	21.2492	15.7089	15.2277	1.1928	3.49557	4.10944
TRIREDRAFT_110170_EGR46137_predicted_protein	29.5791	36.425	21.2144	24.4761	13.4801	32.1369	148.953	17.8743	16.1439	40.7513	28.2104	17.4301	53.5426	50.9819	49.2634	19.8916	24.4493	28.7627	80.3811	82.0948	77.905	28.4777	25.575	21.3629
TRIREDRAFT_110171_EGR46231_predicted_protein	337.733	203.326	238.938	307.761	118.122	247.04	272.945	130.13	120.233	132.694	131.303	147.667	211.921	153.972	211.198	126.916	53.4841	85.8522	288.579	160.613	184.573	64.3712	69.6064	106.142
TRIREDRAFT_110173_EGR46233_predicted_protein	253.309	214.318	300.782	217.12	199.657	252.976	11.5306	60.7582	92.4009	117.687	271.165	230.146	149.299	192.969	179.942	255.842	290.671	323.72	72.3336	158.274	195.389	328.594	554.178	642.829
TRIREDRAFT_110174_EGR46138_predicted_protein	0	0	0	3.74919	0	3.79748	5.07725	2.11213	1.04325	4.35878	0	0	0	6.29406	0	1.11172	0	1.02549	0.995331	0	0	0.949822	0	0
TRIREDRAFT_110197_EGR46241_predicted_protein	0	8.09177	5.67977	4.24734	1.21458	5.37755	19.1728	10.7674	9.45492	9.05285	2.89857	8.87667	3.91975	7.13034	7.44563	1.88915	0	6.3896	7.89304	18.2198	10.7933	6.45613	5.51836	12.0481
TRIREDRAFT_110207_EGR46152_predicted_protein	0	0	0	0	0	0	0	0	0	0	0	0	0	0	0	0	0	0	0	0	0	0	0	0
TRIREDRAFT_110214_EGR46156_predicted_protein	0	4.92451	1.58428	1.18472	0	0	6.41754	7.34163	3.29662	0	1.29361	0.990401	4.3734	0.994446	1.38456	0	1.72716	1.2962	1.25808	10.1642	7.66338	1.20056	7.0366	7.23827
TRIREDRAFT_110220_EGR46159_predicted_protein	8.7916	6.02916	8.26908	1.14511	2.09575	4.17551	8.27063	5.67694	5.86298	5.3252	2.7508	3.06332	10.1452	10.7654	9.36786	2.44479	3.33884	2.50573	4.62086	7.85951	2.96287	4.1775	3.0606	5.59702
TRIREDRAFT_110224_EGR46250_predicted_protein	0	0	0	0	0	0	0	0	0	0	0	0	0	0	0	0	0	0	0	0	0	0	0	0
TRIREDRAFT_110225_EGR46251_predicted_protein	0	0	0.815469	0	0	0	0	0.687078	0.678742	0	0.665855	0	0	0	0	0	0	0	0.647565	0	0	0	0	0
TRIREDRAFT_110227_EGR46163_predicted_protein	12.7329	20.6812	17.2495	14.0049	13.9117	13.8119	37.5988	19.5167	22.7667	11.7116	20.926	24.956	25.1692	23.5111	27.135	14.2069	9.13399	10.4839	56.944	30.214	41.2084	6.53579	19.7008	17.0487
TRIREDRAFT_110238_EGR46167_predicted_protein	0	0	0.20164	0.150787	0.344957	0	0.816797	1.52904	1.67832	0.467476	0.329291	0.252108	1.11326	1.01255	0.881103	0.357695	0.879305	0.659899	0.480368	2.29984	0.836025	0	1.34338	1.05286
TRIREDRAFT_110244_EGR46260_predicted_protein	0	0	0	0	0	0	1.4982	0.934876	2.7706	0	0	1.38728	0	1.39295	2.90908	0	0	0	0.881112	0	0	0.840826	0	0
TRIREDRAFT_110258_EGR46269_predicted_protein	0	0	0	0	0	0	0	0	0	0	0	0	0	0	0	0	0	1.37297	0	2.3925	0	0	0	0
TRIREDRAFT_110259_EGR46174_polysaccharide_lyase_family_7	0	0	0	0	0	0	0	0	0	0	0	0	0	0	0	0	0	0	0	0	0	0	0	0
TRIREDRAFT_110261_EGR46270_predicted_protein	0	5.19472	2.50681	1.8746	0	0	33.8483	6.33638	0	8.71755	18.422	15.6712	6.92006	0	10.954	2.22345	2.7329	6.15295	23.8879	28.5918	41.5742	0	19.4846	22.9063
TRIREDRAFT_110262_EGR46271_predicted_protein	0	1.606	3.10003	0.772734	0.883896	2.34806	4.18582	1.30597	2.58026	2.39566	0	0	5.70509	2.5945	3.6123	0.916535	0.56327	0	1.23087	5.15635	6.42654	1.17459	1.1474	0.67445
TRIREDRAFT_110263_EGR46176_predicted_protein	1.2699	2.75014	2.65427	0.992433	0.7568	2.01043	4.77859	6.33638	5.15489	2.56399	1.80608	2.2124	0	0.555359	1.93305	0.392373	0	1.08581	0.702586	3.78421	6.11385	2.34662	2.94725	3.46482
TRIREDRAFT_110265_EGR46178_predicted_protein	0.906506	0.327194	0.947365	0.236147	0	0	4.26394	0	0.788523	1.09817	0	0.394826	3.48693	0	0.551957	0	0	0.258366	1.25384	0.450221	0.436432	0	0.701288	1.64889
TRIREDRAFT_110267_EGR46272_predicted_protein	0	0.19736	1.33336	0.284882	0.325864	0.288551	2.31477	0.32098	0.317086	0.220801	0.155533	0	2.10328	0.478254	0.665869	0.337897	0	0.155844	2.72269	1.08627	1.31626	0.577378	0.634515	0.248648
TRIREDRAFT_110271_EGR46273_predicted_protein	0	0	0	0	0	0	0	0.503183	0.497079	0	0.487641	0	0	0	0	0	0	0.488616	0	0	1.65074	0	0	0
TRIREDRAFT_110272_EGR46274_predicted_protein	0	0.785023	0	0.566575	0	1.14774	2.04606	1.9151	1.26124	0.878261	1.85595	0	0	0.951155	0.662142	0	0	0	1.20331	2.16039	1.04711	0.574146	0.841285	0.989025
TRIREDRAFT_110274_EGR46275_predicted_protein	0	0	0.735695	0	0	0	0	0	0	0	0	0	0	0	0	0	0	0	1.16843	1.04888	0	0	0	0
TRIREDRAFT_110276_EGR46276_predicted_protein	0	0.683072	0	1.47898	3.38349	0	1.78033	0.555462	0.548723	0.764201	1.07661	1.64853	0	1.65526	0	1.16948	2.87487	1.07876	2.09407	2.81973	1.82224	0.999164	2.19608	0.86058
TRIREDRAFT_110281_EGR46279_predicted_protein	0	0	0	0	0	0	0	0	0	0	0	0	0	0.726238	0	0	0.630669	0.473304	0	0	0	0	0	0
TRIREDRAFT_110293_EGR46282_predicted_protein	10.226	3.69098	5.34347	2.6639	1.52356	1.3491	10.8226	4.50217	0.741258	6.19405	4.3631	11.1348	14.7506	13.4163	8.56138	4.73945	5.82539	2.18592	11.3153	2.5394	8.6157	4.72412	6.92215	2.32508
TRIREDRAFT_110295_EGR46189_hypothetical_protein	132.938	169.785	128.243	138.523	112.743	105.23	199.616	133.564	148.252	233.309	186.159	158.114	142.59	158.76	140.095	67.9321	97.0899	126.783	148.514	231.086	265.856	99.8813	138.443	153.455
TRIREDRAFT_110311_EGR46194_predicted_protein	0	0	0	0	0	0	0	0	1.54344	0	1.51414	0	0	0	0	0	1.0108	0	0	0	2.56279	0	0	0
TRIREDRAFT_110315_EGR46197_predicted_protein	31.7936	40.1646	31.3807	15.1842	28.4213	11.1853	249.247	63.767	59.9206	44.935	40.6959	32.3111	66.2438	69.5208	87.1138	16.3727	18.1117	16.613	77.6901	165.8	191.336	6.99415	30.7451	21.6866
TRIREDRAFT_110316_EGR46294_predicted_protein	65.7701	118.695	145.47	41.3373	70.3038	81.5358	12.2763	20.8363	28.4537	17.7057	85.2251	110.492	74.2904	95.8765	76.2788	45.4818	53.9205	55.641	38.4097	124.438	130.177	29.7637	146.989	125.329
TRIREDRAFT_110317_EGR46295_glycoside_hydrolase_family_18__chitinase	0	0	0	0	0	0	0	0.435324	0	0	0	0.645987	0	0	0	0	0	0	0	0.736621	0.71406	0	0	0
TRIREDRAFT_110323_EGR46297_predicted_protein	0	0.438	0	0	0	0.640379	1.14159	0.356174	0.703706	0.490022	0.345173	0	0	1.59208	1.47776	0	1.38257	0.345863	0	1.20538	2.33692	0.961028	0.469391	0.551822
TRIREDRAFT_110329_EGR46204_predicted_protein	0	0	0	0	0	0	0	0	0	0.945277	0	0	0	0	0.712667	0	0	0	0	0	1.12701	0	0.905479	0
TRIREDRAFT_110330_EGR46205_predicted_protein	0	0	0	0	0	0	0	0	0	0	0	0	0	0	0	0	0	0	0	0	0	0	0	0
TRIREDRAFT_110337_EGR46302_predicted_protein	0	0	0	0	1.44137	1.27633	0	0.709885	0.701273	0	0	0	0	0	0	0	0	0	0	0	0	0	0	1.09983
TRIREDRAFT_110339_EGR46303_GPCR__PTH11-type	0	1.60192	1.03072	0	0	0	0.695867	0.868438	1.7158	0	1.26242	0	0	1.29396	2.70235	0	0	0	2.86473	2.20425	3.56124	0	0	1.34548
TRIREDRAFT_110342_EGR45949_predicted_protein	0	1.28676	1.86286	1.39305	0	1.88132	3.35378	4.1855	1.03368	0	2.53514	0.77637	0	0.77954	0	0	0	0	2.4655	3.54119	2.57455	1.41166	0	1.62115
TRIREDRAFT_110343_EGR45950_predicted_protein	0	0	0	0	0	0	1.37086	0.855412	0	0	0	0	2.80262	0	0	0.900496	0	0.830648	0	0	0	0	0	0
TRIREDRAFT_110345_EGR46036_predicted_protein	0	0	0	0	0	0	0	0.472603	0	0	0	0	0	0	0	0	0	0.458921	0	0	0	0	0	0
TRIREDRAFT_110358_EGR45957_predicted_protein	20.0462	12.2447	9.13196	10.4442	12.8656	8.95119	26.8369	11.315	13.8603	10.5856	11.4041	11.4176	14.8287	19.5566	14.5531	3.33517	7.02746	12.7454	17.4894	16.0829	20.7871	7.73427	19.6834	13.3231
TRIREDRAFT_110362_EGR46043_DNA_polymerase_gamma	3.79111	3.24987	4.45724	4.44416	3.38899	3.75117	5.7955	6.12002	7.0076	3.06178	4.98742	5.16002	4.1014	2.69417	4.18388	1.46422	1.97969	2.70129	5.76806	5.88399	5.01932	2.37687	4.216	5.17188
TRIREDRAFT_110363_EGR45958_predicted_protein	2.07432	0	0	0	0	1.09465	1.9514	0.608834	0.601447	0.83763	1.18006	0.903462	5.98425	1.8143	1.89453	1.28184	1.57555	0.591208	0	6.18133	4.99334	2.73792	1.60473	5.65962
TRIREDRAFT_110366_EGR45960_predicted_protein	0	1.55266	2.24781	0	1.28181	0	1.0117	3.7878	3.11821	1.73708	2.4472	3.7472	2.06836	1.88125	1.30962	0	0.816845	1.83907	2.37998	4.27295	4.14208	0	1.66394	3.91231
TRIREDRAFT_110367_EGR46044_predicted_protein	0	4.27614	4.95248	2.46898	7.06039	8.75272	11.1452	7.65002	9.61827	1.91361	5.3918	1.032	13.6713	7.25353	7.93494	0.732111	3.59943	5.40259	6.55462	18.8288	19.3928	3.12746	0	0
TRIREDRAFT_110368_EGR45961_predicted_protein	10.7279	11.2937	9.6543	10.4799	12.2539	11.7943	26.492	19.6797	19.7002	2.88802	13.986	19.8582	22.3522	13.2928	19.324	7.73432	9.84599	8.6632	24.7306	13.3202	23.6724	10.1479	11.0657	21.9527
TRIREDRAFT_110377_EGR45967_predicted_protein	14.3922	15.5842	18.8011	7.49838	15.0099	5.69621	15.2318	11.6167	10.4325	2.90585	5.11722	4.70135	13.8401	15.7352	10.954	4.44689	5.4658	8.20393	10.9486	14.2959	20.7871	8.5484	8.35053	16.3616
TRIREDRAFT_110382_EGR45968_predicted_protein	2.21629	3.19979	3.8603	1.73204	2.64161	2.33913	8.33982	9.10704	3.21306	3.57983	1.26082	1.93059	0	4.84619	6.07257	2.05436	1.68338	1.89501	9.1964	5.50365	5.33509	0.585062	7.71551	3.02348
TRIREDRAFT_110386_EGR46051_predicted_protein	4.23915	1.53008	0.73837	2.20861	0	2.23706	5.98192	4.97694	6.1457	0.855905	2.41161	4.61587	0	2.78083	5.1623	1.96472	4.82978	3.62465	4.10438	3.1581	9.18411	1.11906	0.81987	4.81925
TRIREDRAFT_110396_EGR46055_predicted_protein	99.6855	116.937	133.117	96.299	111.39	131.514	168.02	154.827	156.562	75.4762	135.868	162.816	111.839	138.051	142.891	57.7515	100.955	87.6028	145.924	261.987	219.968	63.5952	107.644	117.104
TRIREDRAFT_110403_EGR45976_predicted_protein	0	0	0	0.461527	0	0.934941	2.50004	0.520007	0	1.43084	1.00789	0	0	0	0	0.547414	0	1.51486	0.490102	1.75983	0.852966	0	0	1.6113
TRIREDRAFT_110406_EGR45978_predicted_protein	8.54041	8.47709	5.20646	2.78099	3.81727	3.38017	62.2661	23.8137	14.8577	11.2083	9.10978	10.2293	18.4788	15.8735	14.3003	1.97911	4.86516	5.4768	17.7191	26.5103	17.4749	5.07268	15.6917	7.76729
TRIREDRAFT_110409_EGR46059_hypothetical_protein	7.66951	12.4571	11.6888	6.99273	14.8547	9.61236	11.2735	15.7576	15.2884	13.5495	12.2712	10.8564	13.8287	8.38518	9.04782	3.25837	8.00992	8.74366	10.0777	10.9512	12.462	5.06155	9.27073	6.97523
TRIREDRAFT_110414_EGR45980_aminotransferase_class-III	35.9651	45.2106	34.994	63.9676	82.7778	62.1736	125.419	18.2002	17.2603	103.665	67.3775	49.1541	81.0972	80.2694	49.8382	64.7591	65.4675	61.8568	110.812	93.007	79.4111	38.6315	58.5248	37.221
TRIREDRAFT_110415_EGR46060_predicted_protein	31.8618	12.8532	8.4877	6.83534	8.9356	7.91243	52.0132	22.5543	18.4766	6.81147	26.6556	26.9383	34.2443	18.8518	25.106	11.0028	9.96498	16.5595	72.5855	31.6487	28.8747	10.8848	30.4485	27.2729
TRIREDRAFT_110418_EGR45982_predicted_protein	1.38672	3.00313	2.57639	1.32456	0.550946	1.46358	11.9583	5.42688	5.36104	0.746626	2.49815	3.62388	4.00057	1.81934	4.22175	1.71387	1.57992	2.50314	9.07874	4.36189	5.11847	1.46428	1.60918	2.31217
TRIREDRAFT_110420_EGR45983_predicted_protein	18.4676	24.1631	24.5271	12.9291	12.3816	18.8821	55.9201	30.1511	32.7973	11.1861	26.9217	27.6495	28.8587	33.8197	34.0852	21.3979	16.6572	22.041	47.5748	26.9428	41.6771	17.977	25.002	27.818
TRIREDRAFT_110423_EGR45985_predicted_protein	17.7348	17.4966	18.5341	24.3317	25.3659	20.5896	29.4748	33.3142	26.3966	12.4132	23.8776	16.9935	20.4654	22.7506	19.4372	14.2472	18.8587	15.5009	21.2593	22.3138	18.7843	9.05125	20.1226	13.9788
TRIREDRAFT_110424_EGR46064_predicted_protein	1.43567	3.10915	3.50089	6.35793	3.42238	6.81862	16.2072	7.58493	8.32545	11.015	6.12554	11.2554	8.28361	5.65071	7.86742	6.21032	4.36187	4.91023	10.3259	12.8346	4.83837	6.06389	6.10864	5.87569
TRIREDRAFT_110430_EGR45986_predicted_protein	13.3577	14.464	8.46049	16.7659	14.4738	15.3798	53.1207	29.9394	25.351	42.1712	20.7247	25.3873	18.6842	19.1182	20.703	12.0066	13.8353	13.1519	24.8584	25.3306	26.3087	19.5545	27.2436	24.8493
TRIREDRAFT_110433_EGR46070_predicted_protein	0	0	0	0	0	0	0	0	0	0	0	0	0	0	0	0	0	0	0	0	0	0	0	0
TRIREDRAFT_110440_EGR45990_predicted_protein	29.8914	6.2936	4.33871	0	1.48449	1.31451	12.8884	2.55892	1.08338	1.00587	0	0	16.7678	5.44679	7.20433	0.384827	0.946004	0.709955	12.7479	5.56716	15.5903	1.31514	0.963522	1.13273
TRIREDRAFT_110443_EGR45993_predicted_protein	0	0	0	0	0	0	0	0	0	0.737849	0	0	0	0.79909	0	0.564574	0	0	0	0	0	0	0	0
TRIREDRAFT_110444_EGR46075_hypothetical_protein	6.14485	6.97062	3.05801	4.34488	2.0926	1.85299	7.43236	4.12247	4.07245	3.89927	3.99513	3.82339	1.68833	3.839	2.93975	2.16987	3.66719	2.50195	4.12822	4.7958	3.38103	3.70774	3.05599	2.79429
TRIREDRAFT_110452_EGR46078_predicted_protein	28.1284	14.1009	17.6922	18.5223	13.0381	24.3273	41.1625	31.6479	26.5064	41.0169	20.2247	24.5025	36.8173	36.9038	38.7735	42.007	36.2018	40.5303	25.2889	18.6268	21.4419	36.5083	27.8052	32.3329
TRIREDRAFT_110455_EGR46079_predicted_protein	2.35985	5.96236	6.57658	6.7622	0	0	9.99005	0	0.684238	1.90586	3.35623	3.08348	0	7.22416	4.31063	0.729146	3.58486	3.36295	13.0562	30.4728	37.4925	4.36072	62.0711	43.9976
TRIREDRAFT_110456_EGR46080_predicted_protein	0	0.12915	0.373944	0	0	0	0.673227	0	0.103749	0	0.203558	0.311692	1.03227	0.782411	0.326803	0	0.13589	0	0.395933	0.177712	0.172269	0.0944575	0.692033	0.162713
TRIREDRAFT_110457_EGR45998_predicted_protein	5.71454	5.15652	6.96746	0.744325	1.7028	1.50782	29.5675	6.70911	1.65693	0	0	1.24447	10.9907	3.74867	0	2.64852	0	0	11.8561	0	1.37562	0	1.10522	0
TRIREDRAFT_110458_EGR45999_predicted_protein	2.37427	5.5703	6.61676	2.47401	3.53739	2.50587	7.81752	12.1953	9.29365	6.2319	8.10418	6.20463	9.13278	4.67248	9.03534	2.56761	4.50845	4.73689	8.86675	12.9711	9.71616	2.82045	7.3471	5.93818
TRIREDRAFT_110471_EGR46007_predicted_protein	0	0.828292	0.799417	1.19561	0	0	26.9854	8.08263	3.99229	1.85334	1.95824	1.999	0	6.02149	0.698638	0.709052	1.74303	1.30811	11.4267	18.2357	12.1531	0	2.66296	1.04354
TRIREDRAFT_110487_EGR46016_predicted_protein	5.20431	4.88396	4.35111	5.15179	2.48122	2.19711	10.771	7.6376	6.03595	1.26093	4.44102	6.34682	5.00468	2.27598	5.387	3.85927	1.58118	3.26326	8.92598	4.65255	6.51452	3.02247	3.62353	4.25987
TRIREDRAFT_110490_EGR46017_predicted_protein	0	0	1.42326	0	0	0.718681	4.48411	1.99863	0.394876	1.64982	1.16214	0.593161	9.16746	4.16908	3.3169	0	1.55162	1.55261	4.14411	2.02915	5.90101	0	0.526786	1.23859
TRIREDRAFT_110491_EGR46018_fructose-2_6-bisphosphatase	43.3224	43.1197	35.6713	27.7009	39.9008	40.8742	117.943	57.4128	69.2775	39.229	67.5888	64.04	65.647	43.0591	44.7632	32.0447	29.9142	34.4232	94.7851	57.3768	79.637	40.8937	67.5377	54.9221
TRIREDRAFT_110493_EGR46092_predicted_protein	0	0	2.11512	0	0	3.20412	14.2798	7.12843	5.28146	0	1.72706	0	5.8388	7.96593	9.2424	0	0	0	5.03886	0	0	0	0	0
TRIREDRAFT_110496_EGR46019_predicted_protein	5.88771	10.6256	14.3572	10.7363	24.5616	27.9632	22.1553	20.7372	25.6071	16.6426	16.7473	23.0794	11.3237	33.473	32.2644	5.45755	8.94404	16.7808	26.0596	58.4832	65.1959	1.55425	15.9419	8.03208
TRIREDRAFT_110499_EGR46096_predicted_protein	16.715	29.0828	30.4578	2.56792	22.9878	24.2005	35.0778	58.8724	50.702	48.2863	81.9237	78.9619	42.8636	63.3525	63.6747	31.2525	47.6911	48.8616	109.906	119.628	108.123	26.2486	65.4841	70.3575
TRIREDRAFT_110507_EGR46100_predicted_protein	92.3118	63.3062	82.2314	64.5845	54.2276	72.3754	57.0674	70.0586	84.5034	70.2927	49.1392	70.0735	110.33	99.7723	94.3478	102.274	57.595	85.6958	64.5704	53.7067	74.2833	84.2462	61.212	61.7671
TRIREDRAFT_110509_EGR46101_predicted_protein	0.807317	1.31127	1.12494	1.05154	0.481124	1.06508	3.79739	2.725	1.63857	1.63001	2.29637	2.46137	1.16452	1.7653	0.983125	0.374167	0.766499	1.26553	2.79161	5.8139	4.27546	0.639354	1.87366	1.65203
TRIREDRAFT_110523_EGR46105_predicted_protein	16.1166	24.238	18.7145	11.1957	12.8063	11.3399	16.425	46.5155	36.6051	15.1854	32.0899	28.0781	28.4137	10.5723	14.7197	14.9391	28.5632	17.6082	20.0626	29.3494	16.8117	23.3998	27.0141	21.9864
TRIREDRAFT_110524_EGR46106_predicted_protein	29.4385	38.252	36.9185	31.4421	31.5792	26.4097	52.6188	44.0667	33.2892	67.7592	62.8023	58.9806	56.6186	51.4969	47.5003	40.022	41.3662	36.0786	56.1909	70.1799	93.5419	27.1995	34.1612	49.5312
TRIREDRAFT_110525_EGR46032_GTP-binding_protein	8.67386	30.6813	17.5253	11.2978	16.5415	21.9711	36.7194	32.5871	34.2037	31.5233	25.6592	36.2676	23.3552	26.5531	30.1038	11.7922	20.4236	17.3052	29.2734	54.2798	36.7486	12.3646	30.1961	35.4989
TRIREDRAFT_110534_EGR46110_predicted_protein	0	1.58782	8.42857	8.02185	5.24334	8.12517	16.5538	8.39272	8.2909	5.32922	10.6361	9.58011	6.34556	4.80962	7.36602	2.03886	5.01204	5.01523	6.69313	10.9242	19.0614	3.48388	4.25404	11.0024
TRIREDRAFT_110535_EGR45869_predicted_protein	1.45903	11.849	8.38637	3.61077	7.82564	3.84976	13.0394	20.1273	20.9408	4.1242	7.05523	8.2612	9.11992	14.9947	11.3269	2.93027	6.09516	4.36636	13.7229	38.0434	30.5562	2.50354	7.61894	4.64433
TRIREDRAFT_110550_EGR45875_predicted_protein	0	7.6504	7.3837	2.76077	12.6317	5.59265	24.9247	12.4423	9.21855	12.8386	18.0871	23.0794	10.1914	13.9042	12.9058	0	20.1241	15.1027	14.6585	10.527	40.8183	16.7859	4.09935	4.81925
TRIREDRAFT_110569_EGR45812_predicted_protein	0	4.71014	0	3.39945	2.59232	0	10.2303	1.27673	1.26124	7.02609	2.4746	1.89457	0	0	0	4.03207	3.30395	2.47955	1.20331	0	2.09422	2.29659	0	11.8683
TRIREDRAFT_110570_EGR45887_predicted_protein	7.75798	10.0806	8.10766	5.11979	8.93857	6.27746	15.0831	14.2695	11.547	8.98055	9.12109	9.68637	7.4604	9.04737	11.3369	3.8353	5.89259	6.33857	12.3043	12.0729	11.7031	5.32474	8.60245	7.76126
TRIREDRAFT_110586_EGR45822_predicted_protein	10.0231	7.51379	12.355	6.62803	7.81126	7.73058	16.6824	16.2936	14.9781	10.8969	10.3075	12.7608	14.8287	9.77828	10.5627	4.28808	7.61308	7.03194	15.5698	12.2536	15.5903	5.4954	10.4382	14.7255
TRIREDRAFT_110593_EGR45897_predicted_protein	11.8152	17.7691	19.2076	19.4933	9.38841	11.4309	126.897	15.0275	14.2742	23.0603	24.0855	18.8689	24.6176	23.2519	16.7862	10.952	9.72211	13.47	111.672	35.2085	49.2991	19.7537	24.3745	22.3867
TRIREDRAFT_110595_EGR45898_predicted_protein	1.2415	1.56837	2.59491	1.77877	1.84969	3.60336	4.9637	3.27953	3.41973	1.25332	5.12049	9.19242	2.98469	2.98616	4.1576	2.10979	2.12171	2.65383	8.24248	5.54937	6.57483	1.96641	3.60167	6.21011
TRIREDRAFT_110599_EGR45900_predicted_protein	15.5732	5.621	8.52508	4.6364	5.30338	1.17403	8.37165	9.1418	8.38583	4.49187	9.49225	10.6588	8.55763	8.75644	3.38653	2.74961	2.53471	0.634082	8.00063	9.94438	9.63981	1.17459	7.74496	2.02335
TRIREDRAFT_110600_EGR45901_predicted_protein	9.37613	12.9729	5.44375	4.07084	5.58774	12.3698	17.6411	11.008	9.96823	16.4068	14.6685	8.84812	12.022	12.9847	7.61197	4.34556	8.3086	10.2439	15.1301	15.5224	21.8181	5.3628	13.9026	14.9229
TRIREDRAFT_110615_EGR45834_predicted_protein	0	0	0.879012	0	0	0	0	0	0.731631	0	0.71774	1.09902	0	1.1035	0.7682	0	0.95829	1.43835	0.698024	0	0	0.666109	0.976036	3.44232
TRIREDRAFT_110620_EGR45835_NAD/FAD-binding-like_protein	47.5597	33.9332	36.9886	8.06752	14.5013	15.7592	103.53	38.6315	40.4077	17.4186	37.1236	44.8011	71.2621	68.2016	67.345	28.3648	31.5036	30.5779	183.885	133.485	127.799	15.7667	46.2052	43.7573
TRIREDRAFT_110623_EGR45913_predicted_protein	0.700581	0.252868	0.488105	0.182503	0.835027	0.739412	1.9772	0	0.812532	0	0.797106	0.305136	0.673707	0	0.426572	0	0.532127	0	0.581407	0.347947	0.33729	0	1.08396	0
TRIREDRAFT_110628_EGR45840_predicted_protein	3.91197	8.47192	10.9021	12.2289	13.9881	14.4508	27.6012	8.03742	5.67137	7.89846	5.56369	3.40769	3.76191	10.2648	7.1458	1.20872	1.48567	0	9.73954	15.5432	9.41697	7.22885	6.05273	12.4524
TRIREDRAFT_110631_EGR45917_predicted_protein	0	13.8132	5.12757	6.90192	8.772	9.32108	11.0776	10.3686	13.6571	9.51006	10.8857	12.8219	5.66186	9.01196	9.85856	1.81918	7.82603	7.55134	13.8441	10.2346	14.173	5.43989	11.3871	6.6934
TRIREDRAFT_110636_EGR45921_predicted_protein	55.6186	40.953	47.2754	50.4209	37.1237	51.6573	105.692	69.8695	69.6669	58.3943	82.899	67.8286	79.1581	72.9703	66.376	50.8677	49.0045	53.2629	121.24	104.969	82.474	52.2692	62.8202	60.7005
TRIREDRAFT_110638_EGR45844_predicted_protein	5.4989	9.26228	7.02381	5.2524	13.1084	2.90185	28.4518	4.84195	9.56642	2.22051	7.82066	7.98342	14.1012	12.024	9.48654	2.83175	3.48058	3.13452	10.1411	17.2967	20.2968	3.87097	5.67206	4.16759
TRIREDRAFT_110647_EGR45847_hypothetical_protein	0	1.47123	1.41994	0	0	0	19.1728	8.97285	4.13653	1.64597	1.15943	2.663	1.95988	2.67388	3.72281	0	3.09601	0	8.45683	12.1465	13.7369	0	2.36501	6.48745
TRIREDRAFT_110648_EGR45928_predicted_protein	0.495228	0.178748	0.345033	0	0	0.522677	2.09647	0.872127	0.574364	0	0.704324	0.215695	0.952463	0.649727	1.05538	0.153015	0.376151	1.12917	2.8769	2.21362	2.86109	0.915122	0.957792	1.12599
TRIREDRAFT_110651_EGR45850_predicted_protein	2.4186	8.72971	4.21269	1.89015	4.32412	5.10532	18.2023	13.4878	11.9216	7.81324	10.3194	6.32049	6.97748	7.40401	13.9902	5.9784	7.34821	3.44667	10.705	25.2255	27.9461	4.46929	12.162	7.6988
TRIREDRAFT_110653_EGR45851_predicted_protein	409.84	486.518	444.176	400.958	455.925	211.472	496.936	358.204	324.81	319.962	471.488	515.679	218.955	346.518	307.772	225.124	328.589	358.217	350.201	565.414	495.48	295.721	380.471	414.154
TRIREDRAFT_110655_EGR45932_predicted_protein	14.7299	10.6332	10.6291	12.0597	11.9135	14.9911	23.7549	15.4406	14.3381	22.0929	18.8543	18.3302	14.1649	23.0063	20.5001	13.0036	11.9873	15.2935	40.4564	35.5333	31.9123	13.0541	28.8952	21.53
TRIREDRAFT_110658_EGR45855_predicted_protein	19.711	27.7804	25.1771	12.9592	19.5781	20.3082	64.9005	55.099	51.709	20.8463	32.5722	35.1579	37.0073	27.0918	23.4319	14.2107	20.675	21.6691	38.4284	26.1056	34.3439	14.3712	38.485	31.1583
TRIREDRAFT_110660_EGR45856_predicted_protein	0	0	1.52099	0	1.30102	0	3.08058	4.4853	2.53194	1.7631	4.34676	3.80334	2.09934	0	0.664622	0	0	0.622208	5.43518	2.16848	0	0	0.844435	7.94183
TRIREDRAFT_110663_EGR45857_predicted_protein	0	1.50276	0.362593	0.271147	0	0	0	0	0.301798	0	1.48034	2.26672	0	0	0	0	0	0	0.57587	1.55085	1.50335	0	0	0
TRIREDRAFT_110665_EGR45859_predicted_protein	3.9384	5.68611	2.74394	1.02596	2.3471	0	0	1.15596	4.56775	1.59036	1.12026	0	0	3.44472	4.79606	6.08443	5.98284	10.1025	0	0	0	11.4364	1.52341	1.79094
TRIREDRAFT_110666_EGR45860_predicted_protein	101.371	59.274	76.9831	32.7451	35.0392	33.7018	0.47682	5.65315	6.17242	13.0991	8.65033	7.94733	60.4392	40.3422	41.3545	50.741	33.4935	40.16	4.48678	3.52425	6.83262	60.2105	18.8214	14.2901
TRIREDRAFT_110678_EGR45865_predicted_protein	34.8733	64.7342	51.1968	79.1656	90.5541	53.895	76.1588	137.451	119.171	112.658	91.4014	41.2272	40.7219	39.2169	43.9843	32.3255	50.1382	30.5281	51.6806	84.1259	74.3538	47.345	57.8113	52.1056
TRIREDRAFT_110684_EGR45946_predicted_protein	0	0	0	0	0	0	0	0	0	0	0	0	0	0	0	0	0	0	0	0	0	0	0	0
TRIREDRAFT_110686_EGR45947_predicted_protein	0	4.49543	3.47097	1.9467	0.742246	2.62902	2.34335	3.29004	2.889	1.50881	1.77135	2.71232	1.1977	1.08936	1.89588	1.15448	1.41901	1.41991	1.72269	4.33001	3.59776	0.986354	3.37233	2.83182
TRIREDRAFT_110688_EGR45647_predicted_protein	0	0	0	0	0	0	0	0	0	0	0	0	3.59311	0	0	0	0	0	0	0	0	0	0	0
TRIREDRAFT_110689_EGR45648_predicted_protein	0.769991	0.833762	1.60939	0.601753	0.458879	0.406335	1.81091	1.808	2.23259	0.62186	1.53314	1.0061	1.48091	2.69389	2.10976	0.713735	0.877272	1.31675	1.91703	1.9121	1.11212	0.813058	0.893517	1.40057
TRIREDRAFT_110691_EGR45714_predicted_protein	0	0	0	0.43885	0	0.889005	0.792403	0	0.488459	0	0.479185	0.733737	0	0	0	0.520518	0	0	0	0	0	0	1.30326	0
TRIREDRAFT_110692_EGR45715_predicted_protein	14.2167	20.5255	15.4765	23.1467	30.7127	20.6314	25.0767	23.4717	23.7022	30.857	50.0427	58.0502	27.3427	17.0976	24.8869	29.1014	36.4442	44.5713	44.7353	38.8343	56.4674	45.9737	61.8652	75.1538
TRIREDRAFT_110708_EGR45653_predicted_protein	3.51841	2.96318	6.12832	6.41587	7.6883	12.997	35.8574	47.848	23.8038	13.7341	9.67433	8.68378	5.63908	3.07738	2.49935	9.78406	4.00862	3.67691	3.56877	5.24231	6.77567	9.288	7.71206	7.46644
TRIREDRAFT_110709_EGR45654_predicted_protein	0.825613	1.78798	0.862826	0.645222	3.44419	0.871376	2.71841	3.87722	2.63325	2.33374	2.34841	2.87675	0.793944	2.52743	3.51892	0.765294	1.56774	2.58842	2.05551	2.46027	3.57738	1.52564	1.91613	4.12981
TRIREDRAFT_110711_EGR45724_predicted_protein	4.40466	2.6497	4.09172	3.44227	1.74998	1.5496	31.768	15.9447	14.4741	40.3159	78.9315	127.896	1.4119	1.28418	0.893975	16.7851	8.36391	8.78771	5.68617	1.4584	1.41373	5.42619	54.5203	62.0918
TRIREDRAFT_110712_EGR45656_predicted_protein	0	0	0	0	0	0	0	0	0.107306	0	0.105269	0	0	0	0	0	0	0.105479	0	0.367609	0.35635	0	0.143152	0
TRIREDRAFT_110729_EGR45663_predicted_protein	0	0	0	0	2.0926	0	0	0	1.01811	0	0	0	0	0	0	0	0	0	0	0	0	0	0	0
TRIREDRAFT_110731_EGR45734_predicted_protein	0	0	0	0	0	0	0	0	0	0	0	0	0	0	0	0	0	0	0	0	0	0	0	0
TRIREDRAFT_110732_EGR45735_predicted_protein	0	0	0	0	0	0	0	0	0	0	0	0	0	0	0	0	0	0	0	0	0	0	0	0
TRIREDRAFT_110733_EGR45736_predicted_protein	4.25462	0	0	0	0	1.12261	1.00063	0.624388	0	0.859029	0.605102	0	2.04571	0.930327	0.647643	0.657296	0.807901	0.606312	0	0	1.02418	0	0	0.967368
TRIREDRAFT_110735_EGR45738_predicted_protein	0	0	0	0	0	0	0	0	0	0	0	0	0	0	0	0	0	0	0	0	0	0	0	0
TRIREDRAFT_110740_EGR45665_predicted_protein	1.27825	0.461373	0	0	0	0	2.40501	3.00144	4.44755	0.516171	1.09078	1.67022	0	0.559012	0.778307	0.394954	0	0.364319	2.12163	1.90455	2.46163	0.337437	0.988878	1.74381
TRIREDRAFT_110744_EGR45742_predicted_protein	10.256	14.1903	8.9319	3.56228	5.09342	8.11836	59.4976	40.6383	35.1891	6.21222	12.6415	18.6124	18.0814	18.6884	28.1012	7.3941	9.73746	7.30775	31.2084	45.8433	35.3868	13.5371	15.8685	17.1006
TRIREDRAFT_110749_EGR45668_predicted_protein	1.23231	0	0	0	0.7344	0	0	0.361696	0	0	0	0.536729	1.18504	0.538921	0	0	0	0.702451	0	0	0	0	0	0
TRIREDRAFT_110751_EGR45745_predicted_protein	0	0	0	0	0	0	0.873158	0.544848	0.538238	0	0	0	0	0	1.13028	0	0	0	0.513515	0	0	0	0	0
TRIREDRAFT_110752_EGR45746_predicted_protein	0	0	0	0	0	0	0	0	0	0	0	0	0	0	0	0	0	0	0	0	0	0	0	0
TRIREDRAFT_110753_EGR45670_ion_transporter-like_protein	0	0	0	0.98439	0	1.4956	0	0	0	0	0	0.822927	0	0	0	0	0	0.269254	0	0	0	0	0.36542	0.429593
TRIREDRAFT_110757_EGR45748_predicted_protein	0	0	0	0	1.02469	0	7.27889	1.514	2.99127	0	0	0	0	0	0.523463	0	0	0.490058	2.37822	5.97771	3.31122	0.453897	0	0.781884
TRIREDRAFT_110761_EGR45750_predicted_protein	36.2489	28.2608	28.7909	34.75	28.5156	23.7201	96.8467	54.474	46.666	9.36812	63.1022	73.2569	46.0132	42.4849	47.2328	36.7366	28.0836	27.275	87.8416	64.8117	66.317	41.3385	48.7945	52.0887
TRIREDRAFT_110762_EGR45751_predicted_protein	0	4.26983	2.99707	3.92212	8.33178	5.6752	0	6.313	8.73098	3.47415	7.03571	2.8104	3.10253	6.11407	1.63703	3.65515	7.76003	6.43675	1.48749	4.80706	5.1776	3.40674	7.90373	5.37942
TRIREDRAFT_110763_EGR45752_predicted_protein	0	0	0	0.442689	1.01274	0	0	1.49635	0.985462	0.686222	0.483376	0.740154	0	0	1.03472	0	0	0	0	0	0	0	0	0
TRIREDRAFT_110764_EGR45674_predicted_protein	0	0	0	0	0	0	0	0	0	0	0	0	0	0	0	0	0	0	0	0	0	0	0	0
TRIREDRAFT_110765_EGR45753_predicted_protein	0	7.6504	6.46074	2.76077	6.31584	8.38897	8.72364	11.6647	13.0596	1.06988	1.50725	5.76984	5.09568	2.31736	6.45288	3.27453	0	4.53081	5.8634	5.26349	8.929	2.09824	5.12419	8.43369
TRIREDRAFT_110767_EGR45755_predicted_protein	4.50103	11.3722	11.7598	4.10384	13.412	5.93814	24.3473	15.8532	9.78803	13.6317	5.76132	3.92082	15.1493	16.7315	17.8139	13.9073	30.7689	27.5814	6.84818	40.2383	27.0874	16.6347	14.7988	27.6316
TRIREDRAFT_110768_EGR45756_predicted_protein	18.4847	19.126	20.6057	12.8408	22.032	24.7117	50.429	17.7231	26.0835	24.3834	11.9178	13.4182	28.441	43.1137	44.6449	26.6532	80.9643	62.1669	30.3397	88.7449	87.2135	47.8204	48.6202	30.8208
TRIREDRAFT_110773_EGR45677_predicted_protein	0	0.509409	0	0	0	0	0	0	0	0.569913	0.802896	0.614704	0	0	0.429671	0	0	0	2.34252	0	0	0	0.545918	0
TRIREDRAFT_110778_EGR45681_predicted_protein	4.10481	2.96318	2.85988	1.06931	1.22314	1.08308	23.1694	7.22883	3.57056	0	0.583796	0	23.6841	17.0538	18.7452	0.634152	0	1.16993	14.194	15.2901	22.7267	0	2.38166	3.73322
TRIREDRAFT_110790_EGR45688_predicted_protein	1.0656	1.92309	2.59847	0.555182	0	2.24933	5.5135	5.00424	3.70764	0	0.606208	3.71295	5.12363	5.12615	5.51503	2.30474	1.61876	1.51855	1.76867	6.88007	6.66935	1.4065	0.824367	1.4537
TRIREDRAFT_110791_EGR45763_predicted_protein	0	0	0	0	0	0	0	0.328373	0	0	0	0	0	0	0	0	0	0	0	0	0	0	0	0
TRIREDRAFT_110797_EGR45691_predicted_protein	0	0	1.82109	0	1.55772	0	0	0	0	0	0	1.13844	0	0	0	0	0	1.48995	0.723065	2.59634	0	0	0	0
TRIREDRAFT_110810_EGR45695_predicted_protein	4.98191	11.6881	16.4871	17.5203	10.3914	7.88707	52.7253	29.2448	24.5565	10.0587	22.6732	21.6985	16.7678	30.502	29.5757	10.7752	17.0281	13.4892	33.7647	34.6401	31.1806	13.1514	21.1975	16.9909
TRIREDRAFT_110811_EGR45771_predicted_protein	28.3704	21.411	16.1723	8.06242	9.22225	10.8883	135.873	53.7471	40.3821	20.8296	27.8775	16.85	64.4851	71.0589	56.5341	13.5473	32.3232	35.2842	92.7507	85.8229	67.0521	19.7445	46.8886	36.3576
TRIREDRAFT_110813_EGR45772_amino_acid_transporter	69.813	77.5949	68.7134	94.9736	96.4187	94.15	76.6221	84.5654	80.3264	169.147	122.615	105.217	69.2663	48.4619	48.2432	81.4897	101.845	97.2774	29.1219	24.2161	32.544	96.2426	117.876	107.334
TRIREDRAFT_110816_EGR45774_predicted_protein	12.8577	12.0663	14.3331	13.3978	10.7276	14.9274	13.3054	15.0955	15.658	3.11524	7.31462	8.96022	12.3645	3.3738	13.3091	6.35644	0.97661	5.8634	18.4956	11.4945	17.3328	5.43075	1.98939	11.6938
TRIREDRAFT_110825_EGR45701_predicted_protein	0	1.87845	5.43889	2.71147	0	0	0	1.52752	0	0	1.48034	2.26672	5.00468	4.55196	6.33765	0	1.97647	1.4833	1.43967	7.75425	0	1.37385	0	4.73319
TRIREDRAFT_110826_EGR45702_predicted_protein	42.859	27.8452	28.8652	29.0287	22.1364	15.0782	114.238	46.9638	48.8794	40.3828	32.5094	36.0898	43.9627	46.2336	57.4116	20.3053	26.0429	21.1734	52.9574	86.5638	56.4003	14.3311	24.3148	22.0882
TRIREDRAFT_110830_EGR45781_predicted_protein	0	0	1.65083	1.23449	0	0	0	0	0	0	0	0	0	0	1.44272	0	0	0	0	0	2.28151	0	0	0
TRIREDRAFT_110831_EGR45782_predicted_protein	0	1.72095	1.24572	3.10516	2.84148	4.40321	1.68203	2.44903	5.87549	7.7014	6.44205	11.9409	2.29253	3.64901	2.90313	4.41961	11.3172	10.192	1.64871	5.92008	5.73877	4.71998	16.5986	13.5511
TRIREDRAFT_110843_EGR45790_predicted_protein	0	0	0	0	0	0	1.80772	0.75201	0.371443	1.03461	0.364391	0.557962	0	0	0	0	0	0.36512	3.18943	0.636246	1.85028	0	0.495526	1.16509
TRIREDRAFT_110844_EGR45791_predicted_protein	0	0	0	0	0	0	3.42714	2.13853	0	0	0	0	7.00656	0	0	2.25124	2.76706	0	0	0	0	0	0	0
TRIREDRAFT_110848_EGR45706_glycoside_hydrolase	0	0	0	0	0	0	0	0	0	0	0	0	0	0	0	0	0	0	0	0	0	0	0	0
TRIREDRAFT_110850_EGR45707_N-terminal_binuclear_Zn_cluster-containing/DNA_binding_domain-containing_protein	0	1.34504	0.649074	0.728066	1.66561	2.45814	1.75283	1.09376	1.08049	1.12859	1.32497	0.405764	0.895884	0.407421	0.567248	1.15141	1.06142	1.0621	0.51543	0.925388	2.24261	0.245932	1.44143	0
TRIREDRAFT_110853_EGR45795_predicted_protein	88.3156	134.793	142.4	121.605	129.324	133.158	9.49512	12.5905	19.0224	32.6059	81.1046	115.397	53.3833	69.5208	69.138	106.812	153.326	169.725	26.5249	200.514	196.802	145.878	561.221	593.227
TRIREDRAFT_110855_EGR45709_predicted_protein	0	0	0	0	0	0	0	0	0	0	0	0	0	0	0	0	0	0	0	0	0	0.375296	0	0
TRIREDRAFT_110860_EGR45799_predicted_protein	0	0.891466	0	1.9302	0	0	0	0	1.43226	0	0	1.07573	0	1.08013	0	0.763132	0.937987	0	0	0	1.18909	0	0	0
TRIREDRAFT_110862_EGR45712_predicted_protein	0	1.51357	2.43467	0	1.66605	1.47528	2.62994	2.87189	1.21588	2.25778	12.3255	10.9585	1.34418	1.83388	1.7022	0	0	0	4.6401	8.33071	3.36482	0	4.86613	5.08506
TRIREDRAFT_110866_EGR45499_predicted_protein	15.4128	24.2753	21.9647	13.5052	16.7005	25.14	96.2237	24.2641	22.7509	49.7906	19.5291	21.3595	24.2535	25.7361	36.2587	6.49396	12.2389	13.5779	32.5588	34.7947	29.6816	15.905	16.2594	19.1148
TRIREDRAFT_110868_EGR45501_predicted_protein	0	0	0	0	0	0	0	0	0	0	0	0	0	0	0	0	0	0	0	0	0	0	0	0
TRIREDRAFT_110877_EGR45584_predicted_protein	15.8249	17.1355	10.1067	6.87069	11.0027	12.5265	14.8871	16.2567	14.53	7.45528	11.2533	9.18997	7.60893	17.3016	12.8474	7.33436	5.00826	9.77233	21.1587	15.719	20.3168	3.48125	26.5252	5.9968
TRIREDRAFT_110878_EGR45585_predicted_protein	0	5.56086	2.6835	4.01345	0	0	3.62341	4.522	6.70071	6.22134	2.19116	3.35515	7.40781	6.7377	9.38083	7.1405	0	2.19554	17.0478	0	7.41742	4.06708	0	7.00596
TRIREDRAFT_110879_EGR45505_predicted_protein	1336.05	843.908	568.089	344.631	413.723	155.526	3693.61	419.056	300.034	71.4056	938.901	1004.08	1612.3	372.34	223.313	82.967	101.977	186.662	3587.22	178.9	198.645	316.387	184.931	241.233
TRIREDRAFT_110880_EGR45586_predicted_protein	7.37827	9.3209	11.5662	0	0	0	20.8232	4.3312	2.13933	0	6.29613	1.60679	21.2857	29.0403	23.5857	2.27974	0	1.05145	48.9854	21.9867	30.1939	4.86934	11.4159	5.03276
TRIREDRAFT_110881_EGR45587_predicted_protein	29.701	28.1408	15.5199	20.3101	11.0628	13.7145	38.4189	51.2157	50.5944	32.9823	33.7932	42.0426	24.9915	29.2253	13.5634	8.0299	21.1495	6.3489	18.4865	25.8146	42.8982	12.7409	25.8494	8.44136
TRIREDRAFT_110882_EGR45506_predicted_protein	4.60777	6.23674	5.41739	2.85079	4.80553	3.64738	10.295	5.57877	7.68212	2.55841	4.5873	4.0138	6.09266	5.7934	7.18935	2.66945	2.40614	3.11903	6.53259	6.00725	3.88217	1.97661	2.22791	7.33364
TRIREDRAFT_110890_EGR45510_porphobilinogen_deaminase-like_protein	31.4129	32.7547	27.3573	19.5486	20.8007	28.5493	181.413	86.0534	80.9613	44.3969	70.9854	70.6892	82.2327	74.0306	90.3209	21.5688	42.4172	53.7185	141.933	223.62	255.42	32.7091	109.357	117.451
TRIREDRAFT_110891_EGR45592_predicted_protein	0	0	0	0	0	0	0	0	0.862279	0	0	0	0	0	0	0	0	0	0	0	0	0	0	0
TRIREDRAFT_110893_EGR45593_predicted_protein	0	0	1.09168	0	0	1.65374	2.21106	0	0.908638	0.632726	0	2.04736	1.50679	0	0.954054	0	0	0	1.30035	1.55641	0.75437	0	0	0
TRIREDRAFT_110894_EGR45512_glycoside_hydrolase_family_5	35.2159	38.1325	46.5327	37.0115	20.987	23.7105	6.2831	7.48485	10.915	12.2591	8.98072	8.99133	39.7038	35.5811	35.4908	20.6364	13.8353	15.2285	9.7418	8.44352	10.5235	17.9516	7.98519	11.5963
TRIREDRAFT_110899_EGR45517_predicted_protein	21.9266	25.7212	24.8245	18.0878	11.9783	18.3207	79.0714	33.2511	37.0861	21.3976	17.6713	29.4461	31.6283	27.1691	25.0327	15.2435	9.02114	14.5819	39.9318	36.2999	59.8199	19.2942	22.6171	24.0962
TRIREDRAFT_110901_EGR45519_fungal_specific_transcription_factor_domain-containing_protein	1.00671	0	0.350694	0	0	0	1.42058	0.886437	0.875683	0	0	0	0	0.880517	0.612968	0	0	0	2.22789	2.99992	2.42336	0	0.389403	0
TRIREDRAFT_110902_EGR45594_predicted_protein	0	0	0	0	0	0	0	0	0	0	0	0	0	0	0	0	0	0	0	0	0	0	0	0
TRIREDRAFT_110910_EGR45523_predicted_protein	3.91635	4.2407	2.27382	2.04043	3.88994	4.13342	4.60534	4.98112	6.05623	3.95365	2.41363	1.70575	1.88306	4.56725	6.35894	1.81511	0.495778	3.1626	5.59748	5.18687	9.11326	1.20616	4.54463	3.56182
TRIREDRAFT_110922_EGR45529_predicted_protein	9.04697	9.563	7.20361	4.54517	6.93202	7.84335	24.3168	15.9323	13.4906	3.39231	11.2125	12.947	14.9142	18.3693	16.3289	8.38599	6.62622	7.55134	29.6745	23.429	21.4669	5.80002	11.4982	14.399
TRIREDRAFT_110931_EGR45608_predicted_protein	40.478	17.5322	14.1008	21.0892	14.4738	8.54432	83.7746	33.266	37.5571	13.0763	39.1467	10.578	23.3552	14.1616	19.7171	17.5096	0	23.0736	55.9873	32.1658	31.1806	17.0968	18.7887	18.4069
TRIREDRAFT_110943_EGR45540_predicted_protein	0.487768	0.176055	0	0	0.290687	0.257402	3.21205	1.28849	0.141428	0.196966	0.416229	0.212446	0.938116	0	0.296994	0.150711	0.185243	0.139021	0.944523	0.484506	1.17417	0	0	0
TRIREDRAFT_110948_EGR45542_predicted_protein	6.22295	5.98964	11.5617	10.8073	13.5982	10.9465	36.1009	14.0032	16.2391	12.5644	20.651	15.3589	17.9527	27.2146	30.3124	10.8957	7.08998	14.189	20.0837	16.4835	33.9547	3.28551	10.4307	18.8654
TRIREDRAFT_110949_EGR45617_predicted_protein	16.3044	13.7315	12.3062	8.14073	12.1458	5.01904	33.2329	21.5348	18.5159	19.203	19.7102	18.9369	28.7449	17.8258	22.7505	12.5943	9.28804	10.0685	38.3376	28.3419	33.3611	8.2495	14.7156	14.8285
TRIREDRAFT_110954_EGR45545_predicted_protein	14.3922	7.79208	12.5341	18.746	17.1541	7.59495	84.6208	52.8032	39.6436	11.6234	22.5158	34.4766	27.6802	15.7352	13.1447	20.011	27.329	24.6118	17.916	17.8699	24.2516	30.3943	41.7526	19.634
TRIREDRAFT_110960_EGR45548_hypothetical_protein	31.8382	16.7955	17.0632	26.1577	11.6763	14.2166	49.5352	24.4403	18.4629	2.9669	12.5393	23.4672	40.0375	19.2789	22.3682	22.7016	6.51073	5.58419	48.1021	15.8126	30.6566	9.05125	5.68397	14.478
TRIREDRAFT_110966_EGR45625_predicted_protein	0	0.987728	0	0.712874	0	0	0	0.803203	0	0	0.778394	0	0	0	0	0	0	0.779951	0	1.35912	0	0	2.11704	3.73322
TRIREDRAFT_110973_EGR45555_predicted_protein	5.18118	5.29861	6.01635	5.39883	6.17549	9.11394	4.46798	2.78801	5.00761	4.88183	10.3163	7.52216	3.32163	7.17523	6.57237	1.60088	1.96769	3.69177	7.64414	12.8663	10.8093	1.36774	3.67423	3.9268
TRIREDRAFT_110974_EGR45629_nuclear_movement_protein	67.8488	84.5997	67.6839	77.1262	64.328	58.5896	149.416	58.8378	49.1819	105.856	80.7059	88.654	112.698	130.827	109.853	63.8447	62.0759	52.7395	172.334	214.439	178.175	63.5024	118.1	92.5602
TRIREDRAFT_110983_EGR45632_FAD_dependent_oxidoreductase-like_protein	45.3353	47.9213	50.1989	47.2398	45.3513	54.6837	109.669	53.2256	65.7248	97.4187	71.8458	43.7226	59.1665	84.2618	90.2058	50.0276	96.5397	77.5271	72.5596	131.88	125.502	76.5082	68.2656	57.4294
TRIREDRAFT_110986_EGR45633_predicted_protein	16.8952	27.4417	22.8065	15.4043	18.8789	21.7323	20.3642	42.4606	48.9875	9.80725	25.8308	22.0759	13.2008	14.3156	24.7536	14.3557	10.4266	15.9508	19.8633	14.6844	23.8939	10.8713	15.9295	24.9693
TRIREDRAFT_110987_EGR45564_predicted_protein	0	0	0	0	0	1.20626	0	1.34182	1.98831	3.69214	1.95056	0.99558	4.39627	4.99823	0.695898	0.706271	1.7362	0	3.16164	1.13526	6.60296	1.20683	3.53669	1.03945
TRIREDRAFT_111000_EGR45569_predicted_protein	4.53605	4.09311	1.58017	0.590826	0	0	0	0.66569	0	0.915852	0.645128	3.95133	0	5.9512	1.38097	2.8031	0	0	0.627407	3.37928	0	0	1.75459	0
TRIREDRAFT_111005_EGR45645_predicted_protein	0	1.32318	0	0	0	0	0	0	0	0	0	0	0	0	0	0	0	1.04484	0	0	1.76494	0.967743	0	0
TRIREDRAFT_111012_EGR45576_predicted_protein	0	0	0	0	0	0	0	0	0	0	0	0	0	0	0	0	0	0	0	0	0	0	0	0
TRIREDRAFT_111013_EGR45374_predicted_protein	0	5.63849	5.1018	3.81513	5.23675	5.66759	13.3182	10.03	14.7209	0.394261	5.83209	7.22921	5.63341	5.12381	7.13383	4.52511	3.70796	4.17411	8.10269	10.1831	10.8114	4.12385	6.42025	8.87969
TRIREDRAFT_111022_EGR45377_hypothetical_protein	12.4348	15.7088	8.66354	10.1228	12.0422	14.7646	14.6225	27.3732	29.7452	25.7342	16.8009	14.8939	26.9052	14.9547	13.7231	12.9671	15.9383	9.74627	18.4893	29.3352	30.6817	15.182	6.61362	22.6183
TRIREDRAFT_111023_EGR45378_predicted_protein	12.699	22.0012	24.3308	30.7654	18.92	18.0939	28.6715	26.091	23.197	36.9214	35.7603	38.1639	24.4237	27.7679	22.4234	22.3653	24.1138	26.4215	36.8858	42.8877	49.5222	18.773	42.7351	44.4652
TRIREDRAFT_111027_EGR45448_predicted_protein	310.871	443.429	400.897	281.103	381.218	231.88	364.156	271.1	236.609	350.043	401.316	354.12	278.825	414.392	375.839	169.016	282.666	263.251	280.316	626.491	414.463	128.621	253.214	248.747
TRIREDRAFT_111029_EGR45449_predicted_protein	35.0732	34.9639	34.3268	36.1115	41.804	23.7968	43.2075	50.0011	37.288	51.2562	49.4068	36.3715	48.1826	33.5984	33.5587	24.7701	24.1028	27.6089	54.9799	60.5528	62.7186	25.1308	42.6379	37.974
TRIREDRAFT_111033_EGR45452_predicted_protein	251.7	215.168	197.514	205.677	180.001	194.344	299.096	169.527	145.96	331.663	149.218	129.244	203.827	183.071	179.067	89.231	120.745	114.78	186.163	256.595	190.06	137.085	148.601	128.915
TRIREDRAFT_111035_EGR45453_predicted_protein	75.6991	43.7166	63.2889	51.2714	94.7376	59.9212	103.259	79.9865	63.6519	76.4201	58.1369	32.9705	65.5159	72.8313	89.8794	49.118	48.8728	60.4108	48.1637	60.1542	87.4677	27.9766	73.2027	34.4232
TRIREDRAFT_111038_EGR45454_predicted_protein	1.88027	1.35733	1.96502	0.979627	5.60276	2.97673	24.7639	7.17442	6.5422	3.03708	14.9753	11.4652	0	9.04518	5.72433	2.32386	16.4239	12.8616	8.32225	24.28	16.2944	7.44538	10.1823	18.8106
TRIREDRAFT_111048_EGR45458_predicted_protein	0	0.641421	0	0	0	0	0.835889	0	0	0	0	0	1.70892	0.777163	1.08204	0	0	0	0	0	0.855566	0	0	0
TRIREDRAFT_111049_EGR45388_predicted_protein	0	0	0	0.259559	0	0	0.468669	0	0.2889	0	0.283415	0	0	0.871486	0.606681	0	0	0	0.27563	0	0.479702	0	0	0
TRIREDRAFT_111050_EGR45459_predicted_protein	0	0	0	0	3.3083	0	2.61116	0	0	0	0	0	0	0	0	0	0	0	0	0	0	0	0	0
TRIREDRAFT_111053_EGR45460_predicted_protein	2.89033	4.52069	2.68498	0.501958	0.574167	0	14.5016	1.13112	1.6761	0.778096	1.64428	1.25887	15.7503	13.4828	9.09269	0.297685	0.365892	0	35.7135	24.4035	28.7583	0	3.35401	1.31434
TRIREDRAFT_111058_EGR45392_predicted_protein	0	0	1.19092	0.445285	1.01868	1.80408	1.60804	0	0	0	0.486211	0.744495	1.64377	0	0	0	0.649164	0.487183	0.472855	2.54685	0.822949	0	0.661185	0
TRIREDRAFT_111059_EGR45461_predicted_protein	1.43567	1.55458	1.00026	1.49598	5.13357	3.0305	6.07769	2.52831	2.49764	2.31896	3.67532	3.12651	2.7612	1.88357	2.1854	1.33078	1.09047	1.63674	2.78006	9.98249	11.7503	0.757986	2.77665	3.26427
TRIREDRAFT_111074_EGR45397_galactose-1-phosphate_uridylyltransferase	88.6052	87.9483	92.5989	76.0343	72.9946	74.9506	39.8386	38.6274	42.6925	65.7714	58.9312	51.0773	80.1943	103.142	104.33	62.404	65.3208	70.9331	101.648	108.721	116.683	47.1245	81.651	69.9186
TRIREDRAFT_111077_EGR45470_demethylation_complex_subunit	44.3127	38.1402	56.997	52.39	42.6596	53.9641	115.441	121.058	93.8926	72.9522	73.688	89.0782	62.2805	68.5722	71.6043	32.6496	33.6578	45.6613	113.153	110.041	131.287	20.6961	47.4662	24.8008
TRIREDRAFT_111082_EGR45400_predicted_protein	288.478	129.084	120.454	190.961	345.016	393.097	3735.24	1301.39	1449.45	877.666	1614.7	1771.95	2418.81	1568.34	1648.22	1130.05	1713.89	1606.67	4682.08	4225.6	4352.08	1435.44	2309.67	2779.07
TRIREDRAFT_111085_EGR45472_predicted_protein	49.7032	48.927	66.1099	44.1402	82.1304	67.9572	162.59	118.034	112.671	144.144	242.271	246.001	102.111	130.419	117.615	78.8807	165.595	153.895	216.241	371.403	282.801	63.8148	380.143	354.439
TRIREDRAFT_111088_EGR45403_predicted_protein	3.52195	0.635607	2.4538	1.37621	0.52473	1.39394	3.31325	6.46081	4.34005	3.91105	3.5063	1.91747	0	3.08048	3.21669	1.63232	1.00316	1.50571	3.89713	5.68489	5.08687	2.55677	3.74638	4.00391
TRIREDRAFT_111093_EGR45405_predicted_protein	0	0	0	0	0	0	0	0	0	0	0	0	0	0	0	0	0	0	0	0	0	0	0	0
TRIREDRAFT_111094_EGR45475_carbohydrate-binding_module_family_13	0	0.680127	0	0	0	0	1.77266	0	0	0	0.535985	0	0	0	0.573666	0	0	0	0.521262	0.935858	0	0	0.728871	0
TRIREDRAFT_111095_EGR45476_predicted_protein	0	0	0	0	0	0.868914	0	0.966567	1.90968	1.3298	1.40507	2.86862	0	0	0.501283	0	0.625325	0	0	1.63555	1.58546	0	1.27381	0.748753
TRIREDRAFT_111102_EGR45409_phospholipase_C	8.96743	9.71013	11.8707	14.9506	11.7572	12.3038	43.0238	13.1602	11.9605	10.8634	27.0378	15.6229	20.6963	22.7458	19.1104	16.0704	15.6658	18.9132	22.326	20.4871	25.0404	14.6769	27.7494	24.467
TRIREDRAFT_111103_EGR45480_predicted_protein	16.3524	21.8954	16.9057	16.3522	14.7751	21.4343	23.3232	19.8177	14.6829	12.7805	22.3565	28.4889	25.3631	21.4539	23.4464	16.4616	18.0297	16.2371	23.2016	14.1471	23.3643	12.9502	18.9757	21.5885
TRIREDRAFT_111108_EGR45410_predicted_protein	0	2.882	0	0	9.51702	0	0	1.1718	1.15758	0	4.54241	3.47771	3.83921	0	2.43088	2.46711	4.54859	3.41362	0	0	0	11.593	3.08855	12.7083
TRIREDRAFT_111109_EGR45484_predicted_protein	0	0	0	0	0	0	0	0	0	0	0	0	0	0	0	0	0	0	0	0	0	0	0	0
TRIREDRAFT_111110_EGR45411_predicted_protein	0	0.790925	0	0	0	0	15.4608	13.5065	8.89509	0.884865	1.2466	3.81764	2.10724	0.958307	2.00136	0	0.832199	1.24909	12.1236	21.7663	26.3746	4.62771	5.08566	0.996461
TRIREDRAFT_111119_EGR45418_AP1-like_basic-leucine_zipper_transcription_factor	0	0	1.34323	0.502235	0	0	1.8137	0	1.67702	0	1.09679	0	1.854	0	0.586949	0.595697	0.732188	0	1.06666	0	1.8564	0	0	0.87671
TRIREDRAFT_111121_EGR45489_predicted_protein	0	0.391052	0.75484	0	0.645672	0.571739	4.58651	2.86197	1.25656	0	0.308175	2.8313	0	0.47381	0.32984	0	0	0	0.899128	0.538089	0	0	0	0
TRIREDRAFT_111122_EGR45419_predicted_protein	1.53795	1.11022	2.14303	0.400639	3.66619	0.811598	30.3831	10.3823	9.81042	4.34728	4.37462	6.69849	2.95791	1.34517	0.936433	0.950391	0.584076	1.31501	2.97811	2.29149	4.44262	0	1.78468	3.49682
TRIREDRAFT_111124_EGR45491_predicted_protein	35.3773	3.64831	1.76056	1.31655	2.00793	0.889005	0.792403	3.4612	0.976918	1.36054	1.43755	5.13616	11.3401	2.94693	3.07724	0.520518	2.55913	2.40072	3.72817	5.85678	3.24423	0.889429	1.95489	2.2982
TRIREDRAFT_111126_EGR45492_predicted_protein	0	0.372035	0.179533	0	0	0	0.969661	0.302533	0	0.208111	0.586377	0.897871	0	0.450769	0.941401	0.318478	0.7829	0.587549	0.712836	1.02384	1.24061	0.408146	0.199349	1.40615
TRIREDRAFT_111129_EGR45423_predicted_protein	12.4776	19.3015	17.3867	5.57219	12.7476	16.9319	27.6687	29.2985	27.3925	21.5939	22.3092	18.6329	10.2849	34.2998	20.6216	8.26143	18.9548	17.7815	16.7654	49.5766	32.6109	6.58776	22.7533	18.6433
TRIREDRAFT_111131_EGR45424_Hypothetical_protein	57.5902	52.2816	48.6352	57.7364	54.0818	48.8101	75.5203	44.0511	44.5287	76.109	65.0285	57.7675	80.5544	57.2402	48.8796	59.8533	58.9865	58.6925	98.9669	107.476	84.0197	71.4073	65.4791	68.2487
TRIREDRAFT_111135_EGR45494_predicted_protein	0.992986	0.716818	2.4214	2.58675	0.591774	1.04803	2.80243	1.16581	2.01541	0.801956	1.41225	1.72997	0	2.17129	1.81384	1.53406	3.77112	1.13206	3.29629	3.45221	6.21488	1.31066	1.53638	0.903096
TRIREDRAFT_111137_EGR45428_predicted_protein	42.9996	34.4895	38.2803	12.4461	14.2365	17.6489	44.9461	28.0463	26.3207	25.0808	39.411	29.133	82.7004	56.4144	40.7272	17.7147	25.4025	29.9578	39.6501	23.7289	39.1036	27.7473	29.5691	41.2796
TRIREDRAFT_111138_EGR45429_predicted_protein	8.12947	3.22768	3.11516	1.90597	2.42239	3.00303	22.1784	9.54434	7.54284	3.93931	5.78096	5.31115	6.25411	4.26627	4.70241	7.28435	5.24854	4.17062	2.02398	2.01877	1.95694	6.43813	5.34574	3.3271
TRIREDRAFT_111144_EGR45433_predicted_protein	0	0	0	0	0	0	0	0	0	0	0	0	0	0	0	0	0	0	0	0	0	0	0	0
TRIREDRAFT_111145_EGR45434_predicted_protein	0	0	0	0	0	0	0	0	0	0	0	0	0	0	0	0	0	0	0	0.248065	0	0	0	0
TRIREDRAFT_111146_EGR45435_predicted_protein	0	0	0	0	0	0	0	0	0	0	0	0	0	0	0	0	0	0	0	0	0.967675	0	0	0
TRIREDRAFT_111168_EGR45319_predicted_protein	0	0	0	0	0	0	0	0	0	0	0	0	0	0	0	0	0	0	0	0	0	0	0	0
TRIREDRAFT_111170_EGR45252_predicted_protein	0	4.33786	2.79109	1.56538	8.35601	3.17109	0	0	1.16156	0	2.27901	1.74483	3.8524	2.62793	2.43923	0.618898	2.28211	4.56714	0.554102	0.994818	3.8574	0.528767	3.09916	3.64342
TRIREDRAFT_111171_EGR45253_predicted_protein	0	0	0	0	0	0	0	0	0	0	0	0	0	0	0	0	0	0	0	0	0	0	0	0
TRIREDRAFT_111176_EGR45257_predicted_protein	13.9892	7.5739	8.93428	7.28843	13.8949	13.5342	33.9973	26.0045	18.9288	12.2394	17.243	17.2634	20.1789	15.2946	23.4239	17.2895	14.1674	19.271	27.7339	32.4231	28.0626	20.9265	29.7613	21.2047
TRIREDRAFT_111179_EGR45322_predicted_protein	0	3.15579	2.03052	0.759211	5.21057	1.53798	1.37086	1.71082	0.845034	2.35374	1.65798	0	2.80262	5.09819	0.887271	2.70149	2.21365	0.830648	0.806218	1.44746	0	3.07742	2.25464	1.32529
TRIREDRAFT_111186_EGR45327_predicted_protein	6.05593	8.74332	9.49333	8.2823	7.2181	8.78845	16.3791	16.886	13.6083	15.8954	12.9193	19.7823	8.73545	16.5526	14.7494	7.48464	7.47466	8.1986	18.4278	29.3252	32.8004	4.79599	9.95556	17.9001
TRIREDRAFT_111192_EGR45329_predicted_protein	13.4857	8.65341	9.39571	10.9295	8.03687	5.53514	14.801	15.8328	8.25483	8.47104	11.0816	10.4421	10.0866	12.4506	6.8427	3.24086	3.41437	5.12482	9.11917	4.46517	8.65683	1.58222	7.53479	6.81385
TRIREDRAFT_111194_EGR45330_predicted_protein	2.74298	2.47513	3.82215	2.85821	3.26938	2.17126	19.9984	9.66112	16.3042	6.64585	6.63192	8.96022	5.27553	8.39702	5.84555	2.96634	4.16687	7.03608	10.2437	12.2608	13.2059	2.8964	6.89655	5.61301
TRIREDRAFT_111202_EGR45332_predicted_protein	3.89888	4.50325	3.66716	2.84387	3.48533	3.08624	12.2873	5.49294	6.10459	1.25953	3.43795	3.56611	4.87413	4.43321	6.52841	2.40935	2.66526	2.22247	3.99064	3.8728	4.69274	1.64678	3.92112	2.30486
TRIREDRAFT_111204_EGR45333_predicted_protein	0	0	0	0	0	0	0	0	0	0	0	0	0	0	0	0	0	0	0	0	0	0	0	0
TRIREDRAFT_111205_EGR45334_predicted_protein	0	2.76824	1.33587	0.998962	0	0	0	1.12554	0	3.09703	0	0	0	0	1.16746	0	2.9127	1.09296	1.06081	1.90455	1.84622	0	1.48332	0
TRIREDRAFT_111216_EGR45341_histone_H3_methyltransferase	13.4659	13.1925	8.04166	8.5192	12.6108	5.07583	42.5283	24.8436	15.06	21.7507	14.7741	15.0816	20.3491	15.1431	14.6414	10.699	16.0727	13.1588	23.4149	17.1975	26.8586	14.7269	17.1144	20.9947
TRIREDRAFT_111222_EGR45275_predicted_protein	0	0	0	1.18627	0	0	0	0	0	0	0	0	0	0	0	0	0	0	0	0	0	2.40424	0	2.07077
TRIREDRAFT_111226_EGR45277_predicted_protein	15.7536	17.6901	15.2441	14.5914	31.2947	20.3216	13.1734	15.9266	18.271	22.6185	29.3756	22.1091	21.8823	27.5578	24.5132	12.4393	18.6133	14.4677	25.6634	46.0753	35.3942	17.0968	22.3433	23.0832
TRIREDRAFT_111236_EGR45281_predicted_protein	9.82387	23.6389	25.0963	15.3548	13.6607	13.8245	23.1043	95.1525	89.2507	9.25628	10.2459	17.115	22.0431	24.3453	27.9141	23.2712	31.0906	30.7993	10.8704	29.2745	18.9186	38.0356	31.6663	35.7383
TRIREDRAFT_111237_EGR45348_predicted_protein	7.8768	5.68611	8.23183	4.10384	4.69421	8.31339	7.41004	4.62385	11.4194	0	6.72154	17.1536	7.57466	34.4472	28.7763	46.2417	532.472	507.369	19.6107	121.274	128.936	270.314	551.473	512.208
TRIREDRAFT_111239_EGR45349_predicted_protein	1.5516	0.746712	1.8017	0.538925	0.92468	0.272933	2.67603	1.51803	1.64958	1.2531	2.50095	2.70317	1.98944	2.03566	2.67677	1.27843	8.83888	7.07562	4.00605	4.88052	4.23304	3.95942	8.20234	8.70202
TRIREDRAFT_111245_EGR45352_polysaccharide_lyase_family_8	0.74474	0	0.778308	5.43218	2.66298	5.50214	36.0813	1.09294	1.07969	7.81907	4.44858	4.86554	1.43235	0.651387	0.68019	3.45165	2.26267	2.54713	1.23611	2.58915	2.50985	3.34218	2.88072	4.40259
TRIREDRAFT_111250_EGR45355_predicted_protein	0	0	0	0.556199	0	1.12672	0	0	0.619072	0	0.607319	0	0	0	0.650015	0	0	0	0.590636	0	0	0	0	0
TRIREDRAFT_111251_EGR45356_predicted_protein	15.4406	4.8765	4.03414	2.51394	4.60094	3.05559	83.5224	12.4629	9.51362	4.6763	3.294	2.52192	48.2571	10.1289	7.63875	0	1.46599	3.30059	29.8995	15.3373	14.8676	0	1.49314	7.02142
TRIREDRAFT_111252_EGR45287_predicted_protein	0	0	0	0	0	0	0	0	0	2.55841	0	0	0	0	1.92885	0	0	0	0	0	0	0	0	0
TRIREDRAFT_111253_EGR45288_predicted_protein	0	0.806077	2.33393	0.581771	3.99277	1.17853	8.40372	8.52134	8.41796	0.901816	3.17621	3.89077	8.59042	0	4.75931	0	2.54442	0	8.03129	6.65499	9.67675	0	3.45539	2.0311
TRIREDRAFT_111272_EGR45297_predicted_protein	0	0	0	0	0	0	0	0.678898	0	0	0	0	0	0	0	0.714679	0	0	0	0	0	0	0	0
TRIREDRAFT_111289_EGR45367_predicted_protein	0	0	0	0	0	0	0	0	0	0	0	0	0	0	0	0	0	0	0	0	0	0	0	0
TRIREDRAFT_111304_EGR45311_predicted_protein	0	2.4947	0.802576	1.8005	0	1.21579	2.16736	2.02864	2.00403	2.791	5.89795	2.0069	0	4.03019	4.2084	1.42371	2.62488	2.62655	6.37326	21.7405	19.9655	3.04093	6.23814	3.14299
TRIREDRAFT_111306_EGR45313_predicted_protein	0	0	0	0	0	0	0	0	0	0.369504	0	0.398545	0	0	0	0.28273	0	0	0.25313	0	0	0	0	0
TRIREDRAFT_111307_EGR45372_predicted_protein	3.05574	3.30882	2.39511	1.49255	1.82108	1.00785	2.33567	2.13012	3.6548	1.69667	3.04216	2.8282	2.57121	2.00453	2.20945	1.88833	2.321	1.74186	1.69063	2.65589	2.02286	1.81499	2.80722	3.12651
TRIREDRAFT_111318_EGR45210_predicted_protein	0	0	0	0	0	0	0	0	0	0	0	0	0	0	0	0	0	0	0	0	0	0	0	0
TRIREDRAFT_111326_EGR45152_predicted_protein	0	0	0	0	0.665462	0	0	0.327744	0.647535	0.450908	0	0	0	0	0	0	0	0	0.617791	0.554583	0.537597	0	0	0
TRIREDRAFT_111332_EGR45156_predicted_protein	1.94133	6.13115	4.05766	1.89645	3.18159	3.58563	6.39201	5.98289	7.73969	3.72365	5.38395	5.91877	6.06729	5.73069	8.12654	2.69924	5.3452	5.80969	3.75922	11.57	11.9167	4.09982	9.01106	9.26933
TRIREDRAFT_111341_EGR45215_predicted_protein	0	0.258777	0.749269	0.747071	0	0.756693	0.337234	0.6313	0.623641	0	0.407867	0	0	0	0.218271	0.443048	0.544563	0	0.594995	1.06824	1.38069	0	0.554648	0.326025
TRIREDRAFT_111345_EGR45218_predicted_protein	0	0	2.26242	0.422959	0	0	26.7298	17.1559	14.5939	2.62255	5.08016	7.07167	4.68405	2.84022	1.9772	0	1.23323	0.925513	35.4826	26.6107	25.014	0	8.16444	8.8599
TRIREDRAFT_111351_EGR45163_synthase	52.5345	27.0883	31.3728	50.8313	25.3447	35.6441	116.493	39.65	38.4436	24.2445	32.0211	49.0312	67.3592	54.7016	46.4579	51.0152	37.0525	43.4931	87.1961	52.1831	79.4905	55.4729	53.2212	56.8796
TRIREDRAFT_111357_EGR45167_predicted_protein	1.36507	0.492707	0.475531	0.355602	1.62703	0.720364	15.4101	4.40727	6.33281	1.10245	12.8134	23.782	9.18893	3.58187	2.90908	0.843556	4.66577	0.778124	27.9438	17.6272	20.3733	1.08106	10.5604	5.58672
TRIREDRAFT_111361_EGR45170_predicted_protein	18.8027	11.3111	26.2002	13.8781	16.8083	14.8837	45.6953	31.2731	33.6196	15.1854	18.7191	16.3789	30.1357	34.262	37.2081	11.6193	16.6619	16.9702	52.881	52.9179	76.9457	12.409	9.69739	18.5256
TRIREDRAFT_111362_EGR45171_predicted_protein	0	9.45555	9.12592	10.2366	0	0	27.7252	3.84455	0	2.64465	1.8629	2.8525	12.5961	11.4566	13.9571	4.04717	0	0	54.3518	32.5272	63.0619	0	7.59992	8.93456
TRIREDRAFT_111372_EGR45175_predicted_protein	1.82341	0	0.635199	0.475002	0	0.962239	0	0	0.528697	0.736311	0	1.58836	3.50693	0	0	1.12679	0.692487	1.03939	0	0.905606	1.75574	0	0	1.65834
TRIREDRAFT_111373_EGR45226_predicted_protein	6.69981	0	1.16696	4.36328	1.99639	0	7.87849	0.983232	1.94261	0	3.81145	4.37712	16.107	0	5.09926	3.10516	2.54442	1.90954	3.70675	3.3275	3.22558	7.07454	5.18309	6.0933
TRIREDRAFT_111374_EGR45176_predicted_protein	1.36188	0	0	0	0	0	0	0	0.394876	0	0.387378	0	0	0.595583	0.414612	0	0	0	0	0.676383	1.31133	0	0	0
TRIREDRAFT_111382_EGR45227_predicted_protein	0.910755	0.986185	0.634537	0.0790845	0.542768	0.480618	2.99875	1.78211	1.58444	0.367772	1.64071	1.19003	2.33552	1.19489	2.03333	0.56281	0.922354	0.865258	4.78692	4.52331	4.09246	0.801412	2.70087	1.24246
TRIREDRAFT_111393_EGR45189_predicted_protein	0	0	0	0	0	0	0	0	0	0	0	0	0	0	0	0	0	0	0	0	0	0	0	0
TRIREDRAFT_111395_EGR45191_predicted_protein	26.4947	56.5811	45.379	4.02612	9.2106	12.8165	397.756	84.2451	76.8212	11.5904	25.1209	13.463	78.5584	129.386	95.4488	37.5207	35.2172	47.8252	100.777	405.728	450.702	38.4678	100.776	83.3329
TRIREDRAFT_111403_EGR45236_predicted_protein	0	0	0	0	0	0	0.887286	0	0	0	0	0	0	0	0	0	0	0	0.521824	0	0	0	0	0
TRIREDRAFT_111405_EGR45194_predicted_protein	0	2.96318	1.90659	0.712874	1.63085	0	3.86157	2.40961	2.38038	0	1.55679	1.19189	0	3.59028	4.99871	0.845536	1.03927	3.1198	2.27104	4.07735	3.95247	1.4448	1.05852	3.73322
TRIREDRAFT_111408_EGR45239_predicted_protein	9.37111	11.5002	13.3844	5.61474	6.14322	7.4179	15.8684	15.4029	21.7372	4.16256	11.4619	15.5099	20.7268	18.442	21.9678	6.94916	3.91481	7.21141	20.7387	21.4094	21.2048	4.94763	10.512	10.2273
TRIREDRAFT_111417_EGR45200_predicted_protein	0	0	1.65083	0.617245	1.41208	0	3.34355	0	0.687019	0	0	0	0	0	0.721358	0	0	0.675323	0.655462	1.1768	1.14075	0	0	0
TRIREDRAFT_111418_EGR45201_predicted_protein	0	0	0	0.396455	0	0	0.715853	0	0	0	0.432893	0.662854	0	0	0.463327	0	0.577976	0	0	2.26756	0.732704	0.803505	0.588679	0
TRIREDRAFT_111426_EGR45206_predicted_protein	1.64656	1.78293	4.58874	0.857866	4.90637	3.47566	0.774496	4.34955	5.72904	1.3298	5.15191	1.43431	1.5834	4.3205	1.50385	1.01751	1.87597	1.87717	2.27745	7.35997	5.54909	0.869329	4.45833	5.24127
TRIREDRAFT_111429_EGR45207_predicted_protein	0	5.72479	1.3813	0	0	0	1.86511	5.81913	5.74853	1.60118	1.12788	3.45405	0	0	1.20717	3.67549	3.01177	3.3904	1.09689	3.93867	5.72705	6.28046	3.06754	1.80312
TRIREDRAFT_111439_EGR45013_predicted_protein	0	0	0	0	0	0	3.18804	3.97866	0	0	0	0	0	2.96407	2.06342	0	0	1.93174	0	3.36619	3.26309	0	0	0
TRIREDRAFT_111440_EGR45093_predicted_protein	7.71009	7.51379	8.86337	3.61529	6.20306	7.3237	7.97854	12.5596	11.2895	5.60414	9.43031	10.0743	6.67291	7.418	9.38911	3.21606	7.17386	7.47144	9.06462	17.4231	12.4351	3.86713	9.54346	9.46638
TRIREDRAFT_111442_EGR45095_predicted_protein	62.7318	52.8324	40.9746	37.4499	32.7121	37.2425	6.14734	3.06874	2.27363	74.9397	45.3528	22.7689	7.54069	19.4326	10.3449	4.84572	21.8387	14.1545	12.2921	5.19268	7.55047	3.45003	16.1768	16.6405
TRIREDRAFT_111443_EGR45096_predicted_protein	0	0	0	1.05446	0	0	0	1.18807	0	0	0	0	0	0	1.23232	1.25069	0	0	1.11975	2.01036	0	1.06855	0	0
TRIREDRAFT_111444_EGR45097_predicted_protein	0	0	0	0	0	0	0	0	0	0	0	0	0	0	0	0	0	0	0	0	0	0	0	0
TRIREDRAFT_111446_EGR45015_predicted_protein	2.0286	0.976269	2.12003	6.86989	4.8358	8.20731	8.26967	3.57248	4.50946	2.18445	7.5013	13.5477	2.60104	1.18288	1.02932	4.38757	6.6769	6.55267	1.12234	2.35086	2.27886	4.81963	11.7702	13.2222
TRIREDRAFT_111447_EGR45098_predicted_protein	8.61404	8.982	6.66837	6.23326	14.8303	11.6169	24.3108	22.1929	33.3018	18.9381	19.0572	15.841	12.8856	8.78999	12.821	8.87188	10.1777	15.5491	6.61919	17.1128	13.8239	12.1278	15.5493	16.9742
TRIREDRAFT_111449_EGR45099_predicted_protein	0	0	0	0	0	0	0	0	0	0	0	0	0	0	0	0	0	0	0	0	0	0	0	0
TRIREDRAFT_111450_EGR45100_predicted_protein	3.6775	1.32736	2.56217	3.83198	2.19162	6.79233	8.64894	3.23815	6.39773	5.19753	4.7072	2.40258	1.76822	4.82479	1.11958	3.40882	4.18987	3.14441	1.01731	1.82645	0	1.94159	3.55622	5.85303
TRIREDRAFT_111451_EGR45017_predicted_protein	0	0	0	0	0	0	1.09087	0.2269	0	0.312167	0.219891	0	0	0	0.23535	0	0	0	0.213851	0	0.744365	0	0.299024	0
TRIREDRAFT_111465_EGR45104_predicted_protein	0	0.9563	0	0	0	0	0	0	0	0	0	0	0	0	0	0	0	0	0	0	1.27557	0	0	0
TRIREDRAFT_111466_EGR45025_N-terminal_fungal_transcription_factor-containing_protein	0	0.375243	0	0	0	0	0	0	0	0	0	0	0	0	0	0	0	0	0	0	0	0	0	0
TRIREDRAFT_111468_EGR45026_actin-like_protein	180.381	121.604	132.425	206.987	132.374	188.019	283.988	183.334	157.336	266.677	208.202	205.825	194.965	177.98	195.154	186.548	130.215	157.632	271.763	233.223	256.941	152.691	175.874	196.591
TRIREDRAFT_111476_EGR45029_predicted_protein	0	5.91879	6.75108	3.10675	2.66525	6.29352	6.31085	9.62611	7.34812	3.61188	3.39229	4.54504	5.73427	3.91166	4.99231	0.460612	4.52921	5.52349	4.94865	13.327	7.89484	4.72239	6.91962	6.779
TRIREDRAFT_111494_EGR45037_predicted_protein	0	2.1468	1.72663	0.774705	0.590768	0.523122	9.79184	3.49148	3.44912	0.400296	1.12788	0.863513	7.62619	2.1676	1.81076	0.306291	0	1.13013	2.74224	1.477	2.38627	1.57011	0.766885	1.35234
TRIREDRAFT_111495_EGR45038_predicted_protein	60.8226	58.5422	40.6104	27.7277	24.165	29.4222	92.9799	31.2411	27.9229	24.5608	23.0675	8.83036	92.6084	53.1985	64.8093	45.4163	44.273	43.3381	18.2275	20.1386	9.76089	41.4783	21.5661	13.8292
TRIREDRAFT_111499_EGR45114_predicted_protein	0	0	0	0	0	0	0	0	0	1.55877	0	0	0	0	0	0	0	0	0	0	0	0	1.49314	0
TRIREDRAFT_111502_EGR45116_predicted_protein	368.489	515.083	438.779	359.534	622.873	275.775	668.096	450.32	440.972	689.889	495.488	414.367	450.997	524.469	620.07	198.73	412.197	404.821	492.998	895.096	841.877	275.907	435.379	588.004
TRIREDRAFT_111514_EGR45049_predicted_protein	0	0	0	0	0	0	0	0	0	0	0	0	0	0	0	0	0	0	0	1.0017	0.971023	0.532426	0	0
TRIREDRAFT_111515_EGR45050_fungal_specific_transcription_factor_domain-containing_protein	0	0	0	0.262703	0	0	0	0	0	0	0.286848	0	0	0	0	0	0	0	0.278968	0	1.45653	0.266213	0	0
TRIREDRAFT_111516_EGR45051_predicted_protein	10.3064	8.67997	9.97308	7.45787	8.87196	8.46039	6.46377	15.7974	12.9494	6.93636	6.18892	15.9606	8.80982	10.0161	9.41309	4.59978	3.47921	3.59023	11.0875	14.2187	11.0265	6.95292	10.188	6.76967
TRIREDRAFT_111517_EGR45052_predicted_protein	0	2.882	5.56306	2.08003	0	0	0	0	0	3.2243	2.27121	3.47771	0	0	2.43088	0	6.06479	2.27575	2.20882	31.7252	19.2209	0	0	0
TRIREDRAFT_111523_EGR45123_hypothetical_protein	19.5849	23.0246	14.4248	15.0142	12.0052	10.6305	63.4323	20.0372	18.9828	20.5623	15.1208	19.01	35.5148	32.5469	26.2348	18.8456	15.9383	19.2976	81.5763	29.1808	36.9079	23.3392	26.4064	23.9189
TRIREDRAFT_111527_EGR45055_predicted_protein	12.953	5.84406	7.89646	48.9269	13.5089	17.0886	569.667	28.5137	16.9007	39.229	41.4495	43.7226	18.6842	11.3293	10.8444	40.022	27.0557	33.2259	68.0806	32.1658	18.7084	49.5807	43.8403	51.5392
TRIREDRAFT_111536_EGR45059_predicted_protein	13.4816	16.8881	22.3771	17.1468	12.288	15.4844	19.0241	22.1127	21.8444	9.92734	19.8506	17.2703	16.7776	18.7281	18.8319	12.4967	11.7459	11.9794	31.3712	28.3584	27.4899	10.0487	19.6323	23.4406
TRIREDRAFT_111537_EGR45061_predicted_protein	0	0	0	0	0	0	0	0	0	0	0.700555	0	0	0	0	0	0	0	0	0	0	0	0	0
TRIREDRAFT_111538_EGR45128_predicted_protein	15.0314	16.8791	19.1997	17.4031	19.9067	15.8645	20.4254	33.3341	23.2445	35.7445	20.9029	19.6406	19.2731	17.5296	21.3555	12.9011	19.0285	16.1845	27.2589	29.0322	33.7716	19.3992	34.2396	34.1766
TRIREDRAFT_111541_EGR45062_predicted_protein	0	0.63179	0	0	1.04316	1.84742	0.823338	0.513761	1.01506	1.41366	0	0	3.36651	0	0.532895	0	0	1.49666	0.484215	0.869346	5.05632	0	1.35414	0
TRIREDRAFT_111552_EGR45067_predicted_protein	0	1.39329	0	2.01116	0	0	3.63141	0	1.11925	1.55877	0	1.68128	3.71208	0	2.35039	1.19271	0	1.1002	4.27135	3.83433	0	0	0	10.5321
TRIREDRAFT_111561_EGR45073_predicted_protein	0	0.777288	0	0.560993	1.28339	0	2.0259	0	1.24882	0	0	0	2.0709	0	0.655619	0	0.817851	0	1.19145	1.06955	0	0.56849	0	0.979281
TRIREDRAFT_111564_EGR45136_D-tyrosyl-tRNA_deacylase	0	7.83352	6.48038	10.4997	11.0863	8.18073	13.1252	20.0203	13.4846	28.7958	21.1657	12.1535	0	8.13541	9.43905	9.57974	12.9522	16.7897	23.1573	32.3369	28.3611	17.1877	26.3841	26.7878
TRIREDRAFT_111566_EGR45076_predicted_protein	2.91442	14.727	6.09155	7.59211	10.4211	10.7658	0	5.13247	5.91524	15.2993	9.94788	6.34682	8.40787	12.7455	11.5345	11.7064	19.9228	22.4275	2.41865	1.44746	2.80626	21.542	7.89125	11.9276
TRIREDRAFT_111567_EGR45077_predicted_protein	13.796	34.8569	35.444	25.6065	29.804	29.1215	4.86695	8.09857	12.0005	6.26735	24.5263	15.0221	24.8754	25.6418	24.6756	18.6493	26.852	23.5924	7.15578	7.70837	19.9261	28.2249	28.0163	24.3101
TRIREDRAFT_111569_EGR45078_Hypothetical_protein	36.6209	40.7554	48.9025	39.4843	47.8924	54.2184	50.2409	102.112	105.002	82.155	53.2405	56.2685	60.6501	41.3728	41.1892	36.1456	31.6788	26.9634	45.5872	60.6266	70.034	45.3826	45.2502	49.0335
TRIREDRAFT_111570_EGR45079_predicted_protein	8.26784	11.1907	7.20042	3.76913	3.69544	3.27229	57.3621	4.24672	3.59589	7.51194	5.87936	3.60103	23.8521	18.9826	23.9123	4.47055	2.35495	5.30201	24.5868	23.6111	35.8246	4.91078	7.19567	2.81977
TRIREDRAFT_111575_EGR45081_predicted_protein	3.99235	4.0348	3.05969	3.32805	3.56888	2.94955	8.82607	5.62462	4.39881	1.28972	5.22377	2.78217	6.52666	3.49191	3.76786	2.59047	2.2743	3.86877	9.71879	6.54331	7.68837	3.05635	5.09611	5.62796
TRIREDRAFT_111579_EGR45083_predicted_protein	0	1.65225	1.59465	0	0	0	8.61272	2.68716	1.32728	1.84849	1.30208	1.99377	0	2.00191	4.18086	1.41439	0	0	0	0	0	0	0	2.08161
TRIREDRAFT_111584_EGR45143_predicted_protein	0	0	0	0	0	0.56752	1.0117	0.31565	0.311821	0.868539	0.3059	0	0	0	0.327406	0	0.408422	0.306512	0	0	0	0	0.415986	0
TRIREDRAFT_111588_EGR44889_predicted_protein	0	0	0	0	0	0	0	0	0	0	0	0	0	0	0	0	0	0	0	0	0	0	0	0
TRIREDRAFT_111591_EGR44890_predicted_protein	17.7228	6.39687	8.91782	9.74663	4.69421	7.27422	73.1742	19.0734	13.7032	6.36146	11.7627	7.71911	37.8733	13.7789	14.9877	9.12665	9.72211	5.05124	18.5212	26.4064	27.4937	7.27769	15.9958	14.3275
TRIREDRAFT_111593_EGR44891_predicted_protein	0	0	0	0	0	0	0	0	0	2.24166	0	0	0	0	3.38008	0	0	0	0	0	0	0	0	0
TRIREDRAFT_111600_EGR44894_hypothetical_protein	33.3076	38.3203	22.4807	24.4032	16.128	19.774	53.8551	25.0513	20.5222	13.4499	35.5281	28.1074	42.0393	40.0572	27.2519	36.663	48.2259	38.5658	115.75	34.1187	33.0737	48.9091	61.1974	40.7054
TRIREDRAFT_111604_EGR44958_predicted_protein	1.75567	3.16846	2.44641	2.74414	0	2.77948	14.0389	3.09185	3.56339	4.9627	0.499391	3.05871	3.37665	1.5356	3.207	1.6274	0.666762	0.50039	6.31375	2.61589	8.45258	1.3904	0.679109	3.19348
TRIREDRAFT_111610_EGR44897_predicted_protein	4.77773	8.04755	12.2053	7.46765	8.54192	1.68085	29.9641	19.6324	18.4707	17.3637	9.513	10.4046	19.9093	13.9295	10.1818	7.87319	8.46751	8.17031	18.0628	21.356	27.6025	13.4532	12.3205	15.2083
TRIREDRAFT_111632_EGR44968_predicted_protein	7.37827	8.87705	6.85407	5.12548	8.79421	6.48936	38.1758	15.1592	12.1228	11.9177	6.29613	11.7831	9.46033	21.5114	11.2313	6.0793	6.53821	6.30872	17.0088	15.8793	18.9452	5.19396	10.4646	11.1839
TRIREDRAFT_111638_EGR44971_predicted_protein	1.77708	3.84853	3.71436	5.09227	6.35435	3.75117	5.01533	13.5614	15.4579	5.02323	15.1644	22.4461	6.83567	2.33149	4.32815	3.2945	2.69957	3.03896	9.83192	4.41299	5.1334	2.3456	9.62347	12.1216
TRIREDRAFT_111644_EGR44909_hypothetical_protein	24.2092	16.1318	13.6233	18.9196	19.9766	11.7928	35.0379	24.0499	21.0583	24.0638	21.7179	22.7107	26.8622	14.6593	14.7406	12.0833	8.48684	13.7999	23.182	41.6203	29.5867	10.8152	16.5677	18.6303
TRIREDRAFT_111645_EGR44910_predicted_protein	0	0	0	0	0	0	0	0	0	0	0	0	0	0	1.00826	1.02329	0	0	0	0	0	0	1.28105	0
TRIREDRAFT_111663_EGR44921_predicted_protein	2.0967	11.3518	8.03442	4.36956	9.9963	4.42584	26.6282	4.30783	4.25557	13.5467	8.34954	10.9585	10.0814	11.9202	8.93654	1.94352	4.77766	4.78071	6.96015	9.37205	14.1322	2.76747	4.86613	3.81379
TRIREDRAFT_111672_EGR44983_predicted_protein	0.907918	0.655408	1.89768	1.6556	2.70538	0.958242	11.1035	3.1978	2.6325	1.83313	0.258252	1.58176	2.61927	2.77939	3.86972	0	0.68961	1.81138	5.52548	5.41107	10.4907	0.47935	1.05357	1.23859
TRIREDRAFT_111674_EGR44985_predicted_protein	0	0	0	0	0	0	0	0	0	3.36249	0	0	0	0	0	1.28642	1.58118	0	0	0	0	1.09908	0	0
TRIREDRAFT_111680_EGR44927_predicted_protein	10.256	3.70181	4.76368	6.67928	5.09342	5.41224	8.04022	9.03074	12.8861	8.9732	7.77938	5.95596	11.5064	2.24261	3.64275	3.1689	1.94749	3.89747	6.61997	5.94265	8.22949	4.51235	9.91778	10.8822
TRIREDRAFT_111681_EGR44989_predicted_protein	0.670752	4.35782	1.86929	1.74732	3.99737	2.47775	1.89301	3.54371	2.91726	3.79199	2.48029	2.04501	2.58009	2.34669	1.02102	2.27974	2.80209	1.52939	1.1133	2.66506	1.93758	2.656	0.778358	3.96521
[truncated: 7,116 more rows]
